# Supplementary material for: Hybrid magnonics in hybrid perovskite antiferromagnets
Source: Nat Commun. 2023 Apr 1;14:1834. doi: 10.1038/s41467-023-37505-w (PMC10067936; doi:10.1038/s41467-023-37505-w)
Supplement: Supplementary file 2 — Source Data [file 41467_2023_37505_MOESM2_ESM.zip]

Archive with 3 entries (3 files):
- Figure 1 data.xlsx
- Figure 2 data.xlsx
- Figure 3 data.xlsx
