# Supplementary material for: Hybrid magnonics in hybrid perovskite antiferromagnets
Source: Nat Commun. 2023 Apr 1;14:1834. doi: 10.1038/s41467-023-37505-w (PMC10067936; doi:10.1038/s41467-023-37505-w)
Supplement: Supplementary file 2 — Source Data [file 41467_2023_37505_MOESM2_ESM.zip › Figure 1 data.xlsx]

## Sheet: Figure 1c
Magnetic Field (Oe), c-axis	Magnetization (uB/Cu), c-axis	Magnetic Field (Oe), a-axis	Magnetization (uB/Cu), a-axis	Magnetic Field (Oe), b-axis	Magnetization (uB/Cu), b-axis
0.16947	-0.00819	5000.32	0.95173	5000.24	0.94841
625.124	0.21905	4667.12	0.95231	4666.89	0.94782
1250.17	0.43932	4333.79	0.95102	4333.72	0.9466
1875.37	0.62989	4000.25	0.94941	4000.18	0.94486
2500.37	0.80032	3667.05	0.94746	3667.07	0.94282
3125.34	0.92024	3333.69	0.94538	3333.79	0.9406
3750.35	0.97183	3000.29	0.94302	3000.38	0.93798
4375.47	0.99232	2666.97	0.94015	2666.89	0.93485
5000.26	1.00391	2333.46	0.93682	2333.67	0.93108
5625.33	1.01209	2000.21	0.93227	2000.22	0.92599
6250.4	1.01839	1667.11	0.92444	1666.85	0.91732
6875.36	1.02356	1333.53	0.83016	1333.64	0.7756
7500.41	1.02807	1000.29	0.61804	1000.41	0.57429
8125.46	1.03168	667.08	0.40586	666.838	0.37494
8750.28	1.03479	333.365	0.10242	333.413	0.16798
9375.22	1.03751	0.14526	-0.00211	0.21789	-0.01595
10000.2	1.03994	-333.377	-0.21952	-333.389	-0.21111
10000.2	1.03999	-667.008	-0.43974	-666.911	-0.41031
9375.39	1.0384	-1000.12	-0.65073	-1000.05	-0.61088
8750.27	1.03551	-1333.79	-0.86217	-1333.74	-0.81088
8125.25	1.03233	-1666.92	-0.92507	-1667.03	-0.9183
7500.38	1.02877	-2000.47	-0.93196	-2000.18	-0.9262
6875.44	1.02458	-2333.76	-0.93643	-2333.52	-0.931
6250.28	1.01939	-2666.93	-0.93958	-2666.89	-0.93466
5625.39	1.01301	-3000.28	-0.94239	-3000.21	-0.93756
5000.35	1.00473	-3333.72	-0.94459	-3333.54	-0.94009
4375.3	0.993	-3667.05	-0.94663	-3667	-0.94219
3750.49	0.9718	-4000.42	-0.94835	-4000.35	-0.94411
3125.17	0.91795	-4333.51	-0.94999	-4333.85	-0.94578
2500.4	0.79549	-4667.06	-0.95131	-4667	-0.94724
1875.19	0.62642	-5000.18	-0.95266	-5000.48	-0.94863
1250.25	0.43701	-4666.9	-0.9523	-4666.89	-0.94821
1000.28	0.3547	-4333.5	-0.95108	-4333.64	-0.94685
1000.28	0.35409	-4000.22	-0.9494	-4000.34	-0.94506
916.883	0.32478	-3667.06	-0.94752	-3667.13	-0.94306
833.635	0.29584	-3333.71	-0.94542	-3333.71	-0.94078
750.194	0.26547	-3000.28	-0.94299	-3000.37	-0.93819
667.02	0.23492	-2667.06	-0.94025	-2667.01	-0.93499
583.506	0.20369	-2333.59	-0.93677	-2333.71	-0.93118
500.186	0.17249	-2000.18	-0.9322	-2000.34	-0.92623
416.975	0.14117	-1667.03	-0.92463	-1666.99	-0.9179
333.437	0.11033	-1333.62	-0.83509	-1333.66	-0.78283
250.105	0.08006	-1000.32	-0.62319	-1000.32	-0.58126
166.495	0.04978	-667.044	-0.41076	-666.995	-0.38194
83.4289	0.01959	-333.691	-0.14032	-333.655	-0.17739
0.06053	-0.011	-0.18158	0.00149	-0.16947	0.0102
-83.4047	-0.04158	333.28	0.21227	333.34	0.20396
-166.543	-0.07176	666.753	0.43497	666.729	0.40378
-250.008	-0.10223	999.961	0.6472	999.961	0.60253
-333.558	-0.13277	1333.53	0.85714	1333.79	0.80578
-416.733	-0.16378	1667.04	0.92521	1666.87	0.91815
-500.198	-0.19479	2000.31	0.93216	2000.48	0.92599
-583.736	-0.22571	2333.72	0.93649	2333.61	0.931
-666.887	-0.25672	2666.89	0.93971	2666.92	0.93448
-750.328	-0.28717	3000.41	0.94242	3000.23	0.93753
-833.672	-0.31648	3333.62	0.94469	3333.67	0.94002
-917.04	-0.34547	3667.07	0.94663	3666.99	0.94207
-1000.24	-0.37396	4000.45	0.94844	4000.34	0.94405
-1000.25	-0.37369	4333.73	0.94995	4333.76	0.9457
-1666.97	-0.57943	4667.01	0.95138	4667.07	0.94711
-2500.23	-0.80627	5000.44	0.9526	5000.17	0.94844
-3333.62	-0.94593
-4167.05	-0.98696
-5000.47	-1.0036
-5833.66	-1.01405
-6667.04	-1.0217
-7500.37	-1.02779
-8333.67	-1.03257
-9166.9	-1.03645
-10000.3	-1.03973
-10000.3	-1.03978
-9167.1	-1.03749
-8333.61	-1.03337
-7500.37	-1.02875
-6666.86	-1.02298
-5833.63	-1.01538
-5000.41	-1.00495
-4166.76	-0.98777
-3333.67	-0.94318
-2500.33	-0.79676
-1667.09	-0.56525
-1000.37	-0.35539
-1000.38	-0.35472
-916.955	-0.32589
-833.575	-0.29647
-750.412	-0.26629
-666.899	-0.23592
-583.712	-0.20514
-500.416	-0.17456
-416.842	-0.14319
-333.788	-0.11274
-250.214	-0.08172
-166.7	-0.05231
-83.4289	-0.0217
-0.07263	0.00888
83.1868	0.03887
166.531	0.0694
249.984	0.09992
333.219	0.13059
416.551	0.16147
500.15	0.19227
583.567	0.22326
666.79	0.25402
750.291	0.28397
833.696	0.31504
916.98	0.34362
1000.34	0.37117
1000.26	0.37198
1666.96	0.57713
2500.26	0.80336
3333.63	0.94509
4167.09	0.98684
5000.21	1.00348
5833.64	1.01404
6666.98	1.02171
7500.36	1.02792
8333.61	1.03259
9166.98	1.03653
10000.3	1.03975

## Sheet: Top Inset
Magnetic Field (Oe), a-axis	Magnetization (uB/Cu), a-axis	Magnetic Field (Oe), b-axis	Magnetization (uB/Cu), b-axis
600.284	0.36678	600.453	0.34074
570.433	0.34518	570.408	0.3208
540.182	0.32556	540.182	0.30103
510.427	0.30604	510.488	0.28284
480.43	0.28638	480.406	0.26472
450.349	0.2665	450.349	0.24665
420.268	0.24582	420.256	0.22847
390.198	0.22327	390.235	0.20994
360.311	0.19104	360.166	0.19032
330.266	0.09961	330.108	0.16699
300.305	0.03992	300.221	0.14636
270.309	0.02754	270.272	0.129
240.312	0.02141	240.3	0.11225
210.231	0.01707	210.219	0.09582
180.161	0.01356	180.174	0.07955
150.201	0.01099	150.177	0.0635
120.144	0.0076	120.096	0.04752
90.1836	0.0049	90.232	0.03163
60.3322	0.00238	60.1022	0.01585
30.3356	-0.000201102	30.1177	0.000697059
0.27842	-0.00274	0.03632	-0.01589
30.033	0.000439583	30.1056	0.000298957
60.0538	0.00299	60.187	0.01622
90.0747	0.00559	90.1352	0.03209
119.878	0.00825	120.108	0.04797
149.898	0.01106	150.116	0.06403
179.907	0.01409	180.137	0.08015
210.037	0.0175	210.098	0.09637
240.07	0.02164	240.118	0.11288
270.055	0.02751
300.1	0.03921
330.048	0.10018
360.117	0.19203
390.114	0.22417
420.183	0.24687
450.119	0.26749
480.176	0.28751
510.149	0.30721
540.254	0.32677
570.178	0.34622
600.187	0.36567

## Sheet: Bottom Inset
Temperature (K), c-axis	Magnetization (uB/Cu), c-axis	Temperature (K), a-axis	Magnetization (uB/Cu), a-axis	Temperature (K), b-axis	Magnetization (uB/Cu), b-axis
2.49972	0.02578	2.50032	0.00667	2.5	0.03941
2.49995	0.02578	2.50008	0.00667	2.5	0.03941
2.50017	0.02578	2.50006	0.00667	2.49971	0.03941
2.49994	0.02579	2.50011	0.00666	2.50016	0.03941
2.49993	0.02579	2.49986	0.00667	2.50001	0.03941
2.82136	0.02589	2.68784	0.00669	2.59406	0.03941
2.93425	0.02603	3.17011	0.00743	3.03385	0.03935
3.11097	0.02609	3.91481	0.00787	3.79083	0.03931
3.24978	0.02616	4.44435	0.00836	4.2959	0.03928
3.39091	0.02623	4.93172	0.00889	4.83102	0.03924
3.53149	0.0263	5.47303	0.0095	5.37107	0.03921
3.67362	0.02638	6.03953	0.01019	5.91348	0.03918
3.81608	0.02647	6.61649	0.01101	6.438	0.03916
4.334	0.02669	7.16976	0.01201	6.97273	0.03916
4.40009	0.02676	7.68694	0.01335	7.53252	0.03916
4.53935	0.02685	8.26188	0.01535	8.06132	0.03922
4.68819	0.02694	8.82795	0.01888	8.63003	0.03942
4.83673	0.02703	9.37686	0.02631	9.23173	0.04
4.98391	0.02712	9.95468	0.04159	9.75553	0.04205
5.13283	0.02721	10.5298	0.03966	10.3093	0.03973
5.27299	0.0273	11.0854	0.031	10.905	0.03152
5.42357	0.02741	11.6456	0.02377	11.4782	0.02424
5.57282	0.02751	12.184	0.01833	12.0479	0.01867
5.72763	0.02761	12.7485	0.01439	12.6158	0.01457
5.88209	0.02772	13.3155	0.01147	13.185	0.01156
6.02051	0.02782	13.8793	0.00928	13.7541	0.00936
6.17226	0.02793	14.4549	0.00765	14.3579	0.00766
6.31502	0.02806	15.0207	0.0064	14.9284	0.00639
6.46996	0.02819	15.607	0.00543	15.5298	0.00542
6.63729	0.0283	16.1624	0.00466	16.0754	0.00464
6.78145	0.02842	16.737	0.00406	16.6896	0.004
6.93254	0.02856	17.3398	0.00355	17.2803	0.00349
7.08522	0.0287	17.9369	0.00312	17.849	0.00308
7.23557	0.02883	18.5432	0.00277	18.4304	0.00273
7.39033	0.02897	19.1246	0.00247	18.9993	0.00244
7.54423	0.02911	19.7153	0.00223	19.5829	0.00221
7.69761	0.02926	20.3109	0.00202	20.1613	0.00201
7.84464	0.02941	20.8602	0.00185	20.7277	0.00183
8.0008	0.02958	21.4401	0.0017	21.3124	0.00169
8.15594	0.02976	22.0432	0.00157	21.8744	0.00156
8.31009	0.02994	22.6137	0.00146	22.4513	0.00145
8.4649	0.03013	23.1828	0.00136	23.0451	0.00135
8.61867	0.03035	23.7354	0.00127	23.62	0.00126
8.77422	0.03057	24.3122	0.00119	24.1666	0.00118
8.92967	0.03082	24.8902	0.00112	24.7391	0.00111
9.08646	0.03108	25.4614	0.00105	25.3187	0.00105
9.23747	0.03138	26.043	0.000991946	25.8761	0.000986528
9.39655	0.03173	26.5831	0.000938396	26.5036	0.000936131
9.55238	0.03213	27.1845	0.000889523	27.1072	0.000886151
9.70537	0.03261	27.7676	0.000844526	27.6292	0.000843069
9.85392	0.03325	28.3264	0.000804033	28.2313	0.000803312
10.0096	0.03416	28.9284	0.000766702	28.823	0.000767543
10.1737	0.03438	29.4755	0.000732556	29.3706	0.000731682
10.3259	0.03167	30.0631	0.000699321	29.9848	0.000700849
10.4859	0.02974			30.5354	0.00067308
10.6421	0.02818
10.7974	0.02668
10.9502	0.02521
11.1079	0.02383
11.2653	0.02246
11.4206	0.02115
11.5778	0.01991
11.7377	0.01873
11.897	0.0176
12.0581	0.01658
12.2182	0.01561
12.3806	0.0147
12.5408	0.01385
12.6831	0.01306
12.8344	0.01233
12.989	0.01163
13.1454	0.01099
13.3052	0.0104
13.4608	0.00984
13.6179	0.00933
13.7755	0.00885
13.9265	0.00841
14.0842	0.008
14.243	0.00761
14.4011	0.00725
14.5605	0.00692
14.7177	0.00659
14.8761	0.00631
15.0311	0.00603
15.1851	0.00578
15.3492	0.00553
15.5138	0.00527
15.7127	0.00502
15.8838	0.00481
16.0688	0.0046
16.2525	0.00442
16.4207	0.00425
16.5754	0.00411
16.7301	0.00398
16.8829	0.00385
17.0367	0.00371
17.1954	0.00359
17.3564	0.00347
17.5235	0.00336
17.6915	0.00325
17.8461	0.00315
18.0006	0.00306
18.1575	0.00297
18.3033	0.00289
18.4605	0.00281
18.6233	0.00273
18.7837	0.00265
18.9456	0.00258
19.0982	0.00251
19.2593	0.00245
19.4197	0.00239
19.5787	0.00233
19.7393	0.00227
19.8954	0.00221
20.0627	0.00217
20.2189	0.00211
20.3746	0.00206
20.5328	0.00202
20.6763	0.00198
20.8493	0.00193
21.0087	0.00189
21.1724	0.00185
21.3242	0.00181
21.4901	0.00178
21.6616	0.00174
21.8195	0.00171
21.9782	0.00168
22.1246	0.00164
22.281	0.00161
22.4392	0.00159
22.5969	0.00155
22.7565	0.00153
22.9109	0.0015
23.0752	0.00148
23.2357	0.00145
23.3962	0.00143
23.5575	0.0014
23.7246	0.00138
23.8896	0.00136
24.0431	0.00134
24.2097	0.00132
24.3753	0.0013
24.5299	0.00128
24.6862	0.00126
24.8395	0.00124
24.9943	0.00122
25.1575	0.00121
25.3144	0.00119
25.4729	0.00117
25.641	0.00116
25.8022	0.00114
25.9579	0.00113
26.1273	0.00111
26.3021	0.0011
26.443	0.00109
26.595	0.00107
26.75	0.00106
26.907	0.00104
27.0687	0.00104
27.2332	0.00102
27.3896	0.00101
27.5395	0.000998016
27.698	0.000988863
27.8644	0.000976058
28.0186	0.000965079
28.1779	0.000953003
28.3383	0.000942123
28.4972	0.000933246
28.6584	0.000924545
28.8167	0.00091656
28.9793	0.000914049
29.1418	0.000896707
29.2936	0.000889984
29.4513	0.000878916
29.6113	0.000870175
29.7707	0.000861986
29.9311	0.000857879
30.087	0.000846914
