# Supplementary material for: Hybrid magnonics in hybrid perovskite antiferromagnets
Source: Nat Commun. 2023 Apr 1;14:1834. doi: 10.1038/s41467-023-37505-w (PMC10067936; doi:10.1038/s41467-023-37505-w)
Supplement: Supplementary file 2 — Source Data [file 41467_2023_37505_MOESM2_ESM.zip › Figure 2 data.xlsx]

## Sheet: Fig. 2c
Frequency (GHz)	Magnetic Field (Oe)	FMR Amplitude (V)
6	1799.89	5.6e-07
6	1799.8	1.05e-06
6	1799.85	8.55e-07
6	1799.77	9.75e-07
6	1799.97	1.125e-06
6	1798.32	1.15e-06
6	1796.27	1.05e-06
6	1794.02	9e-07
6	1790.86	8.1e-07
6	1787.54	8.25e-07
6	1784.71	9.1e-07
6	1781.55	8.05e-07
6	1778.14	7.75e-07
6	1775	7.1e-07
6	1771.2	5.55e-07
6	1767.76	6.65e-07
6	1764.92	6e-07
6	1761.47	4.1e-07
6	1757.83	5e-07
6	1754.95	3.35e-07
6	1751.45	4.9e-07
6	1748.09	6.25e-07
6	1744.78	4.45e-07
6	1741.82	6e-07
6	1738.13	6.25e-07
6	1734.7	6.5e-07
6	1731.16	7.35e-07
6	1727.78	6.7e-07
6	1724.31	6.55e-07
6	1721.4	5.25e-07
6	1718.02	6.05e-07
6	1714.21	5.35e-07
6	1710.91	5.95e-07
6	1707.28	6.6e-07
6	1704.74	5.7e-07
6	1701.17	7.75e-07
6	1698.32	8.4e-07
6	1694.86	6.3e-07
6	1691.57	7.5e-07
6	1688.72	6.85e-07
6	1685.13	7.2e-07
6	1681.52	6.6e-07
6	1678.12	6.1e-07
6	1674.86	7.75e-07
6	1671.52	6.25e-07
6	1668.44	5.8e-07
6	1664.76	5.65e-07
6	1661.29	4.75e-07
6	1658.02	3.95e-07
6	1655.07	6.1e-07
6	1651.68	5.35e-07
6	1648.17	4.85e-07
6	1644.67	4.35e-07
6	1641.73	4.8e-07
6	1638.33	4.9e-07
6	1634.8	4.4e-07
6	1632.03	5.8e-07
6	1628.6	5.75e-07
6	1624.94	5.55e-07
6	1622.27	7.1e-07
6	1618.85	6.5e-07
6	1615.21	5.95e-07
6	1612.68	5.8e-07
6	1609.04	8.35e-07
6	1605.44	7.35e-07
6	1602.02	6.5e-07
6	1599.12	7.25e-07
6	1595.79	6.8e-07
6	1592.19	8.85e-07
6	1588.51	1.03e-06
6	1585.88	1.06e-06
6	1582.26	1.01e-06
6	1578.64	8.2e-07
6	1575.19	5.25e-07
6	1571.5	5.45e-07
6	1568.62	7.6e-07
6	1565.34	7.5e-07
6	1561.85	7.75e-07
6	1558.98	7.35e-07
6	1555.38	5.4e-07
6	1551.99	3.65e-07
6	1548.66	3.45e-07
6	1545.9	4.8e-07
6	1542.38	4.1e-07
6	1539.52	6.15e-07
6	1536.02	6.15e-07
6	1532.54	6.7e-07
6	1529.03	6e-07
6	1525.64	5.4e-07
6	1522.57	5.5e-07
6	1519.41	5.3e-07
6	1515.93	4.65e-07
6	1513.2	5.1e-07
6	1509.3	4.65e-07
6	1506.05	5.6e-07
6	1503.16	7.05e-07
6	1499.78	8.95e-07
6	1496.05	7.2e-07
6	1492.55	6.2e-07
6	1489.21	7.35e-07
6	1485.5	7.55e-07
6	1483.07	1.035e-06
6	1479.41	1.3e-06
6	1475.88	1.36e-06
6	1472.4	1.525e-06
6	1469.49	1.795e-06
6	1466.18	1.99e-06
6	1462.53	2.285e-06
6	1459.67	2.35e-06
6	1456.25	2.33e-06
6	1452.8	2.365e-06
6	1449.38	2.41e-06
6	1446.46	2.385e-06
6	1443.03	2.325e-06
6	1439.49	2.87e-06
6	1435.93	3.05e-06
6	1432.58	3.365e-06
6	1429.6	3.075e-06
6	1426.36	2.86e-06
6	1422.71	3.845e-06
6	1419.3	5.535e-06
6	1416.31	7.185e-06
6	1412.84	8.375e-06
6	1409.64	7.97e-06
6	1405.85	5.395e-06
6	1403.23	3.09e-06
6	1399.92	1.505e-06
6	1396.26	4.25e-07
6	1393.19	7e-07
6	1389.92	2.805e-06
6	1386.56	7.37e-06
6	1383.44	1.3245e-05
6	1380.15	2.053e-05
6	1376.62	2.9625e-05
6	1373.15	3.0875e-05
6	1370.21	3.1955e-05
6	1366.82	2.869e-05
6	1363.43	1.994e-05
6	1359.92	1.4715e-05
6	1356.28	5.16e-06
6	1353.72	-1.405e-06
6	1350.01	-5.5e-08
6	1346.4	5.2e-07
6	1343.03	-2.435e-06
6	1340.3	-7.695e-06
6	1336.76	-1.633e-05
6	1333.17	-2.17e-05
6	1329.81	-1.8165e-05
6	1326.37	-1.286e-05
6	1323.31	-1.1345e-05
6	1319.8	-1.234e-05
6	1316.18	-1.575e-05
6	1313.09	-1.8565e-05
6	1310.17	-1.656e-05
6	1306.7	-1.394e-05
6	1303.18	-1.1045e-05
6	1300.18	-8.385e-06
6	1296.54	-6.145e-06
6	1293.61	-4.49e-06
6	1289.88	-3.38e-06
6	1286.24	-2.56e-06
6	1283.37	-2.185e-06
6	1280.06	-1.765e-06
6	1276.63	-1.155e-06
6	1273	-9.35e-07
6	1269.58	-6.4e-07
6	1266.67	-5.1e-07
6	1263.39	-5.95e-07
6	1259.79	-5.85e-07
6	1256.21	-4.6e-07
6	1253.52	-5.45e-07
6	1250.24	-1.8e-07
6	1246.58	8e-08
6	1242.87	2.5e-08
6	1240.14	2.4e-07
6	1236.84	2.2e-07
6	1233.99	1.65e-07
6	1229.87	3.75e-07
6	1226.6	3.75e-07
6	1223.57	4.8e-07
6	1219.67	5.35e-07
6	1217.19	4.1e-07
6	1213.73	3.7e-07
6	1210.09	4.45e-07
6	1207.44	4.75e-07
6	1203.77	5.25e-07
6	1200.32	4.9e-07
6	1197.64	4.7e-07
6	1194.17	3.95e-07
6	1190.63	4.7e-07
6	1187.16	6.95e-07
6	1184.28	7.15e-07
6	1180.68	6.75e-07
6	1177.41	7.6e-07
6	1173.95	4.8e-07
6	1171.18	6.6e-07
6	1167.53	4.9e-07
6	1163.78	3.85e-07
6	1160.56	4.2e-07
6	1157.56	1.05e-07
6	1154.05	2.15e-07
6	1150.74	3.25e-07
6	1147.43	4.95e-07
6	1144.41	4.1e-07
6	1141.2	5.15e-07
6	1137.24	4.8e-07
6	1133.95	2.7e-07
6	1131.28	3.95e-07
6	1127.6	4.05e-07
6	1124.18	4.75e-07
6	1121.35	7.15e-07
6	1117.96	7e-07
6	1114.38	7.55e-07
6	1111.1	8.1e-07
6	1107.39	6.05e-07
6	1104.9	5e-07
6	1101.03	5.1e-07
6	1097.45	4.25e-07
6	1094.23	5e-07
6	1090.51	6.55e-07
6	1087.84	5.6e-07
6	1084.31	5.9e-07
6	1080.93	5.75e-07
6	1077.19	5.35e-07
6	1073.75	6.2e-07
6	1070.8	7.35e-07
6	1067.63	8.25e-07
6	1063.92	1.03e-06
6	1061.28	1.035e-06
6	1057.83	1.025e-06
6	1054.31	8e-07
6	1050.73	5.85e-07
6	1047.3	6.55e-07
6	1043.76	5.15e-07
6	1041.07	6.05e-07
6	1037.76	7.1e-07
6	1035.12	6.1e-07
6	1031.4	7.65e-07
6	1027.96	7.4e-07
6	1024.35	7.4e-07
6	1020.88	5.4e-07
6	1018.28	7.35e-07
6	1014.32	7.15e-07
6	1011.08	6.45e-07
6	1007.83	7.3e-07
6	1004.73	6.4e-07
6	1001.37	8e-07
6	997.799	9.45e-07
6	994.497	8.7e-07
6	990.89	8.95e-07
6	988.232	7.8e-07
6	984.645	9.05e-07
6	981.121	8.75e-07
6	978.364	8.8e-07
6	974.793	7e-07
6	971.38	4.8e-07
6	967.766	4.5e-07
6	965.114	4.3e-07
6	961.545	3.75e-07
6	958.043	3.1e-07
6	954.784	4.7e-07
6	950.767	4.25e-07
6	947.562	5.55e-07
6	944.498	7.85e-07
6	941.323	7.4e-07
6	937.623	6.55e-07
6	934.064	7.3e-07
6	930.683	6.25e-07
6	927.851	7.55e-07
6	924.422	7.45e-07
6	920.988	3.3e-07
6	917.336	4.4e-07
6	913.919	4.1e-07
6	910.33	3.55e-07
6	907.409	5.85e-07
6	903.981	4.55e-07
6	900.579	4.8e-07
6	897.266	5.4e-07
6	894.373	5.7e-07
6	891.109	6.65e-07
6	887.429	8.85e-07
6	884.041	8.85e-07
6	881.221	9.3e-07
6	877.534	9.45e-07
6	873.941	8.05e-07
6	870.462	6.3e-07
6	867.696	5.5e-07
6	864.379	3.5e-07
6	860.78	3.65e-07
6	857.42	4e-07
6	854.369	5.15e-07
6	851.075	5.45e-07
6	847.491	5.6e-07
6	843.688	7e-07
6	841.285	7.8e-07
6	838.007	8.65e-07
6	834.032	8.65e-07
6	830.802	7.1e-07
6	827.22	7.45e-07
6	824.211	6.4e-07
6	820.807	6.7e-07
6	817.517	7.9e-07
6	813.976	6e-07
6	811.231	5.65e-07
6	807.616	6.45e-07
6	804.315	5.65e-07
6	800.837	5.45e-07
6	797.114	6.65e-07
6	793.94	7.2e-07
6	790.713	6.35e-07
6	787.486	5.3e-07
6	784	5.4e-07
6	780.124	5.7e-07
6	777.722	7.95e-07
6	774.222	1e-06
6	770.667	9.85e-07
6	767.183	9.55e-07
6	764.284	8.9e-07
6	760.831	6.15e-07
6	757.4	5.5e-07
6	753.605	5.5e-07
6	750.181	5.1e-07
6	746.69	4.55e-07
6	744.11	6.3e-07
6	740.124	7.5e-07
6	736.699	7.35e-07
6	733.573	9.35e-07
6	730.499	7.75e-07
6	727.075	7.9e-07
6	723.602	7.3e-07
6	720.934	5.8e-07
6	717.289	6.95e-07
6	714.118	7.25e-07
6	710.352	7.3e-07
6	706.762	9.05e-07
6	703.415	7.95e-07
6	700.712	6.95e-07
6	697.19	5.35e-07
6	693.87	6.45e-07
6	690.063	6.3e-07
6	686.75	5.8e-07
6	684.115	6.15e-07
6	680.458	5.9e-07
6	676.818	4.2e-07
6	673.362	5.7e-07
6	670.118	4.8e-07
6	666.958	4.6e-07
6	663.651	5.9e-07
6	659.956	7.15e-07
6	656.529	8.25e-07
6	653.686	8.2e-07
6	650.197	8.5e-07
6	646.983	7.1e-07
6	643.169	7.1e-07
6	640.493	7.25e-07
6	637.165	6.2e-07
6	633.733	6.85e-07
6	630.183	6e-07
6	626.288	5.85e-07
6	623.215	6.8e-07
6	620.265	7.15e-07
6	616.804	7.85e-07
6	613.845	8.15e-07
6	610.643	9.85e-07
6	607.021	9.55e-07
6	603.406	9.15e-07
6	599.885	1.03e-06
6	596.257	8e-07
6	592.756	8.55e-07
6	589.349	1e-06
6	585.844	1.025e-06
6	583.108	1.005e-06
6	579.383	9.15e-07
6	576.336	7.45e-07
6	573.267	5.9e-07
6	569.857	3.85e-07
6	566.126	4.4e-07
6	562.743	3.85e-07
6	559.249	6.6e-07
6	556.866	1.015e-06
6	552.939	9e-07
6	549.666	8.2e-07
6	546.256	7.15e-07
6	542.619	4.7e-07
6	539.04	5.2e-07
6	535.764	4.9e-07
6	532.734	3.85e-07
6	529.309	4.3e-07
6	525.803	4.35e-07
6	522.28	5.45e-07
6	518.587	5.85e-07
6	516.03	8.05e-07
6	512.568	7.75e-07
6	508.721	7.95e-07
6	506.328	9.75e-07
6	502.487	9.15e-07
6	499.016	8.95e-07
6	495.45	8.6e-07
6	491.924	7.25e-07
6	488.523	5.6e-07
6	485.031	6.6e-07
6	482.02	7.75e-07
6	478.402	9.4e-07
6	475.009	1.045e-06
6	471.476	1.16e-06
6	468.132	9.8e-07
6	464.78	7.85e-07
6	461.28	9.95e-07
6	458.434	8.95e-07
6	455.04	1.07e-06
6	451.353	1.185e-06
6	447.603	8.9e-07
6	444.168	9.15e-07
6	440.775	8.35e-07
6	437.216	7.2e-07
6	434.301	6.2e-07
6	431.096	5.1e-07
6	427.958	4.15e-07
6	424.22	3.45e-07
6	421.186	4.8e-07
6	417.811	7.05e-07
6	414.218	6.9e-07
6	410.895	7.75e-07
6	407.185	7.5e-07
6	404.631	6.85e-07
6	401.047	8.8e-07
6	397.726	8.9e-07
6	393.981	9.05e-07
6	390.784	9.1e-07
6	387.258	9.3e-07
6	383.551	9.1e-07
6	380.157	9.55e-07
6	376.732	7.05e-07
6	373.094	6.65e-07
6	369.637	6.95e-07
6	366.823	6.25e-07
6	363.313	6.9e-07
6	359.872	8.35e-07
6	356.541	6.55e-07
6	352.875	6.3e-07
6	349.544	5.8e-07
6	345.889	6.1e-07
6	343.037	6.65e-07
6	339.68	6.2e-07
6	336.118	7.5e-07
6	332.591	7.7e-07
6	328.985	6.45e-07
6	325.592	6.9e-07
6	322.103	6.15e-07
6	319.202	4.85e-07
6	315.513	6.15e-07
6	312.246	6.3e-07
6	308.739	5.2e-07
6	305.344	6.45e-07
6	301.702	3.95e-07
6	299.124	2.3e-07
6	295.295	2.55e-07
6	292.021	-1.4e-07
6	288.571	-2.2e-07
6	285.356	-6.5e-08
6	282.129	1.3e-07
6	278.683	2.9e-07
6	275.184	4.95e-07
6	271.923	4.7e-07
6	267.98	3.8e-07
6	265.447	4.3e-07
6	261.701	5.95e-07
6	258.703	6.9e-07
6	254.945	8.1e-07
6	251.626	7.7e-07
6	247.874	7.6e-07
6	245.149	9.75e-07
6	241.66	8.05e-07
6	238.07	8.4e-07
6	234.487	8.25e-07
6	231.217	5.9e-07
6	228.26	5.1e-07
6	224.772	4.9e-07
6	221.369	4.85e-07
6	217.798	6.9e-07
6	214.198	8.1e-07
6	210.768	8.15e-07
6	208.097	8.85e-07
6	204.448	9.75e-07
6	201.245	9.1e-07
6	197.746	8.65e-07
6	194.72	9.95e-07
6	191.078	9.35e-07
6	187.758	8.1e-07
6	184.176	8.6e-07
6	180.819	8.05e-07
6	177.901	7.9e-07
6	174.187	8.9e-07
6	171.057	7.75e-07
6	167.516	7.8e-07
6	164.128	8.1e-07
6	160.629	7.95e-07
6	157.591	6.45e-07
6	154.181	5.9e-07
6	150.244	6.1e-07
6	147.055	6.6e-07
6	143.693	8.65e-07
6	140.032	7.85e-07
6	136.634	7.25e-07
6	133.296	7.65e-07
6	129.727	6.15e-07
6	126.015	7.95e-07
6	122.639	9.1e-07
6	119.802	9.25e-07
6	116.535	9.6e-07
6	112.834	8.75e-07
6	109.359	7.5e-07
6	105.691	6.7e-07
6	102.386	7.45e-07
6	98.9524	6.6e-07
6	95.6011	7.7e-07
6	91.7943	7.35e-07
6	89.1915	7.25e-07
6	85.4495	9e-07
6	82.2265	9.35e-07
6	78.7986	7.85e-07
6	75.1834	5.7e-07
6	71.724	4.4e-07
6	68.0935	4.05e-07
6	64.6829	3.1e-07
6	61.3401	4.4e-07
6	58.5473	5.3e-07
6	54.8224	5.85e-07
6	51.5307	5.45e-07
6	47.6176	5.95e-07
6	44.5886	4.95e-07
6	40.7006	5.9e-07
6	37.5416	7.35e-07
6	33.835	9.15e-07
6	30.5529	9.95e-07
6	26.9185	7.15e-07
6	23.5672	7.85e-07
6	20.7684	5.6e-07
6	16.7669	4.95e-07
6	13.7562	4.55e-07
6	9.72657	3.95e-07
6	6.69822	4.45e-07
6	0.08861	3.9e-07
5.9	1799.68	5.45e-07
5.9	1799.58	5.85e-07
5.9	1799.54	8.9e-07
5.9	1799.58	8.05e-07
5.9	1799.34	7.65e-07
5.9	1797.9	6.5e-07
5.9	1795.33	5.5e-07
5.9	1792.89	5e-07
5.9	1790.07	6.2e-07
5.9	1786.98	7.75e-07
5.9	1783.31	7.85e-07
5.9	1780.84	7.1e-07
5.9	1777.06	8.1e-07
5.9	1773.91	7.9e-07
5.9	1770.3	6.85e-07
5.9	1767.62	7.55e-07
5.9	1764.12	9.05e-07
5.9	1760.83	1.02e-06
5.9	1757.71	1.03e-06
5.9	1754.11	1.135e-06
5.9	1750.72	1.12e-06
5.9	1748.05	9.35e-07
5.9	1744.66	7.8e-07
5.9	1740.86	7.6e-07
5.9	1737.31	7.55e-07
5.9	1733.94	5.6e-07
5.9	1731.37	6.25e-07
5.9	1727.58	4.7e-07
5.9	1724.24	3.4e-07
5.9	1720.69	3.6e-07
5.9	1717.83	1.95e-07
5.9	1714.35	1.9e-07
5.9	1710.9	2.2e-07
5.9	1708.18	2.25e-07
5.9	1704.57	3.1e-07
5.9	1701.74	3.95e-07
5.9	1698.28	4.55e-07
5.9	1694.67	5e-07
5.9	1691.17	3.7e-07
5.9	1688.01	4.7e-07
5.9	1685	5.1e-07
5.9	1681.67	6.05e-07
5.9	1677.97	8.6e-07
5.9	1675.27	9.4e-07
5.9	1671.88	9.55e-07
5.9	1668.15	8.95e-07
5.9	1665.34	7.7e-07
5.9	1661.95	7e-07
5.9	1658.51	5.75e-07
5.9	1654.69	4.75e-07
5.9	1652.25	4.9e-07
5.9	1648.87	3.9e-07
5.9	1645.47	3.25e-07
5.9	1641.63	3.9e-07
5.9	1638.4	3.4e-07
5.9	1635.6	6.3e-07
5.9	1631.96	6.35e-07
5.9	1628.6	5.9e-07
5.9	1625.08	6.7e-07
5.9	1622.39	6.3e-07
5.9	1618.63	6.7e-07
5.9	1615.19	7e-07
5.9	1612.6	7.6e-07
5.9	1608.85	7.05e-07
5.9	1605.22	6.15e-07
5.9	1602.44	6.75e-07
5.9	1598.97	4.75e-07
5.9	1595.47	3.8e-07
5.9	1591.96	3.5e-07
5.9	1589.23	2.85e-07
5.9	1585.27	3.25e-07
5.9	1582.07	4.1e-07
5.9	1579.24	4.7e-07
5.9	1575.6	5.6e-07
5.9	1572.17	5.45e-07
5.9	1569.5	5.6e-07
5.9	1566.07	6.75e-07
5.9	1562.68	7.1e-07
5.9	1559.46	7.15e-07
5.9	1556.3	6.8e-07
5.9	1552.68	8.75e-07
5.9	1549	8.4e-07
5.9	1546.02	9.7e-07
5.9	1542.58	9.25e-07
5.9	1539.38	9.1e-07
5.9	1535.48	9.5e-07
5.9	1532.3	9.35e-07
5.9	1529.5	8.65e-07
5.9	1526.29	4.5e-07
5.9	1522.65	2.4e-07
5.9	1519.98	2.45e-07
5.9	1516.27	-2.5e-08
5.9	1512.61	1.9e-07
5.9	1509.26	3.6e-07
5.9	1506.36	6.45e-07
5.9	1502.93	6.75e-07
5.9	1499.49	7.9e-07
5.9	1496.83	7.3e-07
5.9	1492.88	7.65e-07
5.9	1489.65	5.3e-07
5.9	1486.09	4.4e-07
5.9	1482.85	5.55e-07
5.9	1479.61	5.35e-07
5.9	1476.45	8.15e-07
5.9	1472.9	8.35e-07
5.9	1469.51	5.4e-07
5.9	1466.74	4.3e-07
5.9	1463.1	4.25e-07
5.9	1459.66	6.2e-07
5.9	1456.15	9.75e-07
5.9	1452.6	1.16e-06
5.9	1449.85	1.395e-06
5.9	1446.47	1.54e-06
5.9	1442.92	1.72e-06
5.9	1439.32	1.85e-06
5.9	1436.44	1.94e-06
5.9	1433.25	2.33e-06
5.9	1429.76	2.385e-06
5.9	1426.15	2.435e-06
5.9	1422.42	2.385e-06
5.9	1418.9	2.015e-06
5.9	1415.59	2.47e-06
5.9	1412.87	2.775e-06
5.9	1409.35	3.045e-06
5.9	1406.18	3.22e-06
5.9	1402.88	2.725e-06
5.9	1399.5	3.35e-06
5.9	1395.91	5.11e-06
5.9	1392.3	6.675e-06
5.9	1389	8.05e-06
5.9	1386.04	8.325e-06
5.9	1382.6	6.02e-06
5.9	1379.15	3.595e-06
5.9	1375.61	2.31e-06
5.9	1373.02	1.045e-06
5.9	1369.34	9e-07
5.9	1366.28	2.525e-06
5.9	1362.4	6.765e-06
5.9	1359.66	1.274e-05
5.9	1356.29	2.069e-05
5.9	1352.7	2.8535e-05
5.9	1349.19	3.006e-05
5.9	1346.43	3.037e-05
5.9	1342.85	2.5205e-05
5.9	1339.31	1.634e-05
5.9	1335.9	9.79e-06
5.9	1332.41	4.8e-07
5.9	1329.33	-1.805e-06
5.9	1325.89	3.5e-08
5.9	1322.56	-3.15e-07
5.9	1318.91	-4.015e-06
5.9	1316.22	-1.1335e-05
5.9	1312.77	-1.7825e-05
5.9	1308.94	-1.895e-05
5.9	1305.76	-1.4605e-05
5.9	1302.21	-1.162e-05
5.9	1299.21	-1.201e-05
5.9	1295.84	-1.494e-05
5.9	1292.28	-1.752e-05
5.9	1289.47	-1.5605e-05
5.9	1286.29	-1.31e-05
5.9	1283.51	-1.009e-05
5.9	1279.87	-7.605e-06
5.9	1276.28	-5.78e-06
5.9	1272.93	-4.465e-06
5.9	1269.32	-3.645e-06
5.9	1266.21	-3.05e-06
5.9	1263.21	-2.57e-06
5.9	1259.56	-1.835e-06
5.9	1256.22	-1.26e-06
5.9	1253.24	-7.8e-07
5.9	1249.92	-8.35e-07
5.9	1246.13	-7.8e-07
5.9	1243.51	-7.95e-07
5.9	1239.8	-4.8e-07
5.9	1236.56	-1.3e-07
5.9	1232.92	-7.5e-08
5.9	1229.63	1.65e-07
5.9	1226.89	1.05e-07
5.9	1223.1	2.5e-08
5.9	1219.9	5.5e-08
5.9	1216.35	5e-09
5.9	1213.58	8e-08
5.9	1209.93	4.95e-07
5.9	1206.41	6.05e-07
5.9	1202.66	6e-07
5.9	1199.49	6.45e-07
5.9	1195.88	5e-07
5.9	1192.74	5.85e-07
5.9	1189.63	4.85e-07
5.9	1186.21	4.2e-07
5.9	1182.74	5.25e-07
5.9	1179.87	5.25e-07
5.9	1176.36	6.35e-07
5.9	1172.79	8.45e-07
5.9	1169.29	8.35e-07
5.9	1166.46	7.4e-07
5.9	1163.26	7.45e-07
5.9	1159.6	4.8e-07
5.9	1156.11	4.35e-07
5.9	1152.83	6.8e-07
5.9	1149.04	6.35e-07
5.9	1146.37	6.9e-07
5.9	1142.84	8.2e-07
5.9	1139.43	6.6e-07
5.9	1135.54	7.1e-07
5.9	1132.41	1.02e-06
5.9	1129.42	7.6e-07
5.9	1125.99	7.45e-07
5.9	1122.62	8.15e-07
5.9	1119.04	5.05e-07
5.9	1116.14	4.5e-07
5.9	1112.76	5.75e-07
5.9	1109.22	5.1e-07
5.9	1105.84	6.65e-07
5.9	1102.41	7.15e-07
5.9	1099.42	7.4e-07
5.9	1096.01	5.75e-07
5.9	1092.64	6.05e-07
5.9	1088.98	5.7e-07
5.9	1085.14	5.7e-07
5.9	1081.96	5.65e-07
5.9	1079.26	6.95e-07
5.9	1075.64	7.7e-07
5.9	1072.29	4.4e-07
5.9	1068.35	4.4e-07
5.9	1065.02	3.95e-07
5.9	1062.43	4.15e-07
5.9	1058.85	6e-07
5.9	1055.28	6.55e-07
5.9	1051.84	6.1e-07
5.9	1049.27	6.6e-07
5.9	1045.89	5.65e-07
5.9	1042.4	6e-07
5.9	1039.39	7.3e-07
5.9	1036.13	7.8e-07
5.9	1032.7	8.55e-07
5.9	1029.02	8.95e-07
5.9	1025.35	7.6e-07
5.9	1021.96	7e-07
5.9	1019.43	6.25e-07
5.9	1015.96	5.95e-07
5.9	1012.13	6.95e-07
5.9	1008.68	5.2e-07
5.9	1005.87	5.35e-07
5.9	1002.37	4.75e-07
5.9	998.924	7.25e-07
5.9	995.524	8.3e-07
5.9	992.042	8.55e-07
5.9	988.431	7.85e-07
5.9	985.426	6e-07
5.9	982.257	5.8e-07
5.9	978.792	5.15e-07
5.9	975.102	7.15e-07
5.9	971.704	7.5e-07
5.9	968.821	7.6e-07
5.9	965.602	9.2e-07
5.9	962.087	7.5e-07
5.9	958.487	5.7e-07
5.9	954.902	5.95e-07
5.9	952.356	4.8e-07
5.9	948.925	4.45e-07
5.9	945.245	4.2e-07
5.9	941.599	4.2e-07
5.9	937.989	4.95e-07
5.9	935.298	5.9e-07
5.9	931.993	7.55e-07
5.9	928.447	6.5e-07
5.9	925.036	7e-07
5.9	922.131	5.95e-07
5.9	918.394	6.7e-07
5.9	915.064	7.6e-07
5.9	911.522	7.5e-07
5.9	908.133	8.6e-07
5.9	905.267	7.45e-07
5.9	901.855	8.95e-07
5.9	898.062	1.05e-06
5.9	894.69	1.02e-06
5.9	891.323	1.165e-06
5.9	888.491	1.065e-06
5.9	884.989	1.005e-06
5.9	881.617	9.95e-07
5.9	877.928	8.65e-07
5.9	874.609	1.14e-06
5.9	871.041	8.55e-07
5.9	867.498	1.035e-06
5.9	864.065	1.045e-06
5.9	860.452	6.15e-07
5.9	857.906	8.4e-07
5.9	854.485	8.1e-07
5.9	850.76	8e-07
5.9	847.23	7.05e-07
5.9	844.55	7.8e-07
5.9	841.054	7.45e-07
5.9	837.472	5.65e-07
5.9	833.781	6.55e-07
5.9	830.597	6.2e-07
5.9	827.492	3.55e-07
5.9	824.103	4.85e-07
5.9	820.981	6.05e-07
5.9	817.107	7.7e-07
5.9	813.882	1.06e-06
5.9	810.802	1.02e-06
5.9	807.306	1.08e-06
5.9	803.9	9.25e-07
5.9	800.329	7.45e-07
5.9	797.591	6.75e-07
5.9	793.899	5.8e-07
5.9	790.683	5.45e-07
5.9	787.248	5.5e-07
5.9	783.661	6.25e-07
5.9	780.007	5.6e-07
5.9	776.597	5.95e-07
5.9	773.862	6.45e-07
5.9	770.503	6.2e-07
5.9	766.86	5.7e-07
5.9	763.253	4.6e-07
5.9	759.855	4.15e-07
5.9	756.571	5e-07
5.9	753.024	5.1e-07
5.9	749.146	4.4e-07
5.9	746.526	3.35e-07
5.9	743.21	5.9e-07
5.9	739.431	7.15e-07
5.9	736.099	7.85e-07
5.9	732.613	9.55e-07
5.9	729.093	8.55e-07
5.9	725.947	7.9e-07
5.9	722.583	7.4e-07
5.9	719.235	7.2e-07
5.9	715.798	5.95e-07
5.9	712.412	9.05e-07
5.9	709.526	8.7e-07
5.9	706.155	7.65e-07
5.9	702.629	9e-07
5.9	699.144	6.45e-07
5.9	695.257	5.3e-07
5.9	692.015	6.55e-07
5.9	688.956	7.7e-07
5.9	685.822	7.7e-07
5.9	682.263	7.65e-07
5.9	678.663	7.05e-07
5.9	674.988	6.95e-07
5.9	671.897	6.6e-07
5.9	668.98	8.1e-07
5.9	665.35	7.75e-07
5.9	661.611	8.9e-07
5.9	658.264	8.15e-07
5.9	654.899	8.65e-07
5.9	651.247	8.55e-07
5.9	648.37	8.75e-07
5.9	645.41	8.6e-07
5.9	641.655	7.1e-07
5.9	638.165	5.95e-07
5.9	634.685	6.95e-07
5.9	631.099	9.15e-07
5.9	627.652	8.2e-07
5.9	624.843	1.01e-06
5.9	621.582	1.085e-06
5.9	617.856	9.55e-07
5.9	614.351	8.65e-07
5.9	611.139	9.9e-07
5.9	607.778	8.75e-07
5.9	604.62	7.5e-07
5.9	601.957	9.5e-07
5.9	598.295	8.4e-07
5.9	594.476	7.8e-07
5.9	591.239	8.55e-07
5.9	587.731	8.7e-07
5.9	585.047	8.05e-07
5.9	581.451	8.3e-07
5.9	577.859	6.4e-07
5.9	574.555	6.2e-07
5.9	570.919	5.4e-07
5.9	568.21	6.05e-07
5.9	564.446	5.6e-07
5.9	561.393	4.75e-07
5.9	557.673	4.2e-07
5.9	554.177	5.05e-07
5.9	551.386	5.15e-07
5.9	547.816	5.8e-07
5.9	544.485	7.2e-07
5.9	541.573	6.45e-07
5.9	538.244	6.35e-07
5.9	534.652	7.8e-07
5.9	531.167	7.2e-07
5.9	527.97	7.95e-07
5.9	524.06	6.75e-07
5.9	521.334	5.75e-07
5.9	517.853	5.4e-07
5.9	514.308	4.75e-07
5.9	510.803	4.95e-07
5.9	507.356	5.65e-07
5.9	503.699	6.75e-07
5.9	501.076	6.05e-07
5.9	497.566	4.45e-07
5.9	493.064	5.4e-07
5.9	490.353	5e-07
5.9	486.85	6.8e-07
5.9	483.417	9e-07
5.9	479.705	6.9e-07
5.9	476.288	7.95e-07
5.9	472.673	5.7e-07
5.9	469.345	4.45e-07
5.9	466.638	4.25e-07
5.9	463.1	3.35e-07
5.9	459.279	5.4e-07
5.9	456.269	6.7e-07
5.9	452.603	5.9e-07
5.9	448.998	5.6e-07
5.9	446.187	5.2e-07
5.9	442.685	4.65e-07
5.9	439.465	4.6e-07
5.9	436.009	5.6e-07
5.9	432.243	6.4e-07
5.9	428.882	4.55e-07
5.9	425.233	5.2e-07
5.9	422.356	5.2e-07
5.9	419.124	5.7e-07
5.9	415.619	8.75e-07
5.9	412.953	7.3e-07
5.9	409.164	7.05e-07
5.9	405.897	6.95e-07
5.9	402.862	5.6e-07
5.9	399.427	6.3e-07
5.9	395.823	8.45e-07
5.9	393.12	8.8e-07
5.9	389.496	9.6e-07
5.9	386.448	8.7e-07
5.9	382.59	6.55e-07
5.9	378.988	4.2e-07
5.9	375.815	4.05e-07
5.9	372.253	4.35e-07
5.9	369.503	6.4e-07
5.9	365.774	6.9e-07
5.9	362.423	6.25e-07
5.9	358.821	5.9e-07
5.9	355.383	6.55e-07
5.9	351.972	8.1e-07
5.9	348.599	9.35e-07
5.9	344.956	8.85e-07
5.9	342.235	7.45e-07
5.9	338.971	7.8e-07
5.9	335.115	8.05e-07
5.9	331.227	8.5e-07
5.9	328.212	9.85e-07
5.9	324.594	8.05e-07
5.9	321.381	6.8e-07
5.9	317.537	5.4e-07
5.9	314.008	2.65e-07
5.9	310.752	2.85e-07
5.9	307.93	1.55e-07
5.9	304.468	2.7e-07
5.9	300.733	3.1e-07
5.9	297.454	2.5e-07
5.9	293.964	1.75e-07
5.9	291.167	1.7e-07
5.9	287.487	7e-08
5.9	284.058	3.65e-07
5.9	280.379	4e-07
5.9	277.088	3.3e-07
5.9	273.76	2.65e-07
5.9	270.082	1.6e-07
5.9	266.506	1.9e-07
5.9	263.772	3.8e-07
5.9	260.086	6.65e-07
5.9	257.023	5.2e-07
5.9	253.086	6.65e-07
5.9	249.848	7.95e-07
5.9	246.036	6.45e-07
5.9	242.89	7.35e-07
5.9	239.1	7.7e-07
5.9	235.866	4.05e-07
5.9	232.345	3.85e-07
5.9	228.718	3.95e-07
5.9	225.91	1.55e-07
5.9	222.698	2.55e-07
5.9	219.094	3.75e-07
5.9	215.487	2.85e-07
5.9	212.014	6.25e-07
5.9	208.641	7.6e-07
5.9	205.593	7.95e-07
5.9	202.167	9.6e-07
5.9	198.528	7.75e-07
5.9	195.109	8.15e-07
5.9	191.69	8.75e-07
5.9	188.236	8.5e-07
5.9	184.518	1.03e-06
5.9	181.232	1.055e-06
5.9	177.442	9.85e-07
5.9	174.738	9.2e-07
5.9	171.609	8.4e-07
5.9	167.602	5.8e-07
5.9	164.624	6.45e-07
5.9	160.927	5.25e-07
5.9	157.493	5.2e-07
5.9	153.971	7.05e-07
5.9	150.565	7.4e-07
5.9	146.89	8.15e-07
5.9	144.257	7.65e-07
5.9	140.673	8.6e-07
5.9	137.038	8.45e-07
5.9	133.607	9.6e-07
5.9	130.034	8.9e-07
5.9	126.773	8.25e-07
5.9	123.359	7.55e-07
5.9	120.37	4.9e-07
5.9	116.83	4.95e-07
5.9	113.325	3.5e-07
5.9	109.707	4.55e-07
5.9	106.969	2.7e-07
5.9	103.585	5.65e-07
5.9	100.196	6.4e-07
5.9	96.554	6.5e-07
5.9	93.1954	1.1e-06
5.9	89.8455	9.1e-07
5.9	85.9163	9.95e-07
5.9	83.237	8.15e-07
5.9	79.601	5.25e-07
5.9	76.3736	5.3e-07
5.9	72.7643	6.25e-07
5.9	69.3806	6.45e-07
5.9	66.0425	6.9e-07
5.9	63.0816	5.6e-07
5.9	59.3484	4.95e-07
5.9	55.9676	5.65e-07
5.9	52.4068	4.9e-07
5.9	48.9199	7.55e-07
5.9	45.3209	6.9e-07
5.9	42.2865	6.65e-07
5.9	38.4068	6.25e-07
5.9	35.6795	4.85e-07
5.9	32.2545	6.6e-07
5.9	28.5627	8e-07
5.9	25.1213	7.65e-07
5.9	21.635	7.45e-07
5.9	19.0774	7.85e-07
5.9	15.2809	8.6e-07
5.9	12.0239	6.15e-07
5.9	8.49861	5.85e-07
5.9	-0.2363	6.1e-07
5.8	1799.43	8.4e-07
5.8	1799.49	7.05e-07
5.8	1799.46	8.95e-07
5.8	1799.48	6.9e-07
5.8	1799.58	5.95e-07
5.8	1798.49	5e-07
5.8	1796.52	4.5e-07
5.8	1793.83	4.25e-07
5.8	1791.24	6.45e-07
5.8	1788.18	6.35e-07
5.8	1784.77	7.05e-07
5.8	1781.78	7.35e-07
5.8	1778.62	6.15e-07
5.8	1775.05	7.05e-07
5.8	1772.34	5.2e-07
5.8	1768.98	5.5e-07
5.8	1765.28	4.25e-07
5.8	1761.89	3e-07
5.8	1758.51	5.4e-07
5.8	1755.4	6.85e-07
5.8	1751.95	7.65e-07
5.8	1748.49	9.55e-07
5.8	1745.65	8.55e-07
5.8	1742.32	9.2e-07
5.8	1738.83	8.3e-07
5.8	1735.91	9.1e-07
5.8	1732.49	8.5e-07
5.8	1728.85	8.9e-07
5.8	1725.39	9.55e-07
5.8	1722.79	1.095e-06
5.8	1719.24	1.005e-06
5.8	1715.53	1.045e-06
5.8	1713.06	9.25e-07
5.8	1709.31	1.05e-06
5.8	1706.04	9.8e-07
5.8	1702.55	9.4e-07
5.8	1699.74	7.25e-07
5.8	1696.19	5.8e-07
5.8	1692.62	4.4e-07
5.8	1689.79	4.45e-07
5.8	1686.28	3.35e-07
5.8	1683.06	3.15e-07
5.8	1679.24	3.65e-07
5.8	1676.82	5e-07
5.8	1672.97	7.05e-07
5.8	1669.44	7.5e-07
5.8	1666.87	6.8e-07
5.8	1663.44	6.1e-07
5.8	1659.75	7.35e-07
5.8	1657.06	6.35e-07
5.8	1653.24	5e-07
5.8	1650	3.6e-07
5.8	1646.36	4.2e-07
5.8	1643.71	5.45e-07
5.8	1640.2	6.9e-07
5.8	1636.64	8.95e-07
5.8	1633.8	1.085e-06
5.8	1630.36	1.07e-06
5.8	1627.09	1.015e-06
5.8	1623.49	8.85e-07
5.8	1619.74	7.3e-07
5.8	1617.21	7.4e-07
5.8	1613.42	7.2e-07
5.8	1610.04	6.8e-07
5.8	1606.79	6.15e-07
5.8	1603.61	5.2e-07
5.8	1600.41	6.6e-07
5.8	1596.89	7.1e-07
5.8	1594.12	6.95e-07
5.8	1590.14	5.85e-07
5.8	1586.86	3.9e-07
5.8	1583.39	4.5e-07
5.8	1580.81	5.35e-07
5.8	1577.06	6.6e-07
5.8	1573.5	8.1e-07
5.8	1569.93	8e-07
5.8	1567.31	8.5e-07
5.8	1563.72	7.8e-07
5.8	1560.16	8.95e-07
5.8	1557.45	8.05e-07
5.8	1553.88	5.6e-07
5.8	1550.34	3.85e-07
5.8	1547.18	1.3e-07
5.8	1543.35	2.25e-07
5.8	1540.91	3.9e-07
5.8	1536.95	4.9e-07
5.8	1533.81	6.9e-07
5.8	1530.16	7.7e-07
5.8	1527.26	7.55e-07
5.8	1523.67	6.85e-07
5.8	1520.66	6e-07
5.8	1517	5.85e-07
5.8	1514.21	5.45e-07
5.8	1510.63	6.65e-07
5.8	1506.93	8.9e-07
5.8	1503.49	9.05e-07
5.8	1499.96	8.05e-07
5.8	1496.83	8.15e-07
5.8	1493.96	6.75e-07
5.8	1490.41	5.05e-07
5.8	1486.64	5.3e-07
5.8	1483.52	3.05e-07
5.8	1480.67	3.25e-07
5.8	1477.26	5.05e-07
5.8	1473.75	4.8e-07
5.8	1470.83	6.35e-07
5.8	1467.16	5.5e-07
5.8	1463.62	5.8e-07
5.8	1460.34	8.1e-07
5.8	1457.44	6.95e-07
5.8	1453.89	8.75e-07
5.8	1450.62	1.05e-06
5.8	1446.85	7.95e-07
5.8	1444.15	9.05e-07
5.8	1440.96	9.7e-07
5.8	1437.47	8.3e-07
5.8	1433.88	7.95e-07
5.8	1430.97	9.35e-07
5.8	1427.43	1.03e-06
5.8	1423.68	1.035e-06
5.8	1420.58	1.42e-06
5.8	1416.57	1.72e-06
5.8	1413.54	2e-06
5.8	1410.53	2.325e-06
5.8	1407.09	2.205e-06
5.8	1403.69	2.13e-06
5.8	1400.19	2.195e-06
5.8	1396.66	2.13e-06
5.8	1393.77	2.16e-06
5.8	1390.49	2.44e-06
5.8	1386.71	2.51e-06
5.8	1383.23	2.585e-06
5.8	1380.84	2.65e-06
5.8	1377.1	2.52e-06
5.8	1373.59	3.73e-06
5.8	1370.91	5.675e-06
5.8	1367.12	7.175e-06
5.8	1363.86	8.485e-06
5.8	1360.21	8.1e-06
5.8	1356.8	5.515e-06
5.8	1354.08	3.565e-06
5.8	1350.26	1.815e-06
5.8	1347.68	6.85e-07
5.8	1344.26	1.62e-06
5.8	1340.8	5.02e-06
5.8	1337.06	1.155e-05
5.8	1333.68	1.9065e-05
5.8	1330.1	2.69e-05
5.8	1326.69	2.9305e-05
5.8	1324.19	2.9165e-05
5.8	1320.64	2.466e-05
5.8	1316.98	1.529e-05
5.8	1314	8.68e-06
5.8	1310.7	-5e-08
5.8	1306.8	-3.04e-06
5.8	1303.56	-1.17e-06
5.8	1300.22	-1.06e-06
5.8	1297.25	-3.845e-06
5.8	1293.85	-1.076e-05
5.8	1290.17	-1.56e-05
5.8	1287.34	-1.6865e-05
5.8	1284.2	-1.4945e-05
5.8	1280.51	-1.207e-05
5.8	1277.15	-1.2835e-05
5.8	1273.52	-1.5275e-05
5.8	1271.02	-1.664e-05
5.8	1267.36	-1.4355e-05
5.8	1263.62	-1.143e-05
5.8	1260.05	-8.61e-06
5.8	1257.25	-6.565e-06
5.8	1254.07	-5.035e-06
5.8	1250.41	-3.575e-06
5.8	1247.42	-2.64e-06
5.8	1244.22	-2.09e-06
5.8	1240.65	-1.58e-06
5.8	1237.04	-1.15e-06
5.8	1234.42	-8.2e-07
5.8	1230.89	-6.3e-07
5.8	1227.48	-5.15e-07
5.8	1223.91	-4.05e-07
5.8	1220.27	-4.2e-07
5.8	1217.71	-2.6e-07
5.8	1214.16	-1.1e-07
5.8	1210.71	-8.5e-08
5.8	1207.03	-5e-08
5.8	1204.42	3.5e-08
5.8	1200.82	6.5e-08
5.8	1197.28	5e-08
5.8	1194.61	0
5.8	1191.03	1.85e-07
5.8	1187.8	2.75e-07
5.8	1183.96	3.45e-07
5.8	1180.56	6.85e-07
5.8	1177.82	6.2e-07
5.8	1174.52	7.45e-07
5.8	1170.94	7.3e-07
5.8	1167.35	8.85e-07
5.8	1163.94	9e-07
5.8	1160.31	7.1e-07
5.8	1157.62	5.65e-07
5.8	1154.01	4.7e-07
5.8	1150.31	4.65e-07
5.8	1146.94	6.8e-07
5.8	1144.13	5.4e-07
5.8	1140.86	5.55e-07
5.8	1136.95	6e-07
5.8	1133.55	3.45e-07
5.8	1131.06	3.75e-07
5.8	1127.49	3.95e-07
5.8	1123.79	2.65e-07
5.8	1120.67	4.7e-07
5.8	1117.05	6.55e-07
5.8	1113.42	7.65e-07
5.8	1110.77	1.02e-06
5.8	1107.1	8.1e-07
5.8	1103.64	7.5e-07
5.8	1100.13	5.55e-07
5.8	1096.67	4.7e-07
5.8	1093.77	6.15e-07
5.8	1090.3	5.85e-07
5.8	1086.73	7.1e-07
5.8	1083.54	8.4e-07
5.8	1079.9	7.4e-07
5.8	1077.06	8.8e-07
5.8	1073.57	8.25e-07
5.8	1070.23	7.8e-07
5.8	1066.68	9.95e-07
5.8	1063.89	7.5e-07
5.8	1060.46	1.03e-06
5.8	1057.05	9.95e-07
5.8	1053.42	1.03e-06
5.8	1050.58	1.08e-06
5.8	1047.05	8.35e-07
5.8	1043.96	8.8e-07
5.8	1040.41	7.75e-07
5.8	1036.66	7.1e-07
5.8	1034.01	8.2e-07
5.8	1030.49	8.5e-07
5.8	1027.04	1.205e-06
5.8	1023.49	1.115e-06
5.8	1019.89	1.065e-06
5.8	1016.55	1.005e-06
5.8	1013.69	7.7e-07
5.8	1010.52	5.8e-07
5.8	1006.64	6.15e-07
5.8	1003.13	4.95e-07
5.8	999.383	4.55e-07
5.8	996.519	8.15e-07
5.8	993.514	8.5e-07
5.8	989.933	1.04e-06
5.8	986.484	7.7e-07
5.8	983.006	7.05e-07
5.8	979.261	6.4e-07
5.8	976.881	5.4e-07
5.8	973.108	8.45e-07
5.8	969.412	7.7e-07
5.8	966.376	7.5e-07
5.8	962.647	8.25e-07
5.8	959.053	7.6e-07
5.8	956.32	6.55e-07
5.8	952.752	6.2e-07
5.8	949.289	5.55e-07
5.8	945.932	6.15e-07
5.8	942.986	7.9e-07
5.8	939.793	8.35e-07
5.8	936.157	8.8e-07
5.8	932.395	9.75e-07
5.8	929.789	8.3e-07
5.8	926.35	7.1e-07
5.8	922.776	7.8e-07
5.8	919.189	6e-07
5.8	915.692	5.95e-07
5.8	912.792	5.9e-07
5.8	909.407	4e-07
5.8	905.988	5.9e-07
5.8	902.48	7.05e-07
5.8	899.087	6.95e-07
5.8	895.654	6.7e-07
5.8	892.653	7.15e-07
5.8	889.274	7.85e-07
5.8	885.695	7.2e-07
5.8	882.927	7.1e-07
5.8	879.361	7.2e-07
5.8	875.825	7.05e-07
5.8	873.103	7.05e-07
5.8	869.491	8.95e-07
5.8	866.24	8.45e-07
5.8	862.582	7.4e-07
5.8	859.935	7.7e-07
5.8	856.308	6.6e-07
5.8	852.738	6.3e-07
5.8	849.358	6.8e-07
5.8	846.389	6.65e-07
5.8	843.202	7.95e-07
5.8	839.825	7.85e-07
5.8	836.068	6.85e-07
5.8	832.433	8.5e-07
5.8	828.987	7.3e-07
5.8	825.717	7.65e-07
5.8	822.074	8.95e-07
5.8	818.609	7.7e-07
5.8	815.15	6.7e-07
5.8	812.349	6.3e-07
5.8	808.832	5.1e-07
5.8	805.383	5.2e-07
5.8	801.657	5.5e-07
5.8	798.427	6.5e-07
5.8	794.853	5.85e-07
5.8	791.328	6.05e-07
5.8	788.498	5.55e-07
5.8	784.894	5.55e-07
5.8	781.493	6.45e-07
5.8	778.08	6.9e-07
5.8	774.35	8.5e-07
5.8	771.764	7.1e-07
5.8	768.207	8.25e-07
5.8	764.784	6.75e-07
5.8	761.361	5.8e-07
5.8	758.427	5.45e-07
5.8	754.938	6.9e-07
5.8	751.467	7.95e-07
5.8	747.771	8.65e-07
5.8	744.364	7.8e-07
5.8	741.553	7.5e-07
5.8	737.898	6.55e-07
5.8	734.845	5.85e-07
5.8	730.896	4.55e-07
5.8	727.552	5.7e-07
5.8	724.176	5e-07
5.8	721.245	4.35e-07
5.8	717.937	6.3e-07
5.8	714.399	5e-07
5.8	710.592	6.55e-07
5.8	707.841	4.85e-07
5.8	704.6	3.35e-07
5.8	701.107	4.5e-07
5.8	697.627	5.4e-07
5.8	694.288	6.4e-07
5.8	690.462	8.7e-07
5.8	687.072	9.35e-07
5.8	683.812	9.2e-07
5.8	680.604	8.65e-07
5.8	677.342	6.85e-07
5.8	673.81	6.05e-07
5.8	670.303	7.2e-07
5.8	667.466	5.45e-07
5.8	663.505	5.25e-07
5.8	660.408	6.6e-07
5.8	657.135	6.5e-07
5.8	653.632	7.95e-07
5.8	649.916	8.9e-07
5.8	646.269	7.7e-07
5.8	643.186	8.75e-07
5.8	639.705	8e-07
5.8	636.252	8.45e-07
5.8	633.316	8.85e-07
5.8	629.647	7.75e-07
5.8	626.395	9.3e-07
5.8	622.499	6.95e-07
5.8	620.034	6.65e-07
5.8	616.527	6.9e-07
5.8	612.993	7.3e-07
5.8	609.708	7.6e-07
5.8	605.802	8.7e-07
5.8	603.263	9.6e-07
5.8	599.666	9.75e-07
5.8	596.101	9.85e-07
5.8	592.504	9.3e-07
5.8	589.228	8.65e-07
5.8	586.378	7.6e-07
5.8	582.748	7.1e-07
5.8	579.504	5.45e-07
5.8	575.877	5.55e-07
5.8	572.459	6.45e-07
5.8	569.513	5.55e-07
5.8	566.1	7.35e-07
5.8	562.527	4.85e-07
5.8	559.161	4.2e-07
5.8	555.792	5.9e-07
5.8	551.99	5.2e-07
5.8	549.442	6.1e-07
5.8	545.806	5.95e-07
5.8	542.362	5.6e-07
5.8	538.969	5.4e-07
5.8	535.211	6.6e-07
5.8	531.823	6.5e-07
5.8	528.311	7.25e-07
5.8	525.283	8.4e-07
5.8	522.181	8.1e-07
5.8	518.64	7.6e-07
5.8	515.039	7.75e-07
5.8	511.335	8.9e-07
5.8	508.719	1.055e-06
5.8	504.976	1.18e-06
5.8	501.449	1.185e-06
5.8	498.258	1.02e-06
5.8	494.525	1.085e-06
5.8	491.159	1.07e-06
5.8	488.214	1.1e-06
5.8	484.577	1.095e-06
5.8	481.398	8.9e-07
5.8	477.674	6.8e-07
5.8	474.244	6.1e-07
5.8	471.515	7e-07
5.8	468.135	6.25e-07
5.8	464.469	5.5e-07
5.8	460.715	6e-07
5.8	457.339	6.3e-07
5.8	454.059	5.8e-07
5.8	450.586	7.2e-07
5.8	446.9	7.5e-07
5.8	443.416	7.1e-07
5.8	440.355	9.9e-07
5.8	437.179	9.6e-07
5.8	433.54	8.65e-07
5.8	430.168	9.1e-07
5.8	426.481	7.5e-07
5.8	423.859	7.7e-07
5.8	420.432	8.65e-07
5.8	416.749	8.45e-07
5.8	413.487	7.55e-07
5.8	410.001	6.9e-07
5.8	406.365	8.3e-07
5.8	402.638	9.9e-07
5.8	399.41	9.9e-07
5.8	395.892	1.075e-06
5.8	393.29	8.15e-07
5.8	389.573	7.3e-07
5.8	386.372	6.7e-07
5.8	382.568	5.65e-07
5.8	379.159	5.9e-07
5.8	375.662	6e-07
5.8	372.145	6.05e-07
5.8	369.398	8.1e-07
5.8	366.147	8.05e-07
5.8	362.213	8.1e-07
5.8	358.878	8.05e-07
5.8	355.413	5.25e-07
5.8	352.609	5.45e-07
5.8	349.143	5.65e-07
5.8	345.706	5.85e-07
5.8	341.937	6.55e-07
5.8	338.813	6.7e-07
5.8	335.168	5.45e-07
5.8	331.464	6.35e-07
5.8	328.12	6e-07
5.8	325.301	5.95e-07
5.8	321.624	8.2e-07
5.8	318.09	7.65e-07
5.8	314.641	9.1e-07
5.8	311.754	7.9e-07
5.8	308.485	7.75e-07
5.8	305.047	7.7e-07
5.8	302.34	6.95e-07
5.8	298.884	4.85e-07
5.8	295.23	4.4e-07
5.8	291.684	2.6e-07
5.8	288.008	1.15e-07
5.8	284.728	2.65e-07
5.8	281.256	3.75e-07
5.8	277.66	3.4e-07
5.8	274.258	3.5e-07
5.8	271.524	4.95e-07
5.8	268.263	4.25e-07
5.8	264.471	6.2e-07
5.8	260.988	7.05e-07
5.8	257.292	6.85e-07
5.8	253.802	5.75e-07
5.8	250.395	6.6e-07
5.8	247.007	7.55e-07
5.8	243.898	6.25e-07
5.8	240.557	7.05e-07
5.8	237.002	5.35e-07
5.8	233.339	5.65e-07
5.8	230.23	4.3e-07
5.8	226.58	4.1e-07
5.8	223.05	5e-07
5.8	219.731	5.85e-07
5.8	215.963	8.6e-07
5.8	212.638	8.3e-07
5.8	209.836	8.4e-07
5.8	206.211	6.25e-07
5.8	203.182	4.4e-07
5.8	199.362	5.8e-07
5.8	195.865	3.95e-07
5.8	192.566	4.9e-07
5.8	188.855	4.15e-07
5.8	185.24	3e-07
5.8	182.081	2.9e-07
5.8	178.542	3.75e-07
5.8	174.752	4.25e-07
5.8	171.335	4.65e-07
5.8	168.678	5.1e-07
5.8	164.93	6.25e-07
5.8	161.602	6.75e-07
5.8	158.164	7.1e-07
5.8	154.277	9.6e-07
5.8	151.026	8.85e-07
5.8	147.66	8e-07
5.8	143.929	6.85e-07
5.8	141.267	7.6e-07
5.8	138.018	5.85e-07
5.8	134.159	6.4e-07
5.8	130.721	8.25e-07
5.8	127.263	6.05e-07
5.8	124.579	8.1e-07
5.8	121.222	7.7e-07
5.8	117.641	5.8e-07
5.8	113.949	8.05e-07
5.8	110.487	7.35e-07
5.8	107.759	6.45e-07
5.8	104.255	6.45e-07
5.8	100.76	6.65e-07
5.8	97.086	7.4e-07
5.8	94.1107	8.5e-07
5.8	90.1096	8.45e-07
5.8	87.2752	6.6e-07
5.8	83.9089	5.95e-07
5.8	80.481	5.45e-07
5.8	76.882	4.85e-07
5.8	73.3257	5.8e-07
5.8	70.7424	7.8e-07
5.8	67.2391	7.95e-07
5.8	63.6976	8.65e-07
5.8	60.1	9.45e-07
5.8	56.9891	7.65e-07
5.8	53.2529	6.3e-07
5.8	49.6584	5.8e-07
5.8	46.0469	6.05e-07
5.8	43.4477	6.2e-07
5.8	39.8002	7.65e-07
5.8	36.7865	5.3e-07
5.8	32.9634	6.05e-07
5.8	29.3924	6.25e-07
5.8	26.6206	6.95e-07
5.8	23.1569	7.2e-07
5.8	19.7687	6.7e-07
5.8	16.0163	7.5e-07
5.8	12.6369	7.4e-07
5.8	8.84327	8.25e-07
5.8	0	7.6e-07
5.7	1799.74	7.25e-07
5.7	1799.8	6.8e-07
5.7	1799.7	6.55e-07
5.7	1799.73	6.1e-07
5.7	1799.73	5.85e-07
5.7	1799.01	6.5e-07
5.7	1797.03	6.5e-07
5.7	1794.4	6.95e-07
5.7	1792.32	7.55e-07
5.7	1789.04	8.5e-07
5.7	1785.61	8e-07
5.7	1782.3	7.95e-07
5.7	1779.41	8.4e-07
5.7	1775.94	8.4e-07
5.7	1772.52	8.2e-07
5.7	1768.98	7.6e-07
5.7	1766.16	8.2e-07
5.7	1762.69	7.55e-07
5.7	1759.16	8.55e-07
5.7	1756.34	8.45e-07
5.7	1753.33	8e-07
5.7	1750.07	1.01e-06
5.7	1746.68	8.95e-07
5.7	1743.05	7.5e-07
5.7	1739.73	7e-07
5.7	1737.27	6.3e-07
5.7	1733.38	7.65e-07
5.7	1729.92	8.45e-07
5.7	1727.16	1.055e-06
5.7	1723.52	9.9e-07
5.7	1720.07	9.9e-07
5.7	1716.63	1.06e-06
5.7	1713.98	1.145e-06
5.7	1710.11	1.055e-06
5.7	1706.92	9.8e-07
5.7	1704.1	9.35e-07
5.7	1700.35	9.45e-07
5.7	1697.18	9.45e-07
5.7	1694.31	9.85e-07
5.7	1690.83	9.45e-07
5.7	1687.24	9.15e-07
5.7	1683.73	1.015e-06
5.7	1680.92	7.3e-07
5.7	1677.48	8.4e-07
5.7	1673.92	6.45e-07
5.7	1670.44	6.85e-07
5.7	1666.85	8e-07
5.7	1664.02	6.85e-07
5.7	1660.58	5.5e-07
5.7	1657.26	4.5e-07
5.7	1653.82	2.95e-07
5.7	1650.63	1.7e-07
5.7	1647.51	3.9e-07
5.7	1644.53	3.4e-07
5.7	1641	3.75e-07
5.7	1637.77	5.95e-07
5.7	1634.16	5.55e-07
5.7	1630.62	7.15e-07
5.7	1628.02	6.45e-07
5.7	1624.15	6.7e-07
5.7	1620.98	1.005e-06
5.7	1617.57	1.01e-06
5.7	1613.84	9.95e-07
5.7	1611.13	1.05e-06
5.7	1607.66	8.85e-07
5.7	1604.28	7.6e-07
5.7	1601.24	7.4e-07
5.7	1597.67	8.1e-07
5.7	1594.3	7.9e-07
5.7	1590.77	8.5e-07
5.7	1586.93	8.1e-07
5.7	1584.35	7.7e-07
5.7	1580.73	7.8e-07
5.7	1577.34	7e-07
5.7	1573.73	9e-07
5.7	1571.04	9.2e-07
5.7	1567.47	9.85e-07
5.7	1564.02	1.01e-06
5.7	1561.07	8.9e-07
5.7	1557.62	6.25e-07
5.7	1554.21	4.9e-07
5.7	1550.74	3.9e-07
5.7	1547.56	2.4e-07
5.7	1544.28	4.25e-07
5.7	1540.98	4.25e-07
5.7	1537.54	5.35e-07
5.7	1534.51	6.6e-07
5.7	1531.07	7.25e-07
5.7	1527.44	6.75e-07
5.7	1523.99	7.95e-07
5.7	1521.44	7.7e-07
5.7	1517.85	6.8e-07
5.7	1514.12	7.7e-07
5.7	1511.63	8.5e-07
5.7	1507.98	8.1e-07
5.7	1504.63	6.55e-07
5.7	1501.11	6.85e-07
5.7	1497.59	6.85e-07
5.7	1494.34	8.05e-07
5.7	1490.98	8.25e-07
5.7	1487.82	1.05e-06
5.7	1484.05	1.095e-06
5.7	1480.88	1.15e-06
5.7	1478.1	1.315e-06
5.7	1474.42	1.21e-06
5.7	1471.12	1.055e-06
5.7	1467.46	1.115e-06
5.7	1463.71	8.35e-07
5.7	1461.25	6.6e-07
5.7	1457.74	6.6e-07
5.7	1454.46	5.55e-07
5.7	1450.84	7.4e-07
5.7	1447.21	7.5e-07
5.7	1444.32	8.05e-07
5.7	1440.86	9.4e-07
5.7	1437.57	8.05e-07
5.7	1434.64	8.1e-07
5.7	1431.04	8.3e-07
5.7	1427.59	9.2e-07
5.7	1424.44	9.1e-07
5.7	1421.35	1.035e-06
5.7	1418.11	1.01e-06
5.7	1414.35	7.95e-07
5.7	1411.55	8.25e-07
5.7	1407.99	8.75e-07
5.7	1404.38	1.05e-06
5.7	1401.64	1.25e-06
5.7	1398.08	1.705e-06
5.7	1394.55	1.89e-06
5.7	1391.95	2.19e-06
5.7	1388.48	2.315e-06
5.7	1385.09	2.385e-06
5.7	1381.37	2.61e-06
5.7	1378.04	2.595e-06
5.7	1375.33	2.79e-06
5.7	1371.63	3.01e-06
5.7	1368.19	2.96e-06
5.7	1364.71	3.055e-06
5.7	1361.77	3.27e-06
5.7	1358.39	3.285e-06
5.7	1354.8	3.415e-06
5.7	1351.49	3.62e-06
5.7	1348.62	5.125e-06
5.7	1345.46	6.74e-06
5.7	1341.65	8.28e-06
5.7	1338.24	9.15e-06
5.7	1334.61	7.415e-06
5.7	1332.07	5.38e-06
5.7	1328.44	3.88e-06
5.7	1324.84	2.07e-06
5.7	1321.13	2.15e-06
5.7	1318.26	5.305e-06
5.7	1315.17	1.1175e-05
5.7	1311.41	1.828e-05
5.7	1308.33	2.6265e-05
5.7	1304.51	2.957e-05
5.7	1301.79	2.895e-05
5.7	1298.26	2.419e-05
5.7	1294.56	1.391e-05
5.7	1291.88	6.595e-06
5.7	1288.43	-1.915e-06
5.7	1285	-5.43e-06
5.7	1281.2	-3.685e-06
5.7	1278.63	-2.71e-06
5.7	1275.03	-5.015e-06
5.7	1271.67	-1.1705e-05
5.7	1268.74	-1.5665e-05
5.7	1265.36	-1.7375e-05
5.7	1261.7	-1.679e-05
5.7	1258.42	-1.389e-05
5.7	1254.8	-1.448e-05
5.7	1252.28	-1.6755e-05
5.7	1248.6	-1.7105e-05
5.7	1245.02	-1.3645e-05
5.7	1241.73	-1.0115e-05
5.7	1238.12	-7.43e-06
5.7	1235.46	-5.425e-06
5.7	1231.76	-4.025e-06
5.7	1228.54	-3.15e-06
5.7	1224.67	-2.285e-06
5.7	1221.32	-1.695e-06
5.7	1217.68	-1.345e-06
5.7	1214.81	-9.9e-07
5.7	1211.58	-5.3e-07
5.7	1208.09	-4.4e-07
5.7	1205.29	-4.15e-07
5.7	1201.75	-3.35e-07
5.7	1198.53	-3.3e-07
5.7	1194.79	-1.8e-07
5.7	1191.76	2.5e-08
5.7	1188.36	1.5e-07
5.7	1185.1	2.5e-08
5.7	1181.42	1.5e-07
5.7	1178.01	2.1e-07
5.7	1175.3	3.55e-07
5.7	1171.84	6.4e-07
5.7	1168.12	6.05e-07
5.7	1164.76	5.55e-07
5.7	1161.38	6.1e-07
5.7	1157.72	5.5e-07
5.7	1154.79	5.8e-07
5.7	1151.52	7.5e-07
5.7	1147.83	7.35e-07
5.7	1144.06	7.2e-07
5.7	1141.07	7.3e-07
5.7	1138.29	5e-07
5.7	1134.62	5.35e-07
5.7	1131.2	6.1e-07
5.7	1127.66	5.55e-07
5.7	1124.97	6.65e-07
5.7	1121.53	7.3e-07
5.7	1117.76	6.05e-07
5.7	1114.77	6.55e-07
5.7	1111.58	5.5e-07
5.7	1108	4.9e-07
5.7	1104.92	5.3e-07
5.7	1101.74	4.8e-07
5.7	1098.4	4.1e-07
5.7	1094.89	5.45e-07
5.7	1091.39	5.4e-07
5.7	1087.73	5.7e-07
5.7	1084.84	5.35e-07
5.7	1081.52	5.6e-07
5.7	1077.99	4.95e-07
5.7	1074.54	4.1e-07
5.7	1070.93	3.7e-07
5.7	1067.43	3.65e-07
5.7	1065.07	4.85e-07
5.7	1061.01	7.65e-07
5.7	1057.87	7.45e-07
5.7	1054.23	8e-07
5.7	1050.8	6.8e-07
5.7	1048.17	7.55e-07
5.7	1044.71	8.2e-07
5.7	1041.54	6.8e-07
5.7	1037.56	7.6e-07
5.7	1034.89	5.05e-07
5.7	1031.34	5.1e-07
5.7	1028.11	4.85e-07
5.7	1024.15	5.1e-07
5.7	1020.93	5.15e-07
5.7	1017.93	5.2e-07
5.7	1014.89	4.6e-07
5.7	1011.03	5.45e-07
5.7	1007.73	4.3e-07
5.7	1004.25	4.6e-07
5.7	1000.58	6.4e-07
5.7	997.704	4.4e-07
5.7	994.397	5e-07
5.7	990.708	7.4e-07
5.7	987.31	6.8e-07
5.7	984.046	7.7e-07
5.7	981.024	8.05e-07
5.7	977.838	6.95e-07
5.7	974.23	5.7e-07
5.7	970.652	7.05e-07
5.7	966.997	7.75e-07
5.7	964.338	8.95e-07
5.7	960.821	1.18e-06
5.7	957.494	1.25e-06
5.7	953.936	1.465e-06
5.7	950.465	1.325e-06
5.7	947.381	1.065e-06
5.7	944	7.45e-07
5.7	940.504	5.35e-07
5.7	937.092	5.2e-07
5.7	934.186	7.75e-07
5.7	930.725	8.45e-07
5.7	927.471	9.65e-07
5.7	923.787	1.04e-06
5.7	920.167	7.35e-07
5.7	916.806	7.55e-07
5.7	914.068	8.15e-07
5.7	910.438	6.85e-07
5.7	906.865	8.1e-07
5.7	903.517	7.05e-07
5.7	899.984	6.85e-07
5.7	897.286	7.6e-07
5.7	893.759	7.05e-07
5.7	890.033	3.95e-07
5.7	887.34	5.55e-07
5.7	884.148	3.15e-07
5.7	880.361	1.9e-07
5.7	876.936	3.15e-07
5.7	873.323	3.1e-07
5.7	869.926	5.35e-07
5.7	867.206	6.85e-07
5.7	863.449	7.1e-07
5.7	860.069	6.35e-07
5.7	856.634	6.9e-07
5.7	853.062	7.35e-07
5.7	850.254	8e-07
5.7	846.574	7.4e-07
5.7	843.408	7.45e-07
5.7	840.76	7.45e-07
5.7	837.189	6.45e-07
5.7	833.533	8.25e-07
5.7	829.512	8.1e-07
5.7	826.559	8.05e-07
5.7	822.936	8.75e-07
5.7	819.595	7.55e-07
5.7	816.765	8.65e-07
5.7	813.42	7.6e-07
5.7	809.699	8.95e-07
5.7	806.162	7.6e-07
5.7	803.441	8.15e-07
5.7	799.863	9.4e-07
5.7	796.39	9.35e-07
5.7	793.71	8.5e-07
5.7	790.195	9.8e-07
5.7	786.678	7e-07
5.7	783.103	8.65e-07
5.7	779.605	1.015e-06
5.7	776.929	1.005e-06
5.7	773.178	1.085e-06
5.7	769.999	9.5e-07
5.7	766.448	7.8e-07
5.7	762.804	6.95e-07
5.7	760.107	6.55e-07
5.7	756.439	6.9e-07
5.7	753.17	8.95e-07
5.7	749.651	1.05e-06
5.7	746.658	9.3e-07
5.7	743.178	9.5e-07
5.7	739.849	7.9e-07
5.7	736.463	7.4e-07
5.7	732.813	7.25e-07
5.7	729.262	7.05e-07
5.7	726.614	8.1e-07
5.7	722.788	7.2e-07
5.7	719.522	6e-07
5.7	715.786	5.7e-07
5.7	713.144	5.65e-07
5.7	709.465	4.95e-07
5.7	706.204	6.2e-07
5.7	702.755	5.7e-07
5.7	699.128	5.6e-07
5.7	695.479	8.1e-07
5.7	692.083	7.4e-07
5.7	688.792	8.4e-07
5.7	685.715	1.015e-06
5.7	682.371	8.05e-07
5.7	678.846	6.85e-07
5.7	675.428	4.85e-07
5.7	671.912	4.55e-07
5.7	668.633	3.7e-07
5.7	665.631	4.75e-07
5.7	662.261	7.3e-07
5.7	658.831	6.35e-07
5.7	655.08	8.9e-07
5.7	651.618	8.9e-07
5.7	648.143	8.95e-07
5.7	644.673	1.115e-06
5.7	641.771	1.16e-06
5.7	638.405	1.135e-06
5.7	634.896	1.14e-06
5.7	631.373	7.15e-07
5.7	628.637	6.65e-07
5.7	625.102	6.05e-07
5.7	621.539	6.8e-07
5.7	618.101	8.45e-07
5.7	614.666	8.85e-07
5.7	610.955	1.02e-06
5.7	607.602	9.7e-07
5.7	604.887	8.7e-07
5.7	601.375	9.85e-07
5.7	597.688	8.05e-07
5.7	595.12	8.25e-07
5.7	591.595	8.25e-07
5.7	588.052	7.65e-07
5.7	584.885	8.2e-07
5.7	581.096	7.65e-07
5.7	577.127	7.6e-07
5.7	574.779	6.55e-07
[truncated: 26,857 more rows]

## Sheet: Fig. 2d
Frequency (GHz)	Magnetic Field (Oe)	FMR Amplitude (V)
6	1999.83	2e-07
6	1999.74	4.8e-07
6	1999.67	3.2e-07
6	1999.68	4e-07
6	1999.61	2.6e-07
6	1998.73	4.6e-07
6	1996.03	7e-07
6	1992.25	3.2e-07
6	1987.79	4.4e-07
6	1984.22	6e-07
6	1979.66	6.4e-07
6	1974.81	5.4e-07
6	1969.51	9e-07
6	1965.69	1.08e-06
6	1960.66	1.66e-06
6	1955.81	1.6e-06
6	1950.95	5.2e-07
6	1946.69	2.8e-07
6	1941.86	5.2e-07
6	1936.75	6e-08
6	1932.89	3.2e-07
6	1927.75	3.4e-07
6	1922.72	9.2e-07
6	1918.89	1.14e-06
6	1913.86	9.8e-07
6	1908.81	5.2e-07
6	1904.9	3.6e-07
6	1899.67	5e-07
6	1894.88	3.6e-07
6	1891.07	1.2e-07
6	1886	5.6e-07
6	1880.77	1.24e-06
6	1876.94	5.4e-07
6	1871.96	0
6	1866.91	6.8e-07
6	1861.84	9.2e-07
6	1857.81	7.4e-07
6	1852.82	6.6e-07
6	1848.69	1.22e-06
6	1843.82	1.22e-06
6	1839	7e-07
6	1833.96	6.8e-07
6	1829.72	6e-07
6	1824.9	5.4e-07
6	1819.86	9.8e-07
6	1816.02	9.6e-07
6	1810.79	6.8e-07
6	1805.75	9.6e-07
6	1801.01	5e-07
6	1797.01	3.8e-07
6	1792.12	9.2e-07
6	1787.07	6.8e-07
6	1781.98	5e-07
6	1777.98	2.6e-07
6	1773.1	0
6	1768.02	3.6e-07
6	1762.98	1.48e-06
6	1758.72	1.36e-06
6	1754	3.8e-07
6	1749.15	6e-08
6	1743.8	4.8e-07
6	1740.03	1.42e-06
6	1734.93	1.22e-06
6	1730.17	3.8e-07
6	1725.28	8.8e-07
6	1720.93	9.8e-07
6	1715.99	4e-07
6	1711.08	5.8e-07
6	1706.07	1.08e-06
6	1702.15	1.18e-06
6	1696.86	8.2e-07
6	1692.17	4.4e-07
6	1687.28	4.4e-07
6	1683.23	4.6e-07
6	1678.1	7.2e-07
6	1673.25	6.2e-07
6	1667.85	2e-07
6	1664.18	9.8e-07
6	1659.03	1.18e-06
6	1654.3	7.8e-07
6	1649.04	5e-07
6	1645.13	1e-07
6	1640.22	3.8e-07
6	1635.29	6.6e-07
6	1630.2	6.8e-07
6	1626	8e-07
6	1621.09	7.2e-07
6	1616.12	7.4e-07
6	1612.32	7.6e-07
6	1607.25	5e-07
6	1602.19	1.6e-07
6	1597.34	1.6e-07
6	1593.19	4.2e-07
6	1588.03	9.2e-07
6	1582.6	1.76e-06
6	1577.95	1.88e-06
6	1573.99	1.38e-06
6	1568.84	8e-07
6	1564.1	4.8e-07
6	1558.9	7e-07
6	1554.97	8.4e-07
6	1550.09	6.8e-07
6	1545.03	1.16e-06
6	1539.97	1.54e-06
6	1535.97	1.26e-06
6	1530.85	1e-06
6	1526.2	1.06e-06
6	1521	1.1e-06
6	1517.21	1.36e-06
6	1512.08	1.58e-06
6	1507.17	1.2e-06
6	1502	1.04e-06
6	1497.08	9.4e-07
6	1493.21	8e-07
6	1487.94	7.6e-07
6	1483.23	1.58e-06
6	1478.01	1.92e-06
6	1473.93	2.32e-06
6	1469.3	2.74e-06
6	1464.01	2.02e-06
6	1459.22	1.5e-06
6	1454.35	2.34e-06
6	1450.09	1.74e-06
6	1444.92	5.2e-07
6	1440.14	1.58e-06
6	1436.25	1.68e-06
6	1431.17	8.4e-07
6	1426.16	1.26e-06
6	1421.07	2e-06
6	1417.25	1.74e-06
6	1412.37	1.98e-06
6	1407.06	2.9e-06
6	1402.32	2e-06
6	1398.39	1.22e-06
6	1393.5	3.22e-06
6	1388.03	3.86e-06
6	1383.33	3.94e-06
6	1378.05	6.02e-06
6	1374.37	8.64e-06
6	1369.36	8.38e-06
6	1364.35	1.046e-05
6	1359.19	1.796e-05
6	1355.34	2.4e-05
6	1350.34	2.312e-05
6	1345.28	2.224e-05
6	1340.22	4.44e-05
6	1335.48	5.672e-05
6	1330.21	7.374e-05
6	1326.16	0.00011494
6	1321.07	0.00011132
6	1316.31	0.00013052
6	1311.49	0.00013686
6	1306.3	0.00018124
6	1302.51	0.00034946
6	1297.4	0.00058
6	1292.2	0.0002426
6	1287.07	-0.00065054
6	1282.37	-0.00064502
6	1278.2	-0.00045732
6	1273.31	-0.00032206
6	1268.41	-0.00026536
6	1263.32	-9.392e-05
6	1259.22	-3.6e-05
6	1254.41	-2.04e-05
6	1249.45	-1.332e-05
6	1245.46	-9.3e-06
6	1240.26	-6.46e-06
6	1235.63	-4.6e-06
6	1230.45	-3.86e-06
6	1226.25	-3.08e-06
6	1221.23	-2.2e-06
6	1216.45	-1.88e-06
6	1212.33	-1.08e-06
6	1207.57	-4.2e-07
6	1202.24	-1.02e-06
6	1197.5	-1.08e-06
6	1192.39	-6.6e-07
6	1187.23	-4e-08
6	1183.34	4e-08
6	1178.38	-2.8e-07
6	1173.35	-2.6e-07
6	1168.6	6e-08
6	1163.56	6.2e-07
6	1159.52	8.2e-07
6	1154.65	5e-07
6	1149.37	2e-07
6	1144.45	2.2e-07
6	1139.45	3.4e-07
6	1135.74	6e-08
6	1130.57	2.2e-07
6	1125.62	7.2e-07
6	1120.63	4.6e-07
6	1116.36	6.8e-07
6	1111.42	4.8e-07
6	1106.65	1.6e-07
6	1101.78	-8e-08
6	1097.44	3.4e-07
6	1092.56	7.2e-07
6	1087.6	5.8e-07
6	1082.5	4e-07
6	1077.62	3.6e-07
6	1073.75	3.2e-07
6	1068.67	1.2e-07
6	1063.85	2.2e-07
6	1059.68	8.2e-07
6	1054.49	6e-07
6	1049.7	3e-07
6	1044.99	4.6e-07
6	1039.91	6.8e-07
6	1034.98	7.4e-07
6	1030.75	5.2e-07
6	1025.55	4e-07
6	1020.91	2.4e-07
6	1015.84	-8e-08
6	1011.86	5.8e-07
6	1006.84	1.22e-06
6	1002.02	7.6e-07
6	996.958	7.6e-07
6	992.801	6.6e-07
6	988.01	-6e-08
6	982.871	4.6e-07
6	978.588	1.1e-06
6	973.801	8.6e-07
6	968.873	7.8e-07
6	963.903	1.12e-06
6	958.992	1.02e-06
6	954.996	4.4e-07
6	949.878	4e-08
6	944.801	4.4e-07
6	939.897	4.4e-07
6	935.583	3.8e-07
6	930.906	3.8e-07
6	926.091	5e-07
6	920.937	4.6e-07
6	917.143	4.4e-07
6	912.036	4.6e-07
6	907.05	7.4e-07
6	902.002	1.18e-06
6	897.051	1.16e-06
6	892.848	1.1e-06
6	888.008	8.2e-07
6	882.963	9.6e-07
6	878.156	4.6e-07
6	873.024	2e-08
6	868.024	1e-07
6	864.025	1.8e-07
6	859.116	0
6	854.105	-1.6e-07
6	849.095	0
6	844.071	6e-07
6	839.155	3.2e-07
6	835.326	2.2e-07
6	830.03	7.2e-07
6	825.147	6.6e-07
6	820.018	6.8e-07
6	815.224	1.02e-06
6	810.045	7e-07
6	805.109	4.8e-07
6	801.171	1.8e-07
6	796.092	1.8e-07
6	791.027	3e-07
6	786.039	1.6e-07
6	781.873	6e-07
6	777.152	3e-07
6	772.044	1.8e-07
6	767.091	8.4e-07
6	763.096	8.6e-07
6	758.093	5.8e-07
6	753.131	7.4e-07
6	748.102	1.08e-06
6	743.986	1.06e-06
6	739.114	5.6e-07
6	734.072	4.8e-07
6	729.161	6e-07
6	724.039	4.4e-07
6	720.252	8e-08
6	715.063	0
6	710.043	2e-08
6	705.43	2e-08
6	700.252	-1.4e-07
6	696.378	3.2e-07
6	691.252	4.2e-07
6	686.21	6.8e-07
6	681.167	1.26e-06
6	676.244	1.2e-06
6	671.411	6.4e-07
6	667.378	5.6e-07
6	662.268	6.4e-07
6	657.148	7.4e-07
6	652.411	6.4e-07
6	647.222	1.02e-06
6	643.431	8.4e-07
6	638.332	4.8e-07
6	633.451	5.2e-07
6	628.226	4.6e-07
6	623.1	3e-07
6	619.108	4.6e-07
6	614.189	7.8e-07
6	609.529	9.6e-07
6	604.378	1.04e-06
6	599.231	5.6e-07
6	594.456	-2e-08
6	590.464	3.6e-07
6	585.357	-2e-08
6	580.366	8e-08
6	575.455	2.4e-07
6	570.423	4.6e-07
6	565.129	6.2e-07
6	560.188	2.6e-07
6	555.382	5.6e-07
6	550.341	7e-07
6	546.335	5.4e-07
6	541.297	1.4e-06
6	536.423	1.42e-06
6	531.253	8.2e-07
6	526.31	1.34e-06
6	521.426	9.6e-07
6	517.312	4.6e-07
6	512.456	9.8e-07
6	507.25	8.8e-07
6	502.223	1.02e-06
6	497.307	9.8e-07
6	492.942	8.2e-07
6	488.161	8.6e-07
6	483.18	6.8e-07
6	477.979	5.8e-07
6	473.153	8.4e-07
6	468.145	5.6e-07
6	463.096	6.2e-07
6	458.197	9.4e-07
6	454.312	8.2e-07
6	449.458	9.2e-07
6	444.443	1.14e-06
6	439.142	8.2e-07
6	434.24	5.6e-07
6	430.366	7.8e-07
6	425.232	7.2e-07
6	420.373	1e-07
6	415.485	2.4e-07
6	410.196	2e-08
6	405.257	4.6e-07
6	400.211	7.8e-07
6	396.408	5e-07
6	391.33	6.4e-07
6	386.235	3.2e-07
6	381.159	7.2e-07
6	376.226	9.4e-07
6	371.472	8.2e-07
6	367.397	8.2e-07
6	362.374	8.6e-07
6	357.272	1.04e-06
6	352.326	9.8e-07
6	348.511	7.6e-07
6	343.396	8.2e-07
6	338.239	5.2e-07
6	333.545	9.6e-07
6	328.4	1.08e-06
6	323.115	8e-07
6	319.434	9.2e-07
6	314.364	5.6e-07
6	309.292	8e-07
6	304.518	1.48e-06
6	299.329	1.1e-06
6	294.74	8.8e-07
6	290.37	1.34e-06
6	285.462	1e-06
6	280.28	6.6e-07
6	275.366	4.2e-07
6	270.777	3.2e-07
6	266.595	5.6e-07
6	261.311	6.2e-07
6	256.465	3.8e-07
6	251.439	3.4e-07
6	246.26	7.6e-07
6	241.302	7.4e-07
6	237.233	5.4e-07
6	232.289	7e-07
6	227.44	4e-07
6	222.45	3.8e-07
6	217.534	7.4e-07
6	212.576	1e-06
6	207.516	7.8e-07
6	203.549	9e-07
6	198.504	7.4e-07
6	193.425	5.6e-07
6	188.681	1.8e-07
6	183.487	-8e-08
6	178.582	9e-07
6	173.641	1.16e-06
6	169.709	5e-07
6	164.599	5.4e-07
6	159.609	1.06e-06
6	154.474	1e-06
6	149.596	9.8e-07
6	144.444	7.2e-07
6	139.359	7.8e-07
6	135.671	6.6e-07
6	130.642	6e-07
6	125.524	8.2e-07
6	120.637	5.2e-07
6	115.619	7.8e-07
6	110.762	1.06e-06
6	106.451	1.06e-06
6	101.766	5.6e-07
6	96.5293	-1e-07
6	91.6489	1.4e-07
6	86.8788	9e-07
6	82.4885	1.26e-06
6	76.7534	8.2e-07
6	72.5312	6.2e-07
6	67.8813	9.4e-07
6	62.6698	7e-07
6	57.6632	3.6e-07
6	52.9366	1.08e-06
6	47.6692	1.5e-06
6	43.6519	3e-07
6	38.632	3.4e-07
6	33.8597	1.36e-06
6	28.7189	1.1e-06
6	24.8272	8e-07
6	19.943	8e-07
6	14.7327	4e-07
6	9.85738	3.8e-07
6	0.192	6.8e-07
5.9	1999.65	3.8e-07
5.9	1999.57	9.2e-07
5.9	1999.52	7.2e-07
5.9	1999.46	7.2e-07
5.9	1999.53	1.02e-06
5.9	1998.62	9.8e-07
5.9	1995.73	1.06e-06
5.9	1992.18	9.4e-07
5.9	1987.98	5.2e-07
5.9	1984.22	1.12e-06
5.9	1979.29	7e-07
5.9	1974.34	3.4e-07
5.9	1969.6	6e-07
5.9	1965.45	7.8e-07
5.9	1960.78	4.4e-07
5.9	1955.71	4.2e-07
5.9	1951.58	9.6e-07
5.9	1946.73	8.6e-07
5.9	1941.73	4.2e-07
5.9	1936.86	2.6e-07
5.9	1932.7	5e-07
5.9	1927.56	4.4e-07
5.9	1922.72	4.6e-07
5.9	1918.95	9.6e-07
5.9	1913.82	1e-06
5.9	1908.73	9.6e-07
5.9	1903.65	7e-07
5.9	1898.88	1.04e-06
5.9	1894.9	1.02e-06
5.9	1889.79	1.02e-06
5.9	1884.79	5.8e-07
5.9	1879.86	3.8e-07
5.9	1875.73	5.6e-07
5.9	1870.93	6.2e-07
5.9	1865.83	-2e-08
5.9	1861.75	1e-07
5.9	1856.83	4.4e-07
5.9	1851.62	7.4e-07
5.9	1846.89	6.6e-07
5.9	1842.8	9.2e-07
5.9	1837.73	9e-07
5.9	1832.87	1.8e-07
5.9	1828.05	4.4e-07
5.9	1823.81	9.6e-07
5.9	1818.99	6.6e-07
5.9	1813.79	9.8e-07
5.9	1809.83	1.2e-06
5.9	1804.81	7e-07
5.9	1799.88	9.6e-07
5.9	1794.87	9.6e-07
5.9	1790.81	9.8e-07
5.9	1786.06	7e-07
5.9	1781.1	4.6e-07
5.9	1775.9	8.2e-07
5.9	1772.09	1.12e-06
5.9	1766.79	8e-07
5.9	1761.75	9.2e-07
5.9	1757.9	9.8e-07
5.9	1753.08	5.8e-07
5.9	1748.06	5.8e-07
5.9	1742.88	1.2e-06
5.9	1738.99	1.02e-06
5.9	1733.81	4.4e-07
5.9	1729.89	2.8e-07
5.9	1724.97	6.2e-07
5.9	1720.16	3.8e-07
5.9	1715.03	5.8e-07
5.9	1710.93	6.6e-07
5.9	1705.87	8e-07
5.9	1700.97	1.02e-06
5.9	1696.06	8.2e-07
5.9	1691	7.4e-07
5.9	1687.01	5.2e-07
5.9	1682.13	2e-07
5.9	1677.95	4.4e-07
5.9	1672.97	3.6e-07
5.9	1668.21	8.6e-07
5.9	1663	1.1e-06
5.9	1659.31	9.2e-07
5.9	1654.28	6e-07
5.9	1650.16	9e-07
5.9	1645.03	8.6e-07
5.9	1641.04	4.6e-07
5.9	1636.19	4e-08
5.9	1631.03	2e-07
5.9	1627.07	7.6e-07
5.9	1622.03	7e-07
5.9	1617.09	8.4e-07
5.9	1613.04	7.2e-07
5.9	1608.29	1.08e-06
5.9	1603.15	1.02e-06
5.9	1598.17	7e-07
5.9	1594.05	6.6e-07
5.9	1589.07	6.4e-07
5.9	1583.88	5.6e-07
5.9	1578.79	6.6e-07
5.9	1574.98	8.8e-07
5.9	1569.65	8.6e-07
5.9	1564.99	6e-07
5.9	1561.02	6.8e-07
5.9	1556.03	1.06e-06
5.9	1551.17	6e-07
5.9	1546.04	3.8e-07
5.9	1540.83	1.14e-06
5.9	1536.96	1.3e-06
5.9	1531.82	6.6e-07
5.9	1528.09	4e-08
5.9	1522.79	3.8e-07
5.9	1518.05	6.8e-07
5.9	1512.87	9.6e-07
5.9	1508.96	8e-07
5.9	1503.95	6.6e-07
5.9	1498.95	1e-06
5.9	1494.05	1e-06
5.9	1489.95	7e-07
5.9	1484.95	8.6e-07
5.9	1479.95	8.8e-07
5.9	1475.01	7.8e-07
5.9	1470.94	6.8e-07
5.9	1466.08	5.2e-07
5.9	1461.08	5.6e-07
5.9	1455.93	9.2e-07
5.9	1451.94	1.36e-06
5.9	1447.26	2.32e-06
5.9	1443.05	2.56e-06
5.9	1438.15	2e-06
5.9	1433.21	1.82e-06
5.9	1428.16	2.32e-06
5.9	1423.18	1.86e-06
5.9	1419.19	9.6e-07
5.9	1414.36	1.66e-06
5.9	1408.98	1.44e-06
5.9	1404.16	8.4e-07
5.9	1399.03	1.28e-06
5.9	1395.06	1.82e-06
5.9	1390.31	1.68e-06
5.9	1385.08	2.16e-06
5.9	1380.23	2.4e-06
5.9	1375.22	1.78e-06
5.9	1371.15	2.38e-06
5.9	1366.45	3.3e-06
5.9	1361.22	3.02e-06
5.9	1357.42	4.06e-06
5.9	1352.13	7.5e-06
5.9	1348.14	8.68e-06
5.9	1343.15	9.12e-06
5.9	1337.99	1.458e-05
5.9	1334.31	2.318e-05
5.9	1329.35	2.276e-05
5.9	1324.21	2.25e-05
5.9	1319.34	3.822e-05
5.9	1314.4	5.044e-05
5.9	1309.31	7.232e-05
5.9	1304.29	0.00010642
5.9	1299.23	0.00010348
5.9	1294.47	0.00012166
5.9	1289.17	0.00013868
5.9	1285.08	0.00019514
5.9	1279.17	0.00038958
5.9	1274.12	0.0005608
5.9	1269.94	-0.00010736
5.9	1265.39	-0.0006583
5.9	1260.39	-0.00063354
5.9	1255.44	-0.00036366
5.9	1250.25	-0.000287
5.9	1246.28	-0.0001871
5.9	1241.34	-5.354e-05
5.9	1236.24	-2.598e-05
5.9	1231.53	-1.54e-05
5.9	1227.38	-1.012e-05
5.9	1222.41	-6.76e-06
5.9	1217.28	-4.58e-06
5.9	1212.38	-3.36e-06
5.9	1207.35	-2.92e-06
5.9	1203.39	-1.96e-06
5.9	1198.63	-1.28e-06
5.9	1193.4	-1.04e-06
5.9	1188.25	-8.4e-07
5.9	1183.31	-1.08e-06
5.9	1179.34	-1.04e-06
5.9	1174.16	-4.8e-07
5.9	1169.49	6e-08
5.9	1165.37	-1e-07
5.9	1160.27	-5e-07
5.9	1155.53	-1.6e-07
5.9	1150.28	4.2e-07
5.9	1146.22	0
5.9	1141.45	1e-07
5.9	1136.44	5.2e-07
5.9	1132.63	4e-07
5.9	1127.55	2.2e-07
5.9	1122.31	4.2e-07
5.9	1117.5	5.6e-07
5.9	1112.73	2e-07
5.9	1108.39	-1.6e-07
5.9	1103.39	0
5.9	1098.47	3.4e-07
5.9	1094.39	2.2e-07
5.9	1089.6	-2e-08
5.9	1084.44	1.8e-07
5.9	1079.55	5.8e-07
5.9	1075.22	7.8e-07
5.9	1070.62	5.4e-07
5.9	1065.55	2e-07
5.9	1060.42	4.6e-07
5.9	1056.67	3.4e-07
5.9	1051.91	5.4e-07
5.9	1046.95	8e-07
5.9	1042.63	8e-07
5.9	1037.77	5.6e-07
5.9	1032.96	5.4e-07
5.9	1027.64	7.2e-07
5.9	1023.68	5e-07
5.9	1018.68	6.8e-07
5.9	1014.74	6.6e-07
5.9	1009.78	6.4e-07
5.9	1004.64	6.6e-07
5.9	999.755	7.8e-07
5.9	994.727	6e-07
5.9	990.843	7.2e-07
5.9	985.998	5.8e-07
5.9	980.943	3.2e-07
5.9	975.823	4.6e-07
5.9	970.919	6e-07
5.9	966.889	4.8e-07
5.9	961.78	2.6e-07
5.9	957.088	5.2e-07
5.9	953.064	1.02e-06
5.9	947.796	6e-07
5.9	942.711	7.2e-07
5.9	937.896	7.4e-07
5.9	933.791	9e-07
5.9	929.042	8.8e-07
5.9	923.978	7e-07
5.9	919.189	1.08e-06
5.9	913.655	1.08e-06
5.9	908.769	6.4e-07
5.9	905.043	7.4e-07
5.9	900.293	1e-06
5.9	894.988	9.8e-07
5.9	890.059	6.4e-07
5.9	884.953	4.2e-07
5.9	880.826	4.6e-07
5.9	875.708	7.2e-07
5.9	871.016	9e-07
5.9	865.84	4.6e-07
5.9	860.803	2e-07
5.9	857.002	3.6e-07
5.9	852.164	9.8e-07
5.9	847.035	1.06e-06
5.9	842.145	1.08e-06
5.9	837.977	6.2e-07
5.9	833.248	4e-07
5.9	828.152	5.6e-07
5.9	823.047	5.4e-07
5.9	818.141	2.2e-07
5.9	813.107	3.8e-07
5.9	809.062	5.6e-07
5.9	803.866	6e-07
5.9	799.214	7e-07
5.9	794.334	4.8e-07
5.9	790.171	6.8e-07
5.9	784.995	6e-07
5.9	780.075	5.6e-07
5.9	775.13	7.6e-07
5.9	770.024	4.6e-07
5.9	764.965	4.6e-07
5.9	760.938	4e-07
5.9	756.086	3.4e-07
5.9	750.977	3e-07
5.9	746.272	2.2e-07
5.9	740.932	5e-07
5.9	736.941	2.4e-07
5.9	732.222	3.4e-07
5.9	726.995	9.8e-07
5.9	722.181	1.08e-06
5.9	717.095	7.4e-07
5.9	711.849	5.6e-07
5.9	708.237	3.4e-07
5.9	703.247	2.6e-07
5.9	699.256	6.4e-07
5.9	693.962	9.8e-07
5.9	688.997	5e-07
5.9	684.3	4.4e-07
5.9	679.074	4.2e-07
5.9	674.293	4e-07
5.9	670.183	5e-07
5.9	665.172	1.02e-06
5.9	660.13	7.6e-07
5.9	655.142	8.6e-07
5.9	650.096	1.06e-06
5.9	646.356	8.8e-07
5.9	641.119	1.1e-06
5.9	636.251	1.4e-06
5.9	632.387	8.4e-07
5.9	627.262	0
5.9	622.181	-4.8e-07
5.9	617.226	-2.8e-07
5.9	613.213	-2.4e-07
5.9	608.279	6.6e-07
5.9	603.204	9e-07
5.9	598.23	1.18e-06
5.9	594.422	6.2e-07
5.9	589.336	2.2e-07
5.9	584.321	7.8e-07
5.9	579.338	8.8e-07
5.9	574.952	7.6e-07
5.9	570.277	8.4e-07
5.9	565.481	3.8e-07
5.9	560.28	5.4e-07
5.9	556.265	7.2e-07
5.9	551.195	7.2e-07
5.9	546.386	7.2e-07
5.9	541.347	8e-07
5.9	536.251	1e-06
5.9	532.192	8.8e-07
5.9	527.509	9.6e-07
5.9	522.487	9.4e-07
5.9	517.436	2.4e-07
5.9	512.246	1.2e-07
5.9	508.328	5.8e-07
5.9	503.563	7.4e-07
5.9	498.276	6.8e-07
5.9	493.137	5.2e-07
5.9	488.244	4.4e-07
5.9	482.969	5.8e-07
5.9	478.956	5.8e-07
5.9	473.975	3.8e-07
5.9	469.297	9.4e-07
5.9	464.091	8.6e-07
5.9	459.204	4.4e-07
5.9	455.222	3.8e-07
5.9	450.264	7.6e-07
5.9	444.973	7e-07
5.9	441.195	3e-07
5.9	436.113	8.6e-07
5.9	431.339	1.06e-06
5.9	426.16	5.6e-07
5.9	421.134	6.4e-07
5.9	416.409	1.04e-06
5.9	412.352	9.6e-07
5.9	407.189	9.8e-07
5.9	402.306	7.8e-07
5.9	397.466	3e-07
5.9	392.309	4e-08
5.9	388.289	6e-07
5.9	383.271	1.12e-06
5.9	378.196	1.12e-06
5.9	373.282	8e-07
5.9	368.409	5e-07
5.9	364.092	6e-07
5.9	359.065	6e-07
5.9	355.36	8.2e-07
5.9	350.003	6.2e-07
5.9	345.395	2.6e-07
5.9	340.388	5.4e-07
5.9	334.946	6.8e-07
5.9	330.217	8.6e-07
5.9	326.365	1.06e-06
5.9	321.143	1.18e-06
5.9	316.466	1.32e-06
5.9	311.295	1.54e-06
5.9	306.363	1.28e-06
5.9	301.421	1.18e-06
5.9	297.309	1.42e-06
5.9	292.387	1.22e-06
5.9	287.428	6e-07
5.9	282.259	1.2e-07
5.9	277.428	-3.2e-07
5.9	273.473	-1e-07
5.9	268.342	-2e-07
5.9	263.673	2e-07
5.9	258.613	5.6e-07
5.9	253.315	3.8e-07
5.9	249.38	5.6e-07
5.9	244.197	5.2e-07
5.9	239.6	9.4e-07
5.9	234.419	8.2e-07
5.9	229.619	5.2e-07
5.9	225.295	7e-07
5.9	220.282	6.2e-07
5.9	216.565	5.6e-07
5.9	211.402	6.8e-07
5.9	206.023	3.6e-07
5.9	201.385	-4e-08
5.9	197.422	-2e-08
5.9	192.496	5.4e-07
5.9	187.543	7.8e-07
5.9	183.443	-6e-08
5.9	178.463	-2e-08
5.9	173.34	9e-07
5.9	168.386	5.8e-07
5.9	164.926	2e-07
5.9	159.673	6e-08
5.9	154.397	3.4e-07
5.9	149.56	6.2e-07
5.9	144.345	4.2e-07
5.9	140.577	9.8e-07
5.9	135.337	1.02e-06
5.9	130.673	4.6e-07
5.9	125.616	3.2e-07
5.9	120.577	5.6e-07
5.9	115.441	8.4e-07
5.9	110.514	9.6e-07
5.9	106.548	1.24e-06
5.9	101.499	9.8e-07
5.9	96.8063	7.4e-07
5.9	91.434	5.4e-07
5.9	86.5202	5e-07
5.9	81.5239	3.2e-07
5.9	76.7119	4.4e-07
5.9	72.5444	6e-07
5.9	67.7411	8.8e-07
5.9	62.5974	4.2e-07
5.9	57.6231	-2e-08
5.9	52.8466	-8e-08
5.9	47.5995	1.8e-07
5.9	43.5752	7.8e-07
5.9	38.5449	9.8e-07
5.9	33.6489	6.4e-07
5.9	29.7754	7.4e-07
5.9	24.6486	1.32e-06
5.9	19.5506	1.36e-06
5.9	14.7989	1.22e-06
5.9	9.54761	8.4e-07
5.9	-0.02954	4.6e-07
5.8	1999.54	7.2e-07
5.8	1999.49	7e-07
5.8	1999.49	9.2e-07
5.8	1999.45	8e-07
5.8	1998.36	4e-07
5.8	1995.89	7.8e-07
5.8	1992.95	1.22e-06
5.8	1988.65	6.4e-07
5.8	1985.04	4e-07
5.8	1980.08	-8e-08
5.8	1975.54	1e-07
5.8	1970.48	1.34e-06
5.8	1966.52	1.58e-06
5.8	1961.35	1.36e-06
5.8	1956.52	1.28e-06
5.8	1952.53	1.5e-06
5.8	1947.6	1.44e-06
5.8	1942.41	1.12e-06
5.8	1938.62	1.1e-06
5.8	1933.74	4e-07
5.8	1929.67	2.4e-07
5.8	1924.86	3.8e-07
5.8	1919.75	4e-07
5.8	1914.92	9e-07
5.8	1910.89	1e-06
5.8	1905.68	4.6e-07
5.8	1900.66	7.8e-07
5.8	1896.87	6.8e-07
5.8	1892.04	8e-07
5.8	1886.91	7e-07
5.8	1881.87	5.8e-07
5.8	1877.63	4.2e-07
5.8	1872.82	3.8e-07
5.8	1867.62	4.6e-07
5.8	1862.46	5.6e-07
5.8	1858.63	6e-07
5.8	1853.58	2.8e-07
5.8	1848.89	4.4e-07
5.8	1844.59	5e-07
5.8	1839.81	6.6e-07
5.8	1834.76	8.6e-07
5.8	1830.81	9e-07
5.8	1825.57	8e-07
5.8	1821.59	5.6e-07
5.8	1816.86	5e-07
5.8	1811.6	5e-07
5.8	1807.96	3.8e-07
5.8	1802.85	3.2e-07
5.8	1797.6	6.4e-07
5.8	1792.71	6.2e-07
5.8	1788.47	3.2e-07
5.8	1783.83	4.4e-07
5.8	1778.78	7.8e-07
5.8	1774.13	9e-07
5.8	1768.5	5e-07
5.8	1764.99	4.6e-07
5.8	1759.88	5.2e-07
5.8	1755.84	3.4e-07
5.8	1750.8	5.8e-07
5.8	1746.07	7.8e-07
5.8	1740.85	8.4e-07
5.8	1736.82	9.8e-07
5.8	1731.96	7.6e-07
5.8	1726.76	4.2e-07
5.8	1723	6.2e-07
5.8	1717.8	1e-06
5.8	1713.09	8.6e-07
5.8	1708.77	8.8e-07
5.8	1703.6	7e-07
5.8	1698.76	7.6e-07
5.8	1693.92	1e-06
5.8	1689.8	1.22e-06
5.8	1685.23	1.4e-06
5.8	1679.93	8.6e-07
5.8	1676.26	1.6e-07
5.8	1671.26	5.4e-07
5.8	1666.11	6.4e-07
5.8	1661.75	7.4e-07
5.8	1656.97	4e-07
5.8	1653.07	5.2e-07
5.8	1648.02	6.8e-07
5.8	1642.78	9.4e-07
5.8	1638.19	1.4e-07
5.8	1634.11	2.8e-07
5.8	1628.94	8.8e-07
5.8	1624	1.16e-06
5.8	1619.92	6e-08
5.8	1615.11	8e-08
5.8	1609.92	1.06e-06
5.8	1604.81	1e-06
5.8	1601.07	7.4e-07
5.8	1596.11	8.6e-07
5.8	1590.95	3e-07
5.8	1587.08	4.4e-07
5.8	1582.03	7.4e-07
5.8	1576.68	4.6e-07
5.8	1573.26	6.6e-07
5.8	1567.87	8.6e-07
5.8	1563.21	7.2e-07
5.8	1557.95	6.6e-07
5.8	1553.8	1.1e-06
5.8	1548.66	1.28e-06
5.8	1543.93	7.8e-07
5.8	1539.82	6e-07
5.8	1534.79	3.4e-07
5.8	1530.12	3.6e-07
5.8	1525.89	7.4e-07
5.8	1520.93	8.2e-07
5.8	1515.97	9e-07
5.8	1510.85	1.2e-06
5.8	1506.87	1.16e-06
5.8	1501.97	8.8e-07
5.8	1497.06	7e-07
5.8	1493.32	6.4e-07
5.8	1487.98	1.06e-06
5.8	1482.81	8e-07
5.8	1477.81	3.2e-07
5.8	1473.67	6.2e-07
5.8	1468.75	8e-07
5.8	1464.02	6.2e-07
5.8	1460.09	1.4e-06
5.8	1455.12	1.18e-06
5.8	1449.85	9e-07
5.8	1445.05	9.8e-07
5.8	1441.06	1.1e-06
5.8	1435.82	6.2e-07
5.8	1430.95	1.04e-06
5.8	1426.02	1.92e-06
5.8	1420.73	1.82e-06
5.8	1417.24	1.96e-06
5.8	1411.88	2.26e-06
5.8	1408.11	1.32e-06
5.8	1403.07	1.84e-06
5.8	1398.03	1.24e-06
5.8	1393.41	6.4e-07
5.8	1388.84	1.64e-06
5.8	1384.01	1.76e-06
5.8	1379.41	1.36e-06
5.8	1375.27	1.58e-06
5.8	1370.2	1.72e-06
5.8	1365.05	1.76e-06
5.8	1360.05	1.94e-06
5.8	1355.06	1.78e-06
5.8	1350.01	2.04e-06
5.8	1346.24	2.84e-06
5.8	1341.31	2.44e-06
5.8	1336.25	3.32e-06
5.8	1332.44	6.48e-06
5.8	1326.88	8.5e-06
5.8	1322.29	8.86e-06
5.8	1317.18	1.272e-05
5.8	1313.06	2.122e-05
5.8	1308.15	2.228e-05
5.8	1303.24	2.32e-05
5.8	1298.99	3.274e-05
5.8	1294.21	4.556e-05
5.8	1289.23	6.972e-05
5.8	1284.49	9.506e-05
5.8	1279.06	9.918e-05
5.8	1275.28	0.00011122
5.8	1270.29	0.00011406
5.8	1265.07	0.00016198
5.8	1261.14	0.00029744
5.8	1256.28	0.00051832
5.8	1251.17	0.00022948
5.8	1246.31	-0.0006423
5.8	1241.31	-0.00064334
5.8	1236.45	-0.00043018
5.8	1232.36	-0.00027604
5.8	1227.3	-0.00021686
5.8	1222.05	-6.516e-05
5.8	1217.1	-2.674e-05
5.8	1213.2	-1.496e-05
5.8	1208.23	-9.28e-06
5.8	1203.04	-6.04e-06
5.8	1198.57	-4.06e-06
5.8	1193.26	-2.88e-06
5.8	1189.25	-2.18e-06
5.8	1184.44	-1.78e-06
5.8	1179.28	-1.14e-06
5.8	1174.47	-1.24e-06
5.8	1170.63	-1.06e-06
5.8	1165.47	-4.6e-07
5.8	1160.43	-6.6e-07
5.8	1155.34	-6.6e-07
5.8	1151.35	8e-08
5.8	1146.42	-2.4e-07
5.8	1141.46	4e-08
5.8	1137.21	1.6e-07
5.8	1132.23	6e-08
5.8	1127.44	3.8e-07
5.8	1122.56	3e-07
5.8	1117.59	0
5.8	1113.31	1.6e-07
5.8	1108.29	4.2e-07
5.8	1103.44	3.4e-07
5.8	1098.37	5.8e-07
5.8	1094.27	2.4e-07
5.8	1089.62	3.2e-07
5.8	1084.39	1.1e-06
5.8	1079.35	6.2e-07
5.8	1075.24	1.2e-07
5.8	1070.3	6.8e-07
5.8	1065.31	4e-07
5.8	1060.71	1.4e-07
5.8	1055.47	5.2e-07
5.8	1051.26	8.2e-07
5.8	1046.38	1e-06
5.8	1041.36	1.1e-06
5.8	1036.59	7.4e-07
5.8	1032.57	4.4e-07
5.8	1027.96	4.2e-07
5.8	1022.69	1e-07
5.8	1018.61	2.8e-07
5.8	1013.95	5.6e-07
5.8	1009.78	8e-07
5.8	1004.61	1.1e-06
5.8	999.635	9.6e-07
5.8	994.981	5e-07
5.8	989.616	2e-07
5.8	984.519	6.8e-07
5.8	979.769	9.2e-07
5.8	975.882	6.4e-07
5.8	970.841	7.4e-07
5.8	965.886	3.2e-07
5.8	961.941	1.6e-07
5.8	956.94	-1.6e-07
5.8	951.642	3.6e-07
5.8	947.768	1.08e-06
5.8	942.923	8.2e-07
5.8	937.665	2.8e-07
5.8	932.627	6.2e-07
5.8	927.968	1.02e-06
5.8	922.878	2.6e-07
5.8	919.043	5.2e-07
5.8	913.789	6.4e-07
5.8	908.759	3.4e-07
5.8	904.723	-1.2e-07
5.8	899.949	-4e-08
5.8	894.683	0
5.8	890.02	3.4e-07
5.8	884.79	3.2e-07
5.8	881.042	3.2e-07
5.8	875.771	5e-07
5.8	870.782	7.8e-07
5.8	865.775	9.2e-07
5.8	861.814	5e-07
5.8	856.983	5e-07
5.8	852.028	5.8e-07
5.8	846.852	5.8e-07
5.8	843.032	7e-07
5.8	838.006	1.36e-06
5.8	833.062	1.36e-06
5.8	828.789	7.8e-07
5.8	824	5.2e-07
5.8	818.9	7.6e-07
5.8	814.048	5.6e-07
5.8	809.158	3.6e-07
5.8	804.951	-4e-08
5.8	800.13	2.4e-07
5.8	795.275	7.8e-07
5.8	790.064	5.8e-07
5.8	785.995	2.6e-07
5.8	780.919	2.4e-07
5.8	776.098	4.6e-07
5.8	770.714	5.4e-07
5.8	766.02	6.4e-07
5.8	762.031	3e-07
5.8	757.02	7e-07
5.8	751.865	9.2e-07
5.8	748.167	6.8e-07
5.8	742.997	8.4e-07
5.8	738.13	1.2e-06
5.8	734.116	1.1e-06
5.8	729.075	1.02e-06
5.8	724.228	9.8e-07
5.8	718.926	3.4e-07
5.8	714.002	1.2e-07
5.8	710.003	6.8e-07
5.8	705.076	8.8e-07
5.8	699.882	1.12e-06
5.8	694.797	1.12e-06
5.8	689.807	8.2e-07
5.8	685.949	1e-06
5.8	680.917	7e-07
5.8	676.011	4.2e-07
5.8	671.104	9e-07
5.8	666.292	8.6e-07
5.8	661.177	5.8e-07
5.8	656.012	6.4e-07
5.8	651.917	9.8e-07
5.8	647.162	1.1e-06
5.8	642.219	6.6e-07
5.8	636.957	3.2e-07
5.8	633.36	4.6e-07
5.8	627.978	1.06e-06
5.8	623.313	5.8e-07
5.8	617.99	6.6e-07
5.8	612.933	9.4e-07
5.8	609.222	9.8e-07
5.8	604.012	5.8e-07
5.8	599.212	1.6e-07
5.8	594.218	2.6e-07
5.8	590.349	4.8e-07
5.8	585.222	3.2e-07
5.8	580.016	5.6e-07
5.8	575.195	2.26e-06
5.8	571.216	1.62e-06
5.8	566.327	1.12e-06
5.8	561.175	6.6e-07
5.8	556.234	5.6e-07
5.8	551.334	8.4e-07
5.8	547.238	8.6e-07
5.8	542.303	5.8e-07
5.8	537.05	3.4e-07
5.8	532.54	3.2e-07
5.8	528.175	5e-07
5.8	523.507	1.08e-06
5.8	518.144	7.2e-07
5.8	513.82	5.8e-07
5.8	508.978	4.8e-07
5.8	503.896	3.8e-07
5.8	499.13	9e-07
5.8	494.07	6.8e-07
5.8	488.841	5.6e-07
5.8	485.017	8e-07
5.8	479.988	4.4e-07
5.8	474.921	4.2e-07
5.8	470.236	5.8e-07
5.8	465.086	5e-07
5.8	461.304	6e-07
5.8	456.139	8.6e-07
5.8	451.004	4.4e-07
5.8	447.198	4.4e-07
5.8	442.138	1.08e-06
5.8	437.363	6.4e-07
5.8	432.135	2e-07
5.8	427.089	6e-07
5.8	422.193	8.2e-07
5.8	418.33	9.2e-07
5.8	412.973	9.4e-07
5.8	408.111	7.4e-07
5.8	403.169	5.6e-07
5.8	399.068	5e-07
5.8	394.117	6.2e-07
5.8	389.349	8.8e-07
5.8	384.163	9.4e-07
5.8	379.243	7e-07
5.8	374.222	1.08e-06
5.8	370.083	1.24e-06
5.8	365.232	7.4e-07
5.8	360.041	9.8e-07
5.8	355.188	8.6e-07
5.8	350.124	9.2e-07
5.8	345.163	9.8e-07
5.8	340.043	7e-07
5.8	336.251	6.6e-07
5.8	331.507	9.8e-07
5.8	326.149	1.02e-06
5.8	321.21	7.4e-07
5.8	316.079	6.2e-07
5.8	311.473	1.18e-06
5.8	307.267	1.32e-06
5.8	302.389	1.52e-06
5.8	297.232	1.66e-06
5.8	292.206	6e-07
5.8	287.555	6.6e-07
5.8	282.42	5.4e-07
5.8	278.177	5.4e-07
5.8	273.206	8.4e-07
5.8	268.214	8.4e-07
5.8	263.507	5.6e-07
5.8	258.264	5.6e-07
5.8	253.316	5.6e-07
5.8	249.265	3e-07
5.8	244.536	4.2e-07
5.8	239.383	4.2e-07
5.8	234.507	1.8e-07
5.8	230.306	4e-07
5.8	225.444	4.8e-07
5.8	220.297	8.8e-07
5.8	216.172	9.6e-07
5.8	211.244	4.6e-07
5.8	206.577	6.2e-07
5.8	201.161	6.8e-07
5.8	196.485	8.8e-07
5.8	191.197	1.16e-06
5.8	187.38	1.18e-06
5.8	182.35	8.6e-07
5.8	177.427	9e-07
5.8	172.711	7.4e-07
5.8	167.342	1.8e-07
5.8	162.244	3.4e-07
5.8	157.513	9.2e-07
5.8	153.272	4.2e-07
5.8	148.589	5.8e-07
5.8	143.648	9.6e-07
5.8	138.524	1.18e-06
5.8	133.35	3.4e-07
5.8	129.294	1.08e-06
5.8	124.634	1.18e-06
5.8	119.542	4.4e-07
5.8	114.316	7.2e-07
5.8	109.369	1.04e-06
5.8	105.23	1e-06
5.8	100.431	6.6e-07
5.8	95.3405	7.8e-07
5.8	90.3883	8.4e-07
5.8	85.566	6.6e-07
5.8	80.282	5e-07
5.8	76.6749	7.2e-07
5.8	71.4279	3e-07
5.8	66.5393	2.4e-07
5.8	62.6357	4.4e-07
5.8	57.3694	4.4e-07
5.8	53.5912	6.2e-07
5.8	48.8013	7.2e-07
5.8	43.6252	8e-07
5.8	39.5344	9.6e-07
5.8	34.4628	1.08e-06
5.8	29.6611	7e-07
5.8	24.6898	5.6e-07
5.8	19.7348	6.2e-07
5.8	14.5555	5.2e-07
5.8	10.7444	6e-07
5.8	0.17723	6.6e-07
5.7	1999.64	6.8e-07
5.7	1999.65	8.2e-07
5.7	1999.62	9.8e-07
5.7	1999.64	1.28e-06
5.7	1999.59	1.1e-06
5.7	1998.18	1.32e-06
5.7	1995.45	7.4e-07
5.7	1991.18	4.6e-07
5.7	1987.74	3e-07
5.7	1983	-2.4e-07
5.7	1978.59	2e-07
5.7	1973.33	9.8e-07
5.7	1969.7	9.4e-07
5.7	1964.78	6e-07
5.7	1959.7	4.8e-07
5.7	1955.77	3.2e-07
5.7	1950.83	-1.6e-07
5.7	1945.85	-1.6e-07
5.7	1941.75	3.2e-07
5.7	1936.71	5.8e-07
5.7	1931.81	5.4e-07
5.7	1926.71	8e-07
5.7	1923.04	8.6e-07
5.7	1917.85	1.46e-06
5.7	1913.03	1.86e-06
5.7	1908.89	1.72e-06
5.7	1903.53	1.38e-06
5.7	1898.85	8.8e-07
5.7	1894.68	8e-07
5.7	1889.89	6.8e-07
5.7	1884.76	5.4e-07
5.7	1880.79	3.8e-07
5.7	1875.77	3.8e-07
5.7	1870.75	1.8e-07
5.7	1866.92	6e-07
5.7	1861.81	9.6e-07
5.7	1856.66	4.2e-07
5.7	1851.92	4.8e-07
5.7	1847.73	8.6e-07
5.7	1842.65	8.2e-07
5.7	1838.93	4.8e-07
5.7	1833.88	3.4e-07
5.7	1828.8	5.8e-07
5.7	1823.69	9.4e-07
5.7	1819.83	1.26e-06
5.7	1814.47	1.14e-06
5.7	1810.92	8.2e-07
5.7	1805.69	8e-08
5.7	1801.06	3.2e-07
5.7	1796.88	2.8e-07
5.7	1791.83	6.8e-07
5.7	1788.04	1e-06
5.7	1782.83	8.8e-07
5.7	1779	5.8e-07
5.7	1772.95	7.6e-07
5.7	1768.9	4.2e-07
5.7	1764.04	-8e-08
5.7	1758.59	3.2e-07
5.7	1754.1	6e-07
5.7	1750.17	2.8e-07
5.7	1744.91	5.2e-07
5.7	1740.11	6.6e-07
5.7	1735.94	3.4e-07
5.7	1730.71	3.2e-07
5.7	1727.25	2.2e-07
5.7	1721.94	2.6e-07
5.7	1717.13	4.6e-07
5.7	1712.96	1e-06
5.7	1708.23	1.06e-06
5.7	1703.22	9.2e-07
5.7	1699.26	6.6e-07
5.7	1694.35	7.4e-07
5.7	1689.05	6.2e-07
5.7	1685.06	5.6e-07
5.7	1680.36	6.4e-07
5.7	1675.28	1.08e-06
5.7	1671.29	9e-07
5.7	1666.31	7.4e-07
5.7	1661.22	7.8e-07
5.7	1656.2	2.8e-07
5.7	1651.22	7.8e-07
5.7	1647.13	1.26e-06
5.7	1642.01	1.56e-06
5.7	1637.33	1.22e-06
5.7	1633.18	7.8e-07
5.7	1628.32	5.8e-07
5.7	1623.26	4e-07
5.7	1619.09	4.2e-07
5.7	1614.21	8e-07
5.7	1608.93	8.2e-07
5.7	1604.23	4e-07
5.7	1600.51	6.8e-07
5.7	1595.46	6.6e-07
5.7	1589.97	8.4e-07
5.7	1585.97	9e-07
5.7	1580.88	6.2e-07
5.7	1577.23	4.8e-07
5.7	1571.9	6.6e-07
5.7	1566.9	6.8e-07
5.7	1562.26	4.4e-07
5.7	1556.91	5e-07
5.7	1552.99	5.4e-07
5.7	1547.72	7.2e-07
5.7	1542.93	7e-07
5.7	1538.85	1.44e-06
5.7	1534.01	1.54e-06
5.7	1528.97	1.04e-06
5.7	1525.03	6.6e-07
5.7	1519.87	5.6e-07
5.7	1515	1.18e-06
5.7	1511.17	1.2e-06
5.7	1506.05	8.2e-07
5.7	1502.45	8.2e-07
5.7	1497.13	7.2e-07
5.7	1492.24	6.2e-07
5.7	1486.91	1.42e-06
5.7	1482.24	1.2e-06
5.7	1478.01	3.4e-07
5.7	1473.13	4.6e-07
5.7	1467.87	5.8e-07
5.7	1462.86	4.4e-07
5.7	1459.06	8.6e-07
5.7	1454.04	8.4e-07
5.7	1449.33	4.2e-07
5.7	1445.06	2.2e-07
5.7	1439.93	1.08e-06
5.7	1435.26	1.44e-06
5.7	1429.91	5.6e-07
5.7	1425.24	4.4e-07
5.7	1421.36	2.4e-07
5.7	1416.17	2.8e-07
5.7	1412.26	6.2e-07
5.7	1407.29	1.28e-06
5.7	1402.42	1.56e-06
5.7	1397.29	1.22e-06
5.7	1392.34	1.28e-06
5.7	1388.09	1.96e-06
5.7	1383.34	1.84e-06
5.7	1378.01	2.32e-06
5.7	1374.37	2.14e-06
5.7	1369.13	1.5e-06
5.7	1364.26	1.5e-06
5.7	1359.21	1.66e-06
5.7	1355.22	1.46e-06
5.7	1350.33	1.64e-06
5.7	1345.13	2.32e-06
5.7	1341.09	2.06e-06
5.7	1336.11	2.34e-06
5.7	1331.33	2.36e-06
5.7	1327.38	2.58e-06
5.7	1322.01	3.94e-06
5.7	1317.24	3.54e-06
5.7	1313.35	4.48e-06
5.7	1308.16	7.34e-06
5.7	1303.31	8.56e-06
5.7	1297.88	9.98e-06
5.7	1293.51	1.666e-05
5.7	1289.49	2.368e-05
5.7	1284.2	2.592e-05
5.7	1279.21	2.52e-05
5.7	1274.39	4.104e-05
5.7	1270.05	6.314e-05
5.7	1265.51	8.544e-05
5.7	1260.34	0.00010524
5.7	1255.5	9.802e-05
5.7	1250.23	0.00010912
5.7	1246.73	0.00014226
5.7	1241.41	0.00024674
5.7	1236.34	0.00046354
5.7	1231.36	0.00038138
5.7	1227.35	-0.00045074
5.7	1222.44	-0.00064906
5.7	1217.39	-0.00049686
5.7	1212.78	-0.00028544
5.7	1207.58	-0.00022484
5.7	1203.56	-7.62e-05
5.7	1198.42	-2.796e-05
5.7	1193.49	-1.438e-05
5.7	1188.3	-8.56e-06
5.7	1184.35	-5.46e-06
5.7	1179.36	-3.48e-06
5.7	1174.34	-2.16e-06
5.7	1169.45	-1.5e-06
5.7	1164.38	-5.4e-07
5.7	1160.47	-3.2e-07
5.7	1155.46	-6.4e-07
5.7	1150.56	-2.4e-07
5.7	1145.17	-1e-07
5.7	1141.58	-4.6e-07
5.7	1136.47	-2.2e-07
5.7	1131.63	3.2e-07
5.7	1126.41	-1e-07
5.7	1122.54	2e-08
5.7	1117.63	2e-07
5.7	1112.69	3.4e-07
5.7	1108.6	7e-07
5.7	1103.66	3e-07
5.7	1098.63	4.2e-07
5.7	1094.65	4e-07
5.7	1089.56	4e-08
5.7	1084.44	2.8e-07
5.7	1079.58	1.12e-06
5.7	1075.55	1.16e-06
5.7	1070.64	8.4e-07
5.7	1065.72	2.8e-07
5.7	1061.71	-3e-07
5.7	1056.85	3.4e-07
5.7	1051.74	6.6e-07
5.7	1046.77	4.2e-07
5.7	1041.98	6.6e-07
5.7	1037.84	1.28e-06
5.7	1032.75	1.28e-06
5.7	1027.88	5.8e-07
5.7	1022.88	3.2e-07
5.7	1018	-1.4e-07
5.7	1014.1	1.4e-07
5.7	1009.12	1.2e-07
5.7	1003.58	1e-07
5.7	999.83	7.8e-07
5.7	994.675	7.6e-07
5.7	989.948	3.4e-07
5.7	984.664	3.8e-07
5.7	980.135	3.2e-07
5.7	975.549	6.2e-07
5.7	970.715	8.2e-07
5.7	965.942	9.2e-07
5.7	962.054	4.6e-07
5.7	956.82	5.4e-07
5.7	951.944	5.8e-07
5.7	947.084	3.8e-07
5.7	942.787	7.6e-07
5.7	938.367	1.04e-06
5.7	932.831	-2.6e-07
5.7	928.026	-2e-08
5.7	922.848	1.08e-06
5.7	919.114	1.36e-06
5.7	913.987	1.4e-06
5.7	909.103	9.8e-07
5.7	903.922	8.2e-07
5.7	898.87	7.4e-07
5.7	894.774	7.8e-07
5.7	890.008	5.8e-07
5.7	886.162	2.2e-07
5.7	881.133	2.6e-07
5.7	876.031	1.2e-07
5.7	871.223	5.6e-07
5.7	867.062	7.8e-07
5.7	862.043	5.6e-07
5.7	856.954	4.6e-07
5.7	852.047	2.8e-07
5.7	847.063	2e-07
5.7	842.985	4.2e-07
5.7	838.206	7e-07
5.7	833.267	6.8e-07
5.7	828.213	1.22e-06
5.7	824.25	1.3e-06
5.7	819.203	1.2e-06
5.7	814.191	1.12e-06
5.7	808.977	4.8e-07
5.7	804.118	8e-07
5.7	800.084	1.1e-06
5.7	795.057	6.6e-07
5.7	790.463	6e-07
5.7	786.195	8.6e-07
5.7	781.125	9e-07
5.7	776.284	3.8e-07
5.7	771.18	2.4e-07
5.7	767.074	7.4e-07
5.7	762.099	1.08e-06
5.7	757.198	9.2e-07
5.7	751.865	3.6e-07
5.7	746.929	3.6e-07
5.7	742.227	6.6e-07
5.7	738.173	5.6e-07
5.7	733.025	3.4e-07
5.7	728.174	5e-07
5.7	724.296	5.6e-07
5.7	719.143	7.8e-07
5.7	713.92	4.4e-07
5.7	709.336	-2.2e-07
5.7	704.575	6e-08
5.7	700.433	4.6e-07
5.7	695.181	4e-07
5.7	690.058	3.6e-07
5.7	685.433	3.4e-07
5.7	681.172	6e-07
5.7	676.43	6.8e-07
5.7	671.523	6.4e-07
5.7	666.368	4.4e-07
5.7	661.099	8e-07
5.7	657.306	7e-07
5.7	652.283	4e-07
5.7	647.407	8.4e-07
5.7	642.613	1.42e-06
5.7	638.291	5.2e-07
5.7	633.067	0
5.7	628.261	6e-07
5.7	623.374	6.8e-07
5.7	619.358	4.6e-07
5.7	614.409	8e-07
5.7	609.526	5.2e-07
5.7	604.22	3.8e-07
5.7	600.355	7.4e-07
5.7	595.197	9e-07
5.7	590.463	4.4e-07
5.7	586.249	3.6e-07
5.7	581.24	6e-07
5.7	576.462	1.34e-06
5.7	571.7	1.24e-06
5.7	566.351	1e-06
5.7	562.62	1e-06
5.7	557.423	2.4e-07
5.7	552.36	4e-08
5.7	547.31	3.2e-07
5.7	542.3	1.34e-06
5.7	538.541	1.44e-06
5.7	533.238	6.8e-07
5.7	528.195	5e-07
5.7	523.328	7.2e-07
5.7	518.336	3.4e-07
5.7	514.195	3.4e-07
5.7	509.169	5.6e-07
5.7	504.523	4.4e-07
5.7	498.835	9e-07
5.7	494.236	5.6e-07
5.7	490.222	5e-07
5.7	485.435	8.4e-07
5.7	480.387	7.8e-07
5.7	476.211	5.2e-07
5.7	471.171	4.6e-07
5.7	465.901	5.4e-07
5.7	461.193	5.2e-07
5.7	456.16	1.8e-07
5.7	452.357	1.8e-07
5.7	447.191	6.8e-07
5.7	442.432	9.8e-07
5.7	437.129	8.4e-07
5.7	432.093	5.2e-07
5.7	428.12	5.6e-07
5.7	423.075	8.2e-07
5.7	418.545	1.22e-06
5.7	413.256	1.04e-06
5.7	409.211	3.6e-07
5.7	404.321	5e-07
5.7	399.267	8.6e-07
5.7	394.34	1.02e-06
5.7	390.302	8.4e-07
5.7	385.347	9e-07
5.7	380.357	8.6e-07
5.7	375.396	5.8e-07
5.7	370.31	6.8e-07
5.7	366.294	5.8e-07
5.7	361.184	2.6e-07
5.7	356.32	5.6e-07
5.7	351.469	6.8e-07
5.7	347.449	2.6e-07
5.7	342.175	2.4e-07
5.7	337.393	3.2e-07
5.7	332.326	8e-07
5.7	327.566	1.1e-06
5.7	323.197	1.2e-06
5.7	318.204	1.26e-06
5.7	313.449	9e-07
5.7	308.273	8.2e-07
5.7	304.7	1e-06
5.7	299.066	8.6e-07
5.7	294.421	5.6e-07
5.7	289.454	4.6e-07
5.7	284.366	4.2e-07
5.7	280.49	7.2e-07
5.7	275.439	1.14e-06
5.7	270.386	9.4e-07
5.7	265.418	4e-07
5.7	261.475	3.2e-07
5.7	256.605	3.6e-07
5.7	251.448	7.8e-07
5.7	246.385	9.8e-07
5.7	242.455	3.4e-07
5.7	237.655	3.8e-07
5.7	232.282	8e-07
5.7	227.467	5.4e-07
5.7	222.369	3.8e-07
5.7	218.016	9.2e-07
5.7	213.573	8.4e-07
5.7	208.476	5e-07
5.7	203.225	3.2e-07
5.7	198.336	5e-07
5.7	194.565	3.4e-07
5.7	189.604	4e-08
5.7	184.702	5.4e-07
5.7	179.721	1.14e-06
5.7	174.534	9.2e-07
5.7	170.284	6.2e-07
5.7	165.603	9e-07
5.7	160.521	8.6e-07
5.7	155.65	4.6e-07
5.7	150.679	4.8e-07
5.7	145.608	4.6e-07
5.7	140.621	9e-07
5.7	135.554	1.2e-06
5.7	131.331	7e-07
5.7	126.416	4.2e-07
5.7	121.487	3.8e-07
5.7	116.355	6e-07
5.7	111.427	7.4e-07
5.7	106.6	7.2e-07
5.7	102.499	6.4e-07
5.7	97.3713	6.6e-07
5.7	92.6206	8.6e-07
5.7	87.7768	9.2e-07
5.7	82.5591	6e-07
5.7	78.8443	5.2e-07
5.7	73.6506	4.2e-07
5.7	68.9475	4e-07
5.7	63.6223	2.6e-07
5.7	58.6881	7.6e-07
5.7	53.7563	6.6e-07
5.7	49.6922	4e-07
5.7	44.5825	6.2e-07
5.7	39.7499	6.2e-07
5.7	34.8936	6.8e-07
5.7	29.8072	4.6e-07
5.7	25.6751	8.8e-07
5.7	20.6876	9.8e-07
5.7	15.707	9.2e-07
5.7	10.7362	7.8e-07
5.7	0.16246	6e-07
5.6	1999.73	2.4e-07
5.6	1999.64	-1e-07
5.6	1999.68	6.8e-07
5.6	1999.62	9.8e-07
5.6	1999.83	7e-07
5.6	1998.1	6.4e-07
5.6	1995.04	9.8e-07
5.6	1991.2	6.8e-07
5.6	1987.62	3.2e-07
5.6	1983.26	4.2e-07
5.6	1978.57	7.4e-07
5.6	1974.25	7.4e-07
5.6	1969.76	3.8e-07
5.6	1964.75	5.8e-07
5.6	1960.41	6.2e-07
5.6	1955.57	6.8e-07
5.6	1950.64	6.2e-07
5.6	1945.59	6.2e-07
5.6	1941.58	6.4e-07
5.6	1936.73	8.2e-07
5.6	1931.8	1.1e-06
5.6	1927.81	4.4e-07
5.6	1922.71	5e-07
5.6	1917.86	1.04e-06
5.6	1913.53	1.24e-06
5.6	1908.74	5.6e-07
5.6	1903.55	4.4e-07
5.6	1899.66	6e-07
5.6	1894.68	5.6e-07
5.6	1889.83	4.8e-07
5.6	1885.84	3.4e-07
5.6	1880.64	-1e-07
5.6	1875.81	5.8e-07
5.6	1870.85	1.3e-06
5.6	1866.85	6.6e-07
5.6	1861.7	4e-07
5.6	1856.87	4.2e-07
5.6	1852.7	8e-07
5.6	1847.86	1.02e-06
5.6	1842.69	3.2e-07
5.6	1837.87	1.6e-07
5.6	1833.97	4.6e-07
5.6	1828.66	4.2e-07
5.6	1824.88	6.2e-07
5.6	1819.84	1.16e-06
5.6	1814.94	1.5e-06
5.6	1811.05	1.54e-06
5.6	1805.94	7.6e-07
5.6	1800.78	-4e-08
5.6	1797.01	-8e-08
5.6	1791.75	8e-08
5.6	1786.61	7.6e-07
5.6	1781.62	1.04e-06
5.6	1777.89	9.6e-07
5.6	1773.01	6.6e-07
5.6	1767.9	6.2e-07
5.6	1763.84	7.4e-07
5.6	1759.06	5e-07
5.6	1753.93	5e-07
5.6	1749.94	9.6e-07
5.6	1744.97	7.8e-07
5.6	1740.09	5.6e-07
5.6	1734.99	5.8e-07
5.6	1730.79	1e-06
5.6	1726.35	1.44e-06
5.6	1721.45	1.4e-06
5.6	1717.24	1.22e-06
5.6	1711.92	8e-07
5.6	1707.1	-4e-08
5.6	1702.03	-1e-07
5.6	1698.04	6e-08
5.6	1692.74	2.2e-07
5.6	1688.03	7.2e-07
5.6	1684.11	5.2e-07
5.6	1679.05	4e-07
5.6	1674.03	5e-07
5.6	1669.93	4.4e-07
5.6	1665.1	7.2e-07
5.6	1659.9	9.4e-07
5.6	1656.11	1.02e-06
5.6	1651.3	1.6e-06
5.6	1645.87	1.74e-06
5.6	1641.25	1.38e-06
5.6	1637.27	7.6e-07
5.6	1632.32	3e-07
5.6	1627.36	1e-07
5.6	1621.85	-2.8e-07
5.6	1618.35	-4e-08
5.6	1613.01	-2e-08
5.6	1608.35	2.4e-07
5.6	1603.12	3e-07
5.6	1599.24	4.6e-07
5.6	1593.96	8e-07
5.6	1588.95	7.8e-07
5.6	1584.98	9.8e-07
5.6	1579.94	1.2e-06
5.6	1575.03	8e-07
5.6	1571.01	8.6e-07
5.6	1565.94	8e-07
5.6	1561.06	7.8e-07
5.6	1556.82	1.02e-06
5.6	1552.06	7.6e-07
5.6	1547.01	3.8e-07
5.6	1542.09	3.6e-07
5.6	1536.94	6.2e-07
5.6	1532.99	6e-07
5.6	1527.95	2.2e-07
5.6	1523.12	8e-08
5.6	1518.84	6.6e-07
5.6	1513.95	1.28e-06
5.6	1508.8	1.4e-06
5.6	1505.06	1.38e-06
5.6	1500.12	1.04e-06
5.6	1494.97	9.4e-07
5.6	1490.19	1.02e-06
5.6	1484.79	1.18e-06
5.6	1480.82	1.1e-06
5.6	1475.93	5e-07
5.6	1471.08	3e-07
5.6	1466.21	2e-07
5.6	1462.29	3.2e-07
5.6	1457.06	3.4e-07
5.6	1452.17	4.6e-07
5.6	1448.05	7.2e-07
5.6	1443.27	6e-07
5.6	1438.19	8.8e-07
5.6	1434.14	1.12e-06
5.6	1429.03	1.06e-06
5.6	1424.31	1.46e-06
5.6	1419.22	1.52e-06
5.6	1415.02	1.14e-06
5.6	1410.13	1.08e-06
5.6	1404.91	8.8e-07
5.6	1400.21	7.4e-07
5.6	1395.95	6.6e-07
5.6	1391.03	3.2e-07
5.6	1386.18	4.8e-07
5.6	1382.17	1.32e-06
5.6	1377.38	2.04e-06
5.6	1372.29	2.14e-06
5.6	1368.29	1.9e-06
5.6	1363.23	2.02e-06
5.6	1358.21	1.54e-06
5.6	1353.12	1.52e-06
5.6	1349.02	2.66e-06
5.6	1344.22	1.82e-06
5.6	1339.15	1.2e-06
5.6	1334.31	2.04e-06
5.6	1330.33	1.78e-06
5.6	1325.09	1.88e-06
5.6	1320.34	1.86e-06
5.6	1316.3	2.04e-06
5.6	1311.19	2.54e-06
5.6	1306.52	3.16e-06
5.6	1301.24	4.2e-06
5.6	1297.55	4.22e-06
5.6	1292.01	3.74e-06
5.6	1287.19	6.08e-06
5.6	1282.26	8.78e-06
5.6	1278.2	9.44e-06
5.6	1273.24	1.486e-05
5.6	1268.22	2.496e-05
5.6	1263.44	2.904e-05
5.6	1259.14	2.69e-05
5.6	1254.31	4.03e-05
5.6	1249.43	6.32e-05
5.6	1244.29	9.202e-05
5.6	1239.42	0.00010618
5.6	1235.21	9.444e-05
5.6	1230.51	0.000118
5.6	1225.48	0.00014182
5.6	1220.43	0.00023032
5.6	1215.19	0.0004521
5.6	1211.26	0.0003896
5.6	1205.25	-0.00044152
5.6	1200.35	-0.00064646
5.6	1196.42	-0.0004724
5.6	1191.25	-0.00028026
5.6	1186.33	-0.00020092
5.6	1182.25	-5.802e-05
5.6	1177.6	-2.262e-05
5.6	1172.47	-1.078e-05
5.6	1167.63	-5.42e-06
5.6	1162.27	-3.12e-06
5.6	1158.65	-2.02e-06
5.6	1153.36	-1.36e-06
5.6	1148.28	-1.52e-06
5.6	1143.67	-8.6e-07
5.6	1138.57	-1.8e-07
5.6	1134.49	-1.2e-07
5.6	1129.44	2.6e-07
5.6	1124.5	4.6e-07
5.6	1120.62	1.8e-07
5.6	1115.43	2.6e-07
5.6	1110.64	5.4e-07
5.6	1105.63	8e-07
5.6	1100.42	7.8e-07
5.6	1095.44	8.4e-07
5.6	1091.65	8.8e-07
5.6	1086.44	7.6e-07
5.6	1081.55	8.6e-07
5.6	1076.48	8.6e-07
5.6	1072.52	7.2e-07
5.6	1067.59	5.8e-07
5.6	1062.65	3.2e-07
5.6	1057.41	3e-07
5.6	1053.57	7.2e-07
5.6	1048.74	1.14e-06
5.6	1043.78	1.06e-06
5.6	1038.94	9.8e-07
5.6	1034.93	8.8e-07
5.6	1029.79	7e-07
5.6	1024.63	8.8e-07
5.6	1019.76	1.02e-06
5.6	1016.04	1.02e-06
5.6	1010.89	6.2e-07
5.6	1005.98	8.8e-07
5.6	1001.78	1e-06
5.6	996.985	8.8e-07
5.6	991.897	8e-07
5.6	987.228	1e-06
5.6	981.939	1.2e-06
5.6	978.048	1.4e-07
5.6	972.644	1.6e-07
5.6	967.678	6e-07
5.6	962.925	3.6e-07
5.6	958.064	8e-07
5.6	953.932	8e-07
5.6	948.735	7e-07
5.6	943.746	8.6e-07
5.6	938.788	7.6e-07
5.6	935.003	7e-07
5.6	930.27	5e-07
5.6	925.093	1e-07
5.6	920.995	4e-08
5.6	915.892	2.6e-07
5.6	910.843	9.2e-07
5.6	906.067	1e-06
5.6	901.992	7.6e-07
5.6	897.036	4e-07
5.6	891.903	6.6e-07
5.6	887.877	6e-07
5.6	882.876	8.8e-07
5.6	878.055	6.2e-07
5.6	873.147	5.6e-07
5.6	868.065	4e-07
5.6	863.91	6.4e-07
5.6	859.02	8.2e-07
5.6	854.277	7e-07
5.6	849.139	8.2e-07
5.6	844.978	1.06e-06
5.6	840.345	1e-06
5.6	835.056	3e-07
5.6	830.419	1e-06
5.6	826.52	1.2e-06
5.6	821.216	3.8e-07
5.6	816.089	5.8e-07
5.6	810.932	9.6e-07
5.6	806.166	7.4e-07
5.6	802.167	1.6e-07
5.6	797.409	3.6e-07
5.6	792.137	5.8e-07
5.6	787.163	5e-07
5.6	782.987	4.2e-07
5.6	777.966	2.8e-07
5.6	772.84	4e-07
5.6	768.223	9.2e-07
5.6	763.789	1.36e-06
5.6	759.143	8.6e-07
5.6	754.229	6.8e-07
5.6	749.183	8.2e-07
5.6	744.275	8.2e-07
5.6	740.078	2.6e-07
5.6	735.169	5e-07
5.6	730.206	9.2e-07
5.6	726.231	1.04e-06
5.6	720.984	1.36e-06
5.6	716.204	1.7e-06
5.6	710.995	1.48e-06
5.6	706.287	1.3e-06
5.6	702.268	1.24e-06
5.6	697.009	1e-06
5.6	691.814	9.6e-07
5.6	687.154	6.2e-07
5.6	683.486	5.2e-07
5.6	678.485	7.2e-07
5.6	673.172	6.2e-07
5.6	668.049	7.4e-07
5.6	663.014	4e-07
5.6	657.939	7e-07
5.6	654.321	1.12e-06
5.6	648.828	8.6e-07
5.6	644.381	6.6e-07
5.6	639.173	6.4e-07
5.6	635.164	8.4e-07
5.6	630.334	7e-07
[truncated: 21,964 more rows]

## Sheet: Fig. 2e
Frequency (GHz)	Magnetic Field (Oe)	FMR Amplitude (V)
6	1999.67	1.36e-06
6	1999.52	4.2e-07
6	1999.54	9e-07
6	1999.51	1.32e-06
6	1999.24	1.36e-06
6	1997.23	9.8e-07
6	1993.7	8e-07
6	1990.41	8.8e-07
6	1986	1e-06
6	1981.37	7.8e-07
6	1976.37	9e-07
6	1972.38	8.4e-07
6	1967.87	9.4e-07
6	1962.77	6.8e-07
6	1958.8	3.2e-07
6	1953.62	7.4e-07
6	1948.66	6.4e-07
6	1944.7	3.6e-07
6	1939.7	6.4e-07
6	1934.62	5.6e-07
6	1929.67	8e-07
6	1925.58	1.12e-06
6	1920.94	8e-07
6	1915.74	8.8e-07
6	1911.78	1.34e-06
6	1906.67	9.6e-07
6	1901.83	8e-07
6	1897.62	7.4e-07
6	1892.94	5.6e-07
6	1887.83	7e-07
6	1883.65	6.8e-07
6	1878.62	5.6e-07
6	1873.75	6e-07
6	1868.78	6.6e-07
6	1864.74	7.6e-07
6	1859.87	9.8e-07
6	1854.7	8.4e-07
6	1850.78	7.2e-07
6	1845.9	9.2e-07
6	1840.8	1e-06
6	1835.68	4.6e-07
6	1831.84	6e-07
6	1826.75	9.4e-07
6	1821.82	9.4e-07
6	1817.63	9.8e-07
6	1812.98	1.04e-06
6	1807.65	1.12e-06
6	1803.66	1.06e-06
6	1798.56	9.4e-07
6	1793.85	8.8e-07
6	1789.5	6.2e-07
6	1784.93	5.8e-07
6	1779.87	5.4e-07
6	1774.85	4e-07
6	1770.93	7.2e-07
6	1765.92	7.4e-07
6	1760.65	6.2e-07
6	1757.02	6.4e-07
6	1751.77	8.8e-07
6	1747.08	9.8e-07
6	1741.94	8e-07
6	1737.95	8e-07
6	1733.1	1.14e-06
6	1728.96	1.16e-06
6	1723.87	1.04e-06
6	1718.96	6.4e-07
6	1714.13	7e-07
6	1710.08	8e-07
6	1705.01	7.2e-07
6	1700.07	6.4e-07
6	1695.97	6e-07
6	1691	6.6e-07
6	1686.05	8e-07
6	1681.13	1.32e-06
6	1677.09	1.2e-06
6	1671.82	5.4e-07
6	1666.93	6e-07
6	1663.16	8.4e-07
6	1657.9	6.6e-07
6	1653.13	4.2e-07
6	1647.99	2.6e-07
6	1644.16	4.4e-07
6	1638.87	6.2e-07
6	1634.26	8e-07
6	1630.18	5.8e-07
6	1624.94	5.8e-07
6	1620.1	1.06e-06
6	1615	1.02e-06
6	1611.01	7.4e-07
6	1606.3	5.6e-07
6	1600.98	5.8e-07
6	1596.98	7.6e-07
6	1591.98	5.2e-07
6	1586.9	3e-07
6	1581.65	3.4e-07
6	1577.9	2.8e-07
6	1572.95	2.4e-07
6	1568.1	5.4e-07
6	1563.98	6e-07
6	1558.71	5.2e-07
6	1553.91	3e-07
6	1549.99	4.4e-07
6	1544.8	7e-07
6	1539.89	6.8e-07
6	1535.11	8e-07
6	1530.95	1.16e-06
6	1526.1	1.82e-06
6	1522.12	1.54e-06
6	1516.9	1.32e-06
6	1512.87	3.18e-06
6	1508.13	7.1e-06
6	1502.88	8.22e-06
6	1497.97	9.52e-06
6	1493.14	1.552e-05
6	1489.01	2.892e-05
6	1484.16	3.718e-05
6	1478.98	3.368e-05
6	1474.04	2.916e-05
6	1469.98	1.74e-05
6	1464.96	-3.4e-06
6	1460.21	-7.64e-06
6	1454.98	1.86e-06
6	1450.01	4.2e-06
6	1446.19	-8.18e-06
6	1441.09	-1.876e-05
6	1435.94	-7.94e-06
6	1431.08	-1.34e-06
6	1426.95	-7.12e-06
6	1422.12	-1.456e-05
6	1417.3	-2.024e-05
6	1412	-1.56e-05
6	1408.04	-1.11e-05
6	1402.95	-8.38e-06
6	1398.16	-6.08e-06
6	1393.98	-4.06e-06
6	1389.08	-3.54e-06
6	1384.23	-2.62e-06
6	1380.33	-1.84e-06
6	1375.24	-1.3e-06
6	1370.36	-9e-07
6	1366.2	0
6	1361.03	6.8e-07
6	1355.99	1.46e-06
6	1351.36	2.02e-06
6	1346.92	1.54e-06
6	1341.25	6.4e-07
6	1337.35	-4.4e-07
6	1332.2	-1.14e-06
6	1327.16	-9.6e-07
6	1322.18	-7.6e-07
6	1317.29	-5.2e-07
6	1313.27	-4.2e-07
6	1308.1	8e-08
6	1303.1	1e-07
6	1299.02	2e-07
6	1294.28	3.4e-07
6	1289.27	2.2e-07
6	1285.21	5.2e-07
6	1279.92	5.4e-07
6	1275.24	5.6e-07
6	1270.47	5e-07
6	1266.37	4.4e-07
6	1261.23	5.2e-07
6	1256.23	5.2e-07
6	1252.37	1e-07
6	1247.32	3e-07
6	1242.04	7.4e-07
6	1237.24	6.8e-07
6	1232.45	6e-07
6	1228.22	4.4e-07
6	1223.06	7.2e-07
6	1218.51	7.4e-07
6	1213.05	7e-07
6	1209.34	5.2e-07
6	1204.45	3.2e-07
6	1199.6	5.6e-07
6	1195.39	7.8e-07
6	1190.22	6e-07
6	1185.26	5.4e-07
6	1180.4	7.4e-07
6	1175.39	8.4e-07
6	1171.45	6.4e-07
6	1166.51	3.4e-07
6	1161.31	7.4e-07
6	1156.36	6e-07
6	1151.21	4.8e-07
6	1147.52	6.8e-07
6	1142.36	6.8e-07
6	1137.4	6.6e-07
6	1133.46	7e-07
6	1128.41	6e-07
6	1123.34	9.6e-07
6	1118.47	1.12e-06
6	1113.73	8.4e-07
6	1109.34	4.8e-07
6	1104.42	4.6e-07
6	1099.38	7.6e-07
6	1094.64	9e-07
6	1090.33	1.04e-06
6	1085.59	8.4e-07
6	1080.67	9.2e-07
6	1076.34	7.8e-07
6	1071.4	6.6e-07
6	1066.25	7.6e-07
6	1061.6	6.4e-07
6	1057.56	7.4e-07
6	1052.34	7.4e-07
6	1047.93	6e-07
6	1042.62	5.2e-07
6	1037.77	6.4e-07
6	1033.68	7.2e-07
6	1028.8	7.4e-07
6	1023.91	5.8e-07
6	1018.52	8.4e-07
6	1013.75	1.08e-06
6	1009.9	9.6e-07
6	1004.74	1.02e-06
6	999.922	8.2e-07
6	995.876	5.2e-07
6	990.662	6.8e-07
6	985.788	6.6e-07
6	980.824	4.6e-07
6	975.928	6.4e-07
6	971.629	8.2e-07
6	966.771	1.02e-06
6	962.015	7.6e-07
6	956.7	7.8e-07
6	951.877	1.02e-06
6	946.868	1e-06
6	942.871	8e-07
6	937.797	8.6e-07
6	932.924	8.2e-07
6	927.929	9e-07
6	922.994	1e-06
6	918.99	8.2e-07
6	913.851	4e-07
6	908.808	3e-07
6	905.034	5.4e-07
6	900.141	7.8e-07
6	895.037	8.6e-07
6	889.9	7.6e-07
6	885.225	7.4e-07
6	880.819	2.2e-07
6	876.02	2.8e-07
6	870.927	6e-07
6	865.936	4.2e-07
6	861.006	8.8e-07
6	856.035	1.18e-06
6	852.193	8.2e-07
6	847.12	4.8e-07
6	842.036	3.4e-07
6	836.946	5.8e-07
6	832.136	6.6e-07
6	826.954	5.8e-07
6	822.984	1.06e-06
6	818.036	9.4e-07
6	814.214	9.6e-07
6	808.906	8.8e-07
6	803.997	5.8e-07
6	799.034	4.8e-07
6	794.098	5.6e-07
6	789.773	8.6e-07
6	785.126	9.6e-07
6	780.079	1.1e-06
6	775.964	1.02e-06
6	771.143	8.8e-07
6	765.911	1.18e-06
6	761.225	9.2e-07
6	756.896	6.4e-07
6	752.039	5e-07
6	746.989	9.2e-07
6	741.905	1.12e-06
6	738.17	6.8e-07
6	733.234	9e-07
6	728.049	4e-07
6	723.055	7.2e-07
6	718.09	6.6e-07
6	713.142	2e-08
6	709.069	5.2e-07
6	704.132	7.6e-07
6	699.112	1e-06
6	694.048	7.2e-07
6	689.307	8.4e-07
6	684.03	1.1e-06
6	679.951	5.8e-07
6	675.146	4.6e-07
6	670.236	6.4e-07
6	665.251	8.6e-07
6	660.332	9.6e-07
6	655.065	6.2e-07
6	651.302	5.2e-07
6	646.338	4.6e-07
6	641.066	8e-07
6	636.22	1.12e-06
6	632.014	1.12e-06
6	627.019	1.02e-06
6	622.24	6.8e-07
6	617.562	5.8e-07
6	613.304	5.8e-07
6	608.489	7.2e-07
6	603.079	8.4e-07
6	598.364	1.14e-06
6	593.256	8.2e-07
6	589.564	6.8e-07
6	584.166	9.4e-07
6	579.429	1.08e-06
6	574.533	8.6e-07
6	569.039	7.8e-07
6	565.367	8.6e-07
6	560.241	6.6e-07
6	555.347	6.2e-07
6	550.305	7e-07
6	545.21	7e-07
6	541.534	8.4e-07
6	536.363	9.8e-07
6	531.038	1.18e-06
6	526.512	9.8e-07
6	521.042	6.4e-07
6	517.743	5.2e-07
6	512.016	7e-07
6	507.275	6.4e-07
6	501.895	6.6e-07
6	497.921	8.2e-07
6	493	7e-07
6	488.379	1e-06
6	483.127	9.8e-07
6	477.776	1.12e-06
6	473.936	9e-07
6	469.076	7.2e-07
6	464.185	7e-07
6	459.099	7.2e-07
6	455.321	9.8e-07
6	450.189	1.42e-06
6	445.542	9.2e-07
6	440.463	4e-07
6	435.533	7.8e-07
6	430.301	8e-07
6	426.31	6.6e-07
6	420.77	6.6e-07
6	416.091	7e-07
6	411.31	1e-06
6	406.306	8.2e-07
6	401.122	3.8e-07
6	397.528	6.8e-07
6	392.57	6.8e-07
6	387.418	6.6e-07
6	381.897	9.4e-07
6	377.49	1.2e-06
6	372.799	6.2e-07
6	368.146	4e-07
6	363.112	9.2e-07
6	358.648	9e-07
6	353.949	6.8e-07
6	349.375	8e-07
6	344.365	1.26e-06
6	339.4	1.44e-06
6	334.284	7.8e-07
6	329.232	4e-07
6	324.942	3e-07
6	320.283	8.6e-07
6	314.784	8e-07
6	310.433	6.8e-07
6	304.829	7.2e-07
6	300.377	7.8e-07
6	296.62	7.8e-07
6	291.589	8.2e-07
6	286.774	7.4e-07
6	281.513	6.8e-07
6	275.918	1.04e-06
6	271.451	1.06e-06
6	266.148	6e-07
6	261.426	5.2e-07
6	257.292	7.2e-07
6	252.131	7.8e-07
6	247.51	6.6e-07
6	242.34	6e-07
6	237.27	6e-07
6	232.787	9.2e-07
6	228.293	1.28e-06
6	223.211	1.14e-06
6	218.332	8.4e-07
6	213.332	3e-07
6	208.329	4.6e-07
6	203.45	5.2e-07
6	198.455	8.2e-07
6	194.654	5.4e-07
6	189.668	4.8e-07
6	184.689	9.4e-07
6	179.618	9.8e-07
6	174.664	8e-07
6	169.262	5.4e-07
6	164.58	5.4e-07
6	159.379	6.8e-07
6	155.501	7.6e-07
6	150.53	7.4e-07
6	145.268	8.2e-07
6	140.515	9e-07
6	136.349	9.4e-07
6	131.341	1.14e-06
6	126.45	9.6e-07
6	121.512	4.6e-07
6	116.606	6e-08
6	111.209	4.2e-07
6	106.662	8.2e-07
6	102.441	7e-07
6	97.7382	8.6e-07
6	92.2789	8.8e-07
6	87.4069	7.8e-07
6	82.5907	8.2e-07
6	77.2503	9e-07
6	73.6874	9.2e-07
6	68.5817	7.6e-07
6	63.3702	7e-07
6	58.9475	1.02e-06
6	54.6354	9.4e-07
6	49.6449	7.4e-07
6	44.4172	7e-07
6	39.6833	7.6e-07
6	34.8094	7e-07
6	30.4885	9e-07
6	25.9036	1.08e-06
6	20.751	9.6e-07
6	15.9714	9.6e-07
6	10.8645	8.2e-07
6	0.02954	6.2e-07
5.9	1999.7	8.6e-07
5.9	1999.61	5.8e-07
5.9	1999.46	4.2e-07
5.9	1999.52	1.6e-07
5.9	1999.52	7.2e-07
5.9	1998.58	9.4e-07
5.9	1995.69	7.2e-07
5.9	1993.2	5.6e-07
5.9	1988.65	8.4e-07
5.9	1984.13	8.6e-07
5.9	1979.44	4.6e-07
5.9	1975.47	4.6e-07
5.9	1970.37	8.2e-07
5.9	1965.45	6.6e-07
5.9	1961.75	5.6e-07
5.9	1956.45	7.4e-07
5.9	1951.6	8.4e-07
5.9	1946.67	8.4e-07
5.9	1942.61	8.4e-07
5.9	1937.67	9.4e-07
5.9	1932.85	8.6e-07
5.9	1928.63	1e-06
5.9	1924	6e-07
5.9	1919.95	6.8e-07
5.9	1914.77	8.4e-07
5.9	1909.81	9.6e-07
5.9	1904.89	8.2e-07
5.9	1900.79	7.6e-07
5.9	1895.75	7.8e-07
5.9	1891	5.8e-07
5.9	1886.79	6.4e-07
5.9	1882.24	6.2e-07
5.9	1876.63	8e-07
5.9	1872.69	1e-06
5.9	1867.53	8.6e-07
5.9	1862.89	7e-07
5.9	1858.85	5.2e-07
5.9	1853.58	6e-07
5.9	1848.76	2.4e-07
5.9	1844.01	2.8e-07
5.9	1840.01	3.8e-07
5.9	1834.88	4.8e-07
5.9	1831.09	5.4e-07
5.9	1825.99	7.6e-07
5.9	1820.91	6.4e-07
5.9	1816.55	7.2e-07
5.9	1811.81	8.4e-07
5.9	1807.69	7.2e-07
5.9	1802.99	6.8e-07
5.9	1798.01	5.8e-07
5.9	1793.81	7.6e-07
5.9	1789.1	8.2e-07
5.9	1783.71	8.2e-07
5.9	1780.08	1.12e-06
5.9	1774.75	1e-06
5.9	1769.94	1.16e-06
5.9	1764.87	1.1e-06
5.9	1760.87	6.2e-07
5.9	1756.08	5.8e-07
5.9	1750.76	5.4e-07
5.9	1746.9	6.8e-07
5.9	1741.96	8.4e-07
5.9	1736.71	9.8e-07
5.9	1733.21	7.8e-07
5.9	1728.25	5.8e-07
5.9	1723.08	8.4e-07
5.9	1718.12	1.28e-06
5.9	1714.2	1.04e-06
5.9	1708.99	6.2e-07
5.9	1703.89	6.6e-07
5.9	1699.07	6.8e-07
5.9	1695.07	4e-07
5.9	1690.03	5e-07
5.9	1684.82	8.2e-07
5.9	1681.1	6e-07
5.9	1675.95	-1e-07
5.9	1671.06	-1.6e-07
5.9	1666.03	2.4e-07
5.9	1662.21	6.4e-07
5.9	1657.22	6.6e-07
5.9	1653.23	6.6e-07
5.9	1648.21	7.6e-07
5.9	1643.14	4.8e-07
5.9	1638.27	3e-07
5.9	1634.09	5e-07
5.9	1629.35	6e-07
5.9	1623.96	5.8e-07
5.9	1619.23	5.4e-07
5.9	1615.12	5.8e-07
5.9	1610.05	5.8e-07
5.9	1605	7.6e-07
5.9	1600.92	5.2e-07
5.9	1596.28	7.6e-07
5.9	1591.15	4e-07
5.9	1586.02	2.2e-07
5.9	1581.71	8.4e-07
5.9	1576.86	1.28e-06
5.9	1572.13	9.6e-07
5.9	1566.98	4.8e-07
5.9	1562.9	2e-07
5.9	1558.07	3.4e-07
5.9	1552.87	6.6e-07
5.9	1548.68	5e-07
5.9	1544.04	4.4e-07
5.9	1539.99	7e-07
5.9	1535.16	5.6e-07
5.9	1530.08	5.4e-07
5.9	1524.83	5e-07
5.9	1521.2	5.2e-07
5.9	1516.1	7.8e-07
5.9	1511.14	8e-07
5.9	1505.97	8.2e-07
5.9	1502.06	1.22e-06
5.9	1497.26	1.78e-06
5.9	1491.91	1.62e-06
5.9	1487.02	2.42e-06
5.9	1483.06	6.24e-06
5.9	1477.99	7.78e-06
5.9	1473.12	7.98e-06
5.9	1468.09	1.258e-05
5.9	1463.06	2.53e-05
5.9	1459.32	3.5e-05
5.9	1454.16	3.122e-05
5.9	1448.98	2.9e-05
5.9	1444.28	2.066e-05
5.9	1440.11	-2.3e-06
5.9	1435.17	-7.1e-06
5.9	1430.21	2.2e-07
5.9	1426.1	4.5e-06
5.9	1421.08	-5.98e-06
5.9	1415.99	-1.872e-05
5.9	1410.89	-8.9e-06
5.9	1407.15	-2.14e-06
5.9	1402.2	-5.68e-06
5.9	1396.79	-1.368e-05
5.9	1392.4	-1.904e-05
5.9	1387.99	-1.442e-05
5.9	1383.46	-1.046e-05
5.9	1378.21	-7.88e-06
5.9	1373.04	-5.8e-06
5.9	1369.32	-4.02e-06
5.9	1364.38	-3.02e-06
5.9	1359.02	-2.2e-06
5.9	1354.11	-1.38e-06
5.9	1350.41	-8.4e-07
5.9	1345.3	-4.2e-07
5.9	1340.17	4e-07
5.9	1336.3	9.8e-07
5.9	1331.33	1.6e-06
5.9	1326.48	1.58e-06
5.9	1321.35	8e-07
5.9	1317.03	1.8e-07
5.9	1312.14	-2.6e-07
5.9	1308.43	-8e-07
5.9	1303.41	-1.14e-06
5.9	1298.34	-8.8e-07
5.9	1293.13	-7.2e-07
5.9	1289.37	-3.8e-07
5.9	1284.28	-1.6e-07
5.9	1280.22	-3.8e-07
5.9	1275.18	-3.2e-07
5.9	1270.37	1e-07
5.9	1265.2	3.6e-07
5.9	1261.18	3.4e-07
5.9	1256.36	3e-07
5.9	1251.27	3.2e-07
5.9	1247.55	5.4e-07
5.9	1242.38	5e-07
5.9	1237.63	4.4e-07
5.9	1232.49	4.2e-07
5.9	1227.31	7e-07
5.9	1223.49	6.2e-07
5.9	1218.37	5.6e-07
5.9	1214.33	7.6e-07
5.9	1209.47	9.2e-07
5.9	1204.47	6.8e-07
5.9	1199.51	5.6e-07
5.9	1194.23	6e-07
5.9	1190.72	5.4e-07
5.9	1185.39	8e-07
5.9	1180.64	9.4e-07
5.9	1175.29	5.6e-07
5.9	1171.69	5.8e-07
5.9	1166.58	9.6e-07
5.9	1161.57	1.06e-06
5.9	1156.48	6e-07
5.9	1152.56	4.2e-07
5.9	1147.56	6.6e-07
5.9	1142.52	8.2e-07
5.9	1138.54	4.8e-07
5.9	1133.63	7.6e-07
5.9	1128.54	7.8e-07
5.9	1123.57	7.2e-07
5.9	1118.57	9.6e-07
5.9	1114.66	9.2e-07
5.9	1109.59	7.2e-07
5.9	1104.57	5.2e-07
5.9	1100.64	5.4e-07
5.9	1095.59	6.6e-07
5.9	1090.39	8.4e-07
5.9	1086.6	7.4e-07
5.9	1081.59	4e-07
5.9	1076.81	7.2e-07
5.9	1071.5	1.12e-06
5.9	1066.59	7.8e-07
5.9	1062.59	8e-07
5.9	1057.56	6.8e-07
5.9	1053.78	5.2e-07
5.9	1048.91	6e-07
5.9	1043.72	1.02e-06
5.9	1038.97	9.6e-07
5.9	1033.75	6.6e-07
5.9	1029.65	7.4e-07
5.9	1024.87	1e-06
5.9	1019.93	8.4e-07
5.9	1014.77	1e-06
5.9	1010.84	1.04e-06
5.9	1005.81	6e-07
5.9	1001.11	6.8e-07
5.9	996.125	8.4e-07
5.9	991.703	5.6e-07
5.9	986.928	5.6e-07
5.9	981.719	3.4e-07
5.9	977.011	6.2e-07
5.9	972.901	1.12e-06
5.9	968.113	8.4e-07
5.9	962.828	7e-07
5.9	958.007	7.8e-07
5.9	953.903	7.4e-07
5.9	948.842	8.2e-07
5.9	944.043	8e-07
5.9	940.076	9.8e-07
5.9	934.901	7.2e-07
5.9	930.034	6.8e-07
5.9	924.968	1e-06
5.9	920.007	1.4e-06
5.9	916.194	1.08e-06
5.9	910.955	3.6e-07
5.9	906.094	4.2e-07
5.9	900.999	5.8e-07
5.9	896.874	8e-07
5.9	891.932	9e-07
5.9	886.949	9.2e-07
5.9	881.987	6.4e-07
5.9	878.024	3.8e-07
5.9	873.093	5.6e-07
5.9	868.153	7.2e-07
5.9	863.099	7.2e-07
5.9	859.044	8.6e-07
5.9	854.019	1.26e-06
5.9	849.083	1.06e-06
5.9	844.153	5.4e-07
5.9	839.294	7.8e-07
5.9	835.156	8.4e-07
5.9	830.166	7e-07
5.9	825.093	7.6e-07
5.9	820.174	8e-07
5.9	815.873	1e-06
5.9	810.968	1.1e-06
5.9	806.081	9.2e-07
5.9	801.235	9.4e-07
5.9	796.022	6.8e-07
5.9	792.257	7e-07
5.9	787.017	9.8e-07
5.9	782.137	9.4e-07
5.9	777.043	7e-07
5.9	772.041	7.8e-07
5.9	768.312	7e-07
5.9	763.041	5.4e-07
5.9	758.092	1e-06
5.9	753.087	8.6e-07
5.9	748.105	5.4e-07
5.9	744.145	4.8e-07
5.9	739.12	6e-07
5.9	734.011	7.4e-07
5.9	730.15	5.6e-07
5.9	725.189	1.4e-07
5.9	720.195	1.8e-07
5.9	715.38	7.2e-07
5.9	711.317	6.2e-07
5.9	706.303	4.8e-07
5.9	701.144	6.6e-07
5.9	696.166	7.6e-07
5.9	692.003	9e-07
5.9	687.298	8.6e-07
5.9	682.174	7.4e-07
5.9	677.368	7.2e-07
5.9	673.53	3.2e-07
5.9	668.068	3.8e-07
5.9	663.499	6.4e-07
5.9	658.236	7.8e-07
5.9	654.281	8.6e-07
5.9	649.342	6.6e-07
5.9	644.39	8.6e-07
5.9	639.342	7.6e-07
5.9	634.414	6.4e-07
5.9	629.133	6e-07
5.9	625.291	7.2e-07
5.9	620.14	8.2e-07
5.9	615.06	7e-07
5.9	610.492	9e-07
5.9	605.478	9e-07
5.9	601.218	1.04e-06
5.9	596.164	7.4e-07
5.9	591.297	7.6e-07
5.9	586.108	7e-07
5.9	581.443	6.6e-07
5.9	576.269	3.6e-07
5.9	572.547	1.12e-06
5.9	567.268	1.2e-06
5.9	562.302	6e-07
5.9	557.764	7.6e-07
5.9	552.279	1.02e-06
5.9	547.445	9.4e-07
5.9	543.428	1.02e-06
5.9	537.832	1.06e-06
5.9	533.573	1.08e-06
5.9	528.497	8.6e-07
5.9	523.462	1.02e-06
5.9	518.547	1.12e-06
5.9	514.394	7.6e-07
5.9	509.399	6.8e-07
5.9	505.091	7.6e-07
5.9	500.163	7.4e-07
5.9	495.329	7.6e-07
5.9	490.105	5.6e-07
5.9	485.106	5.8e-07
5.9	481.146	8.2e-07
5.9	476.288	1.24e-06
5.9	471.075	8.8e-07
5.9	465.933	6e-07
5.9	461.395	1.16e-06
5.9	457.541	1.38e-06
5.9	452.156	8e-07
5.9	447.315	8.6e-07
5.9	442.164	9.4e-07
5.9	437.361	8.8e-07
5.9	433.104	8.4e-07
5.9	428.515	1.24e-06
5.9	423.186	1.46e-06
5.9	419.188	8.2e-07
5.9	414.244	3.6e-07
5.9	409.195	5.2e-07
5.9	404.277	5.6e-07
5.9	399.428	7.6e-07
5.9	394.383	8.4e-07
5.9	389.105	6.8e-07
5.9	384.856	7.4e-07
5.9	380.152	1.1e-06
5.9	375.169	8e-07
5.9	370.513	6e-07
5.9	365.159	6.2e-07
5.9	360.353	5.6e-07
5.9	356.412	4.4e-07
5.9	351.265	7e-07
5.9	346.183	7.4e-07
5.9	341.328	9.2e-07
5.9	336.507	9.2e-07
5.9	332.262	6.8e-07
5.9	327.353	7.6e-07
5.9	322.153	6.4e-07
5.9	317.314	1e-06
5.9	312.448	1.18e-06
5.9	307.344	9.4e-07
5.9	302.615	9e-07
5.9	298.192	7e-07
5.9	293.713	7.6e-07
5.9	288.449	8.6e-07
5.9	283.35	7e-07
5.9	278.359	7e-07
5.9	274.565	4.8e-07
5.9	269.733	6.2e-07
5.9	264.533	6.6e-07
5.9	259.4	9.6e-07
5.9	254.728	1.08e-06
5.9	250.523	7.8e-07
5.9	245.612	6.6e-07
5.9	240.549	6.8e-07
5.9	235.373	6.4e-07
5.9	231.389	5.4e-07
5.9	226.568	4.6e-07
5.9	221.593	4.8e-07
5.9	216.425	6.4e-07
5.9	211.398	8e-07
5.9	206.555	9e-07
5.9	202.282	7.6e-07
5.9	197.264	7.4e-07
5.9	192.498	7.4e-07
5.9	187.388	9.6e-07
5.9	182.546	8.2e-07
5.9	178.488	4.4e-07
5.9	173.518	6.6e-07
5.9	168.624	8.2e-07
5.9	163.414	9.4e-07
5.9	158.609	1.1e-06
5.9	154.612	1.1e-06
5.9	149.377	1e-06
5.9	144.612	7.6e-07
5.9	139.511	6.4e-07
5.9	135.656	5.8e-07
5.9	130.585	7.4e-07
5.9	125.445	1.42e-06
5.9	120.679	1.22e-06
5.9	115.652	4.2e-07
5.9	111.591	8.2e-07
5.9	106.609	6.8e-07
5.9	101.817	7e-07
5.9	97.7576	5.8e-07
5.9	92.9191	4.4e-07
5.9	87.6028	6.6e-07
5.9	82.5504	6.4e-07
5.9	77.7345	7.4e-07
5.9	73.5665	8.4e-07
5.9	68.6069	1.04e-06
5.9	64.6709	9.4e-07
5.9	59.6274	8.6e-07
5.9	54.6651	8.6e-07
5.9	49.6908	8.6e-07
5.9	44.7343	9.8e-07
5.9	39.6568	9.6e-07
5.9	35.8817	9.2e-07
5.9	30.6817	7.6e-07
5.9	25.8313	6.2e-07
5.9	20.8115	8e-07
5.9	15.7739	1.14e-06
5.9	11.8496	5e-07
5.9	0.11815	1.4e-07
5.8	1999.74	8.8e-07
5.8	1999.68	8e-07
5.8	1999.61	5.8e-07
5.8	1999.61	6e-07
5.8	1999.52	5.8e-07
5.8	1998.52	8.4e-07
5.8	1995.24	7.2e-07
5.8	1991.42	8.2e-07
5.8	1986.86	1.14e-06
5.8	1983.34	1.08e-06
5.8	1978.31	8.8e-07
5.8	1973.55	8.4e-07
5.8	1969.83	7.6e-07
5.8	1964.97	8.4e-07
5.8	1959.99	1.04e-06
5.8	1954.63	7.8e-07
5.8	1950.51	6e-07
5.8	1945.8	8e-07
5.8	1940.55	9e-07
5.8	1936.92	8.4e-07
5.8	1931.93	8.6e-07
5.8	1926.69	6.8e-07
5.8	1922.71	5.8e-07
5.8	1917.45	1.08e-06
5.8	1913.15	1.24e-06
5.8	1907.76	3.6e-07
5.8	1903.85	6e-07
5.8	1898.76	1.2e-06
5.8	1893.77	1.16e-06
5.8	1889.86	1.18e-06
5.8	1884.72	9.8e-07
5.8	1879.81	5.2e-07
5.8	1875.01	4.8e-07
5.8	1870.81	8.8e-07
5.8	1865.88	7.4e-07
5.8	1860.7	8.8e-07
5.8	1856.94	9.2e-07
5.8	1851.66	7.2e-07
5.8	1846.92	5.6e-07
5.8	1842.83	1.1e-06
5.8	1837.82	1.54e-06
5.8	1832.89	1.58e-06
5.8	1828.99	9e-07
5.8	1823.76	6.4e-07
5.8	1819.84	5.8e-07
5.8	1815.05	6.6e-07
5.8	1810.77	7.6e-07
5.8	1805.9	5.2e-07
5.8	1801.77	4e-07
5.8	1796.92	3.4e-07
5.8	1791.92	6.8e-07
5.8	1787.97	4.6e-07
5.8	1782.93	5.2e-07
5.8	1778.76	7.6e-07
5.8	1774.12	6.6e-07
5.8	1770.02	6.6e-07
5.8	1764.62	4.6e-07
5.8	1759.95	9.6e-07
5.8	1756.14	1.18e-06
5.8	1751.12	1.22e-06
5.8	1745.93	1.3e-06
5.8	1741.92	7.2e-07
5.8	1736.84	5.4e-07
5.8	1731.86	8.4e-07
5.8	1727.96	9.4e-07
5.8	1722.86	7.4e-07
5.8	1717.99	4.2e-07
5.8	1714.13	5e-07
5.8	1708.98	6e-07
5.8	1704.08	4.4e-07
5.8	1699.94	5.4e-07
5.8	1695	5.8e-07
5.8	1690.34	9.2e-07
5.8	1685.05	6.6e-07
5.8	1681.22	6.8e-07
5.8	1676.08	7.4e-07
5.8	1671.28	6.6e-07
5.8	1666.17	8.4e-07
5.8	1662.07	8.2e-07
5.8	1657.13	6.8e-07
5.8	1652.05	6.4e-07
5.8	1647.9	6.4e-07
5.8	1643.24	2e-07
5.8	1638.24	3.4e-07
5.8	1633.21	3.2e-07
5.8	1628.34	5.2e-07
5.8	1623.97	9.6e-07
5.8	1619.18	8e-07
5.8	1614.44	7.6e-07
5.8	1610.17	5e-07
5.8	1604.9	4.2e-07
5.8	1600.12	2.8e-07
5.8	1595.02	2.2e-07
5.8	1590.87	4.8e-07
5.8	1586.05	6.2e-07
5.8	1580.93	6.8e-07
5.8	1577.09	5.4e-07
5.8	1571.95	6e-07
5.8	1566.84	6.4e-07
5.8	1562.11	5.8e-07
5.8	1556.89	6.2e-07
5.8	1553.11	8e-07
5.8	1548.1	7e-07
5.8	1542.99	5e-07
5.8	1538.87	5.2e-07
5.8	1533.86	6.6e-07
5.8	1528.96	6.4e-07
5.8	1524.9	8.6e-07
5.8	1519.96	7.2e-07
5.8	1515.12	5e-07
5.8	1511.17	5.2e-07
5.8	1506.2	5.8e-07
5.8	1500.91	4.6e-07
5.8	1496	5.4e-07
5.8	1491.94	6.8e-07
5.8	1487.13	7.8e-07
5.8	1482.03	1.04e-06
5.8	1478.14	1.18e-06
5.8	1472.94	1.3e-06
5.8	1468.26	1.48e-06
5.8	1462.99	1.48e-06
5.8	1459.13	3.44e-06
5.8	1454.22	7.48e-06
5.8	1449.21	8.3e-06
5.8	1444.15	9.88e-06
5.8	1440.22	1.922e-05
5.8	1435.2	3.144e-05
5.8	1430.21	3.186e-05
5.8	1425.06	3.176e-05
5.8	1421.29	2.26e-05
5.8	1416.15	1.9e-06
5.8	1412.37	-7.22e-06
5.8	1407.32	-5.6e-06
5.8	1402.08	4.78e-06
5.8	1396.87	-1.86e-06
5.8	1392.28	-1.556e-05
5.8	1388.25	-1.252e-05
5.8	1383.28	-5.72e-06
5.8	1378.4	-2.66e-06
5.8	1373.41	-1.144e-05
5.8	1368.18	-1.808e-05
5.8	1364.2	-1.53e-05
5.8	1359.4	-1.068e-05
5.8	1354.23	-7.36e-06
5.8	1350.02	-5.28e-06
5.8	1345.23	-3.84e-06
5.8	1340.24	-3.04e-06
5.8	1335.26	-2.06e-06
5.8	1330.5	-1.16e-06
5.8	1326.45	-6e-07
5.8	1321.06	-1.4e-07
5.8	1316.12	5e-07
5.8	1311.37	1.1e-06
5.8	1307.23	1.58e-06
5.8	1302.14	9.8e-07
5.8	1297.04	2.2e-07
5.8	1292.05	-6e-08
5.8	1288.27	-4.4e-07
5.8	1283.39	-7.6e-07
5.8	1278.34	-6.6e-07
5.8	1273.17	-3.8e-07
5.8	1269.04	-4.2e-07
5.8	1264.43	-2e-07
5.8	1259.51	2.2e-07
5.8	1254.47	3.8e-07
5.8	1249.47	5e-07
5.8	1245.29	6.8e-07
5.8	1240.08	5e-07
5.8	1235.57	6.6e-07
5.8	1231.51	4.8e-07
5.8	1226.55	5e-07
5.8	1221.62	4.8e-07
5.8	1216.42	6e-07
5.8	1212.52	1e-06
5.8	1207.48	8.8e-07
5.8	1202.17	1e-06
5.8	1198.27	7.4e-07
5.8	1193.3	4.8e-07
5.8	1188.54	7e-07
5.8	1183.31	8.2e-07
5.8	1178.6	7e-07
5.8	1174.43	9.8e-07
5.8	1169.54	1.04e-06
5.8	1164.53	8.8e-07
5.8	1160.45	8.4e-07
5.8	1155.52	8.2e-07
5.8	1150.23	8.4e-07
5.8	1145.27	7.4e-07
5.8	1140.54	6.4e-07
5.8	1136.36	7.6e-07
5.8	1131.63	6.8e-07
5.8	1127.55	6.6e-07
5.8	1122.48	9.8e-07
5.8	1118.25	8.2e-07
5.8	1113.41	7.6e-07
5.8	1109.44	8.4e-07
5.8	1104.39	6.4e-07
5.8	1100.69	5.8e-07
5.8	1095.55	8.2e-07
5.8	1091.77	8.4e-07
5.8	1086.3	8.4e-07
5.8	1081.62	1.1e-06
5.8	1077.63	1e-06
5.8	1072.63	8e-07
5.8	1067.66	9e-07
5.8	1062.67	9.8e-07
5.8	1058.18	1.06e-06
5.8	1053.51	9.2e-07
5.8	1048.75	9.6e-07
5.8	1043.95	1.1e-06
5.8	1039.57	1e-06
5.8	1034.81	1.06e-06
5.8	1029.83	1.08e-06
5.8	1024.89	8.2e-07
5.8	1020.92	6.8e-07
5.8	1015.88	8.2e-07
5.8	1010.86	7.8e-07
5.8	1005.99	6.4e-07
5.8	1001.98	7.2e-07
5.8	996.917	9.6e-07
5.8	991.844	9.8e-07
5.8	986.814	9.2e-07
5.8	982.993	9.6e-07
5.8	977.939	1.1e-06
5.8	972.711	1.46e-06
5.8	968.789	1.18e-06
5.8	963.95	8.2e-07
5.8	959.001	8.2e-07
5.8	954.959	9e-07
5.8	950.013	6.2e-07
5.8	945.059	6.2e-07
5.8	939.985	6.8e-07
5.8	935.307	8.2e-07
5.8	930.937	8.4e-07
5.8	926.115	6.8e-07
5.8	921.175	6.4e-07
5.8	915.731	1.08e-06
5.8	910.925	9.2e-07
5.8	906.895	6.8e-07
5.8	901.916	7e-07
5.8	896.995	7.6e-07
5.8	892.154	7.2e-07
5.8	886.998	5.8e-07
5.8	882.962	6.8e-07
5.8	878.122	7.4e-07
5.8	873.249	8.4e-07
5.8	867.977	7.6e-07
5.8	864.159	5.2e-07
5.8	859.032	5.4e-07
5.8	854.215	7e-07
5.8	849.024	9.6e-07
5.8	845.252	9.6e-07
5.8	840.152	9.4e-07
5.8	835.3	7.2e-07
5.8	830.994	8.6e-07
5.8	826.11	1.18e-06
5.8	821.168	1.1e-06
5.8	816.063	7.6e-07
5.8	812.237	8.2e-07
5.8	807.061	1.14e-06
5.8	803.202	1.12e-06
5.8	798.082	7.2e-07
5.8	794.035	7.6e-07
5.8	789.369	7.8e-07
5.8	784.067	6.8e-07
5.8	780.174	7.4e-07
5.8	775.238	1e-06
5.8	769.988	1.22e-06
5.8	765.036	1.08e-06
5.8	761.13	8.2e-07
5.8	756.225	6e-07
5.8	751.119	6.4e-07
5.8	746.138	9.2e-07
5.8	741.208	1.02e-06
5.8	737.46	9.2e-07
5.8	732.252	7.4e-07
5.8	727.409	5.6e-07
5.8	722.129	8.8e-07
5.8	718.105	1.14e-06
5.8	713.203	1.06e-06
5.8	708.396	9.6e-07
5.8	703.174	8.6e-07
5.8	698.174	1e-06
5.8	694.207	9.4e-07
5.8	689.23	6e-07
5.8	684.271	7.2e-07
5.8	679.174	5.4e-07
5.8	675.449	5e-07
5.8	670.273	8.2e-07
5.8	665.235	8.8e-07
5.8	661.408	1.06e-06
5.8	656.226	1.02e-06
5.8	651.328	9.6e-07
5.8	646.369	9.2e-07
5.8	641.378	8.8e-07
5.8	637.267	8.6e-07
5.8	632.486	7.2e-07
5.8	627.49	1.1e-06
5.8	622.333	1e-06
5.8	617.353	7.4e-07
5.8	612.355	7.6e-07
5.8	608.422	5.2e-07
5.8	603.097	3e-07
5.8	599.267	6e-07
5.8	594.211	7.4e-07
5.8	589.298	8.2e-07
5.8	585.224	8.2e-07
5.8	580.234	8.2e-07
5.8	575.307	7.8e-07
5.8	570.356	7.2e-07
5.8	566.291	1.02e-06
5.8	561.438	8.2e-07
5.8	556.428	5.8e-07
5.8	552.365	7.2e-07
5.8	547.506	7.8e-07
5.8	542.262	8.4e-07
5.8	537.525	8.2e-07
5.8	533.431	6.8e-07
5.8	528.243	5e-07
5.8	523.514	1.04e-06
5.8	518.572	1.1e-06
5.8	514.422	9.8e-07
5.8	509.356	9.2e-07
5.8	504.224	6.4e-07
5.8	499.005	7.6e-07
5.8	494.276	8.8e-07
5.8	488.968	8e-07
5.8	485.162	7.4e-07
5.8	480.124	6.4e-07
5.8	475.433	4.4e-07
5.8	470.117	6.2e-07
5.8	466.325	8e-07
5.8	461.185	8.8e-07
5.8	456.172	8.2e-07
5.8	451.114	5.4e-07
5.8	447.296	4.6e-07
5.8	442.171	7.2e-07
5.8	437.456	1.04e-06
5.8	432.338	1.12e-06
5.8	427.318	1.3e-06
5.8	422.27	1e-06
5.8	418.164	1e-06
5.8	413.193	1.16e-06
5.8	408.255	9.4e-07
5.8	403.385	9.8e-07
5.8	399.294	1.12e-06
5.8	394.436	8.4e-07
5.8	389.652	6.4e-07
5.8	384.487	7.2e-07
5.8	379.151	1.16e-06
5.8	375.492	1.1e-06
5.8	370.338	6.2e-07
5.8	365.324	9.2e-07
5.8	360.348	1.08e-06
5.8	355.45	1e-06
5.8	351.427	9.8e-07
5.8	346.548	8e-07
5.8	341.432	4e-07
5.8	336.298	6.4e-07
5.8	331.508	9.8e-07
5.8	327.614	9e-07
5.8	322.331	4.6e-07
5.8	317.388	5.6e-07
5.8	312.573	6.8e-07
5.8	307.362	5.6e-07
5.8	302.269	5.2e-07
5.8	297.66	7.4e-07
5.8	293.486	4e-07
5.8	288.353	4e-07
5.8	283.493	7e-07
5.8	278.441	6.6e-07
5.8	273.54	5.4e-07
5.8	269.517	5e-07
5.8	264.532	6.8e-07
5.8	259.447	9.6e-07
5.8	254.648	1.2e-06
5.8	249.425	8.8e-07
5.8	245.357	6.8e-07
5.8	240.371	1.32e-06
5.8	235.233	1.3e-06
5.8	230.564	7e-07
5.8	226.404	8.8e-07
5.8	221.372	1.68e-06
5.8	216.376	1.58e-06
5.8	211.341	1.14e-06
5.8	207.268	1.08e-06
5.8	202.645	5.8e-07
5.8	197.544	6.2e-07
5.8	192.438	9e-07
5.8	187.459	7.2e-07
5.8	182.593	9.2e-07
5.8	177.258	9.6e-07
5.8	172.561	1.04e-06
5.8	167.563	9.4e-07
5.8	163.566	8.4e-07
5.8	158.749	6.2e-07
5.8	153.583	7e-07
5.8	148.417	8.2e-07
5.8	143.519	7e-07
5.8	139.71	9.6e-07
5.8	134.593	1.18e-06
5.8	129.691	1.06e-06
5.8	124.49	5.6e-07
5.8	120.608	5.2e-07
5.8	115.927	7.6e-07
5.8	110.599	6.8e-07
5.8	105.697	5.4e-07
5.8	100.546	8e-07
5.8	95.6709	9.2e-07
5.8	90.4489	6.8e-07
5.8	86.5455	8e-07
5.8	81.6198	7.8e-07
5.8	76.6058	8e-07
5.8	71.5387	8.4e-07
5.8	66.6368	9.4e-07
5.8	61.5373	1.3e-06
5.8	57.8135	1.16e-06
5.8	52.8278	9.2e-07
5.8	47.7221	7.6e-07
5.8	42.4766	6.2e-07
5.8	37.8312	1.4e-07
5.8	33.7565	4e-08
5.8	28.8089	5.6e-07
5.8	23.6726	7.6e-07
5.8	18.7151	6.8e-07
5.8	13.9674	4.6e-07
5.8	0.53168	5e-07
5.8	-0.04431	5.4e-07
5.7	1999.76	2.8e-07
5.7	1999.59	3.6e-07
5.7	1999.62	8.4e-07
5.7	1999.65	9.4e-07
5.7	1998.68	6.6e-07
5.7	1995.91	8.4e-07
5.7	1992.02	7.4e-07
5.7	1988.97	6.4e-07
5.7	1984.13	1.02e-06
5.7	1979.48	1.18e-06
5.7	1975.47	1.1e-06
5.7	1970.67	1.2e-06
5.7	1965.59	8.8e-07
5.7	1960.73	8.8e-07
5.7	1956.73	1.14e-06
5.7	1951.81	6.4e-07
5.7	1946.59	4.6e-07
5.7	1941.78	5.4e-07
5.7	1937.62	7.4e-07
5.7	1932.68	9.2e-07
5.7	1927.87	9.4e-07
5.7	1923.83	8.8e-07
5.7	1918.87	4.8e-07
5.7	1913.59	5.2e-07
5.7	1908.4	6.8e-07
5.7	1904.97	9.4e-07
5.7	1899.68	8.4e-07
5.7	1894.64	8.6e-07
5.7	1890.65	9.4e-07
5.7	1885.88	8.6e-07
5.7	1880.68	7.2e-07
5.7	1875.72	7.8e-07
5.7	1871.56	1e-06
5.7	1866.7	9e-07
5.7	1861.73	6.4e-07
5.7	1857.84	3.6e-07
5.7	1852.77	7e-07
5.7	1847.72	9e-07
5.7	1842.82	7.8e-07
5.7	1838.79	5e-07
5.7	1833.71	4.6e-07
5.7	1828.7	4.8e-07
5.7	1824.81	4.8e-07
5.7	1819.61	5.4e-07
5.7	1814.66	6.2e-07
5.7	1810.81	5.8e-07
5.7	1805.78	4.2e-07
5.7	1800.82	6.6e-07
5.7	1796.75	9.8e-07
5.7	1791.95	6e-07
5.7	1787.04	4.8e-07
5.7	1782.82	7.8e-07
5.7	1777.69	7.8e-07
5.7	1772.93	8.2e-07
5.7	1767.81	7.6e-07
5.7	1763.76	5e-07
5.7	1758.75	8.2e-07
5.7	1754.67	7.8e-07
5.7	1749.85	6e-07
5.7	1744.92	8.6e-07
5.7	1739.97	6e-07
5.7	1736.02	7e-07
5.7	1730.96	7e-07
5.7	1725.99	6.2e-07
5.7	1721.88	7.2e-07
5.7	1716.9	8e-07
5.7	1711.97	9.2e-07
5.7	1706.92	6.2e-07
5.7	1701.83	7.4e-07
5.7	1697.98	9.6e-07
5.7	1692.99	7e-07
5.7	1687.85	3.6e-07
5.7	1683.89	4.6e-07
5.7	1679	5.2e-07
5.7	1674.06	5e-07
5.7	1668.99	2.2e-07
5.7	1665.19	2.2e-07
5.7	1660.17	6e-07
5.7	1655.16	8.2e-07
5.7	1650.9	9.2e-07
5.7	1645.97	9.4e-07
5.7	1641.09	1.1e-06
5.7	1636.1	1.14e-06
5.7	1632.24	1e-06
5.7	1627.18	1.06e-06
5.7	1622.09	1.08e-06
5.7	1617.06	1.26e-06
5.7	1613.03	1.36e-06
5.7	1608.06	9.2e-07
5.7	1603.17	7.8e-07
5.7	1598.33	5.8e-07
5.7	1594.01	1.6e-07
5.7	1589.01	1.6e-07
5.7	1583.9	5.6e-07
5.7	1579.93	4.4e-07
5.7	1574.93	4.6e-07
5.7	1569.86	6e-07
5.7	1564.89	4.4e-07
5.7	1560.84	8.2e-07
5.7	1556.02	9.6e-07
5.7	1551.04	8.2e-07
5.7	1547.12	7e-07
5.7	1541.79	4.6e-07
5.7	1536.9	7e-07
5.7	1532.01	6.8e-07
5.7	1527.77	3.4e-07
5.7	1522.87	6e-07
5.7	1518.77	6.6e-07
5.7	1513.97	8e-07
5.7	1510.1	9.4e-07
5.7	1505.13	6.8e-07
5.7	1500.14	6.8e-07
5.7	1495.94	6.8e-07
5.7	1490.94	7e-07
5.7	1485.96	9e-07
5.7	1482.11	5.8e-07
5.7	1476.85	3.2e-07
5.7	1471.99	5.2e-07
5.7	1467.9	6.8e-07
5.7	1463.06	6.8e-07
5.7	1458.09	7.6e-07
5.7	1453.09	1.18e-06
5.7	1448.04	1.54e-06
5.7	1443.9	1.88e-06
5.7	1439.17	2.1e-06
5.7	1433.9	3.32e-06
5.7	1429	7.18e-06
5.7	1425.16	8.62e-06
5.7	1420.2	9.58e-06
5.7	1415.02	1.506e-05
5.7	1410.05	2.776e-05
5.7	1406.04	3.432e-05
5.7	1400.96	3.296e-05
5.7	1396.06	2.346e-05
5.7	1391.24	6.3e-06
5.7	1385.97	-9.12e-06
5.7	1382.19	-7.22e-06
5.7	1376.94	2.86e-06
5.7	1372.2	-2.24e-06
5.7	1367.29	-1.574e-05
5.7	1363.39	-1.506e-05
5.7	1357.95	-6.66e-06
5.7	1353.3	-3.1e-06
5.7	1348.17	-1.212e-05
5.7	1344.05	-1.824e-05
5.7	1339.12	-1.518e-05
5.7	1334.13	-1.042e-05
5.7	1329.18	-7.24e-06
5.7	1324.94	-5.48e-06
5.7	1320.14	-3.7e-06
5.7	1315.01	-2.5e-06
5.7	1311.11	-1.7e-06
5.7	1306.11	-1.5e-06
5.7	1301.21	-1.4e-06
5.7	1297.34	-2e-07
5.7	1292.33	5.2e-07
5.7	1287.21	9e-07
5.7	1283.25	1.28e-06
5.7	1278.06	5.6e-07
5.7	1273.12	-6.8e-07
5.7	1268.06	-3.6e-07
5.7	1264.26	2e-08
5.7	1259.34	-3e-07
5.7	1254.56	-4.4e-07
5.7	1249.24	-2.8e-07
5.7	1245.43	-4e-08
5.7	1240.23	3.4e-07
5.7	1235.52	5.8e-07
5.7	1230.11	2.2e-07
5.7	1225.31	1.6e-07
5.7	1221.34	1.6e-07
5.7	1216.33	3.8e-07
5.7	1211.3	7.2e-07
5.7	1206.2	8.2e-07
5.7	1202.35	6.2e-07
5.7	1197.46	5.8e-07
5.7	1192.27	5.6e-07
5.7	1187.35	8.2e-07
5.7	1183.25	1.08e-06
5.7	1178.37	1.12e-06
5.7	1173.22	1.14e-06
5.7	1168.24	1.04e-06
5.7	1163.26	8.4e-07
5.7	1159.28	6.2e-07
5.7	1154.55	6.6e-07
5.7	1149.7	8e-07
5.7	1145.25	7.8e-07
5.7	1140.46	6.2e-07
5.7	1135.49	7.4e-07
5.7	1130.39	1e-06
5.7	1125.69	7.2e-07
5.7	1121.67	6.8e-07
5.7	1116.51	9.2e-07
5.7	1111.52	1.14e-06
5.7	1106.46	1.24e-06
5.7	1102.12	1.18e-06
5.7	1097.19	9.8e-07
5.7	1093.44	9.4e-07
5.7	1088.76	1.04e-06
5.7	1083.49	7.8e-07
5.7	1078.54	5e-07
5.7	1073.26	4.4e-07
5.7	1069.41	5.8e-07
5.7	1064.36	1.02e-06
5.7	1059.62	1.1e-06
5.7	1054.71	1.2e-06
5.7	1049.69	4.6e-07
5.7	1045.74	0
5.7	1040.58	2.8e-07
5.7	1035.48	3.8e-07
5.7	1030.77	4.2e-07
5.7	1026.7	8.4e-07
5.7	1021.71	8e-07
5.7	1016.82	1.04e-06
5.7	1011.7	1.04e-06
5.7	1008.05	6.6e-07
5.7	1002.67	9.2e-07
5.7	997.849	9.2e-07
5.7	993.892	1.22e-06
5.7	988.826	1.5e-06
5.7	983.954	8.6e-07
5.7	978.902	5.6e-07
5.7	973.816	9.4e-07
5.7	968.778	8.4e-07
5.7	963.682	6.8e-07
5.7	960.015	4.2e-07
5.7	954.934	9e-07
5.7	949.82	1.3e-06
5.7	944.82	7.4e-07
5.7	940.919	3.6e-07
5.7	935.917	8.8e-07
5.7	930.813	6.2e-07
5.7	926.053	5e-07
5.7	921.997	3.2e-07
5.7	917.047	2e-08
5.7	912.112	5.2e-07
5.7	906.831	6.2e-07
5.7	901.991	9.2e-07
5.7	897.039	8e-07
5.7	892.875	9.2e-07
5.7	887.942	1.3e-06
5.7	883.094	1.2e-07
5.7	878.976	-2.4e-07
5.7	873.873	7e-07
5.7	868.903	9e-07
5.7	864.068	6.6e-07
5.7	860.059	6.6e-07
5.7	855.073	7.8e-07
5.7	850.067	1e-06
5.7	844.972	1e-06
5.7	839.882	6.6e-07
5.7	836.007	6.4e-07
5.7	831.338	8.4e-07
5.7	826.094	2.8e-07
5.7	821.015	8e-07
5.7	817.021	7e-07
5.7	812.028	-1e-07
5.7	807.196	3.4e-07
5.7	801.947	7.6e-07
5.7	797.881	9.4e-07
5.7	792.898	9e-07
5.7	788.258	1.02e-06
5.7	783.05	7.8e-07
5.7	778.238	5.2e-07
5.7	774.076	3.8e-07
5.7	769.284	6e-07
5.7	763.975	7.8e-07
5.7	759.118	7.8e-07
5.7	753.819	9.2e-07
5.7	750.09	7e-07
5.7	745.116	5.6e-07
5.7	740.034	7.6e-07
5.7	735.039	1e-06
5.7	730.919	1.16e-06
5.7	726.037	1.36e-06
5.7	721.143	1.22e-06
5.7	716.133	8.2e-07
5.7	712.326	7.4e-07
5.7	706.986	7.4e-07
5.7	702.168	5e-07
5.7	697.291	4.6e-07
5.7	692.062	5.8e-07
5.7	688.034	5.4e-07
5.7	683.064	5.8e-07
5.7	678.122	7.2e-07
5.7	673.094	6.4e-07
5.7	669.335	8.4e-07
5.7	664.29	9.6e-07
5.7	659.31	9.4e-07
5.7	654.199	9e-07
5.7	650.329	9.8e-07
5.7	645.161	5.2e-07
5.7	640.452	7e-07
5.7	635.415	1.12e-06
5.7	630.242	7e-07
5.7	625.096	7.2e-07
5.7	621.375	1e-06
5.7	616.159	1.02e-06
5.7	611.17	1.06e-06
5.7	606.403	1.02e-06
5.7	601.207	8.6e-07
5.7	596.264	8.6e-07
5.7	591.023	8.2e-07
5.7	587.292	9e-07
5.7	582.361	1.1e-06
5.7	577.412	8.4e-07
5.7	572.04	4.4e-07
5.7	567.319	1.1e-06
5.7	563.317	1.18e-06
5.7	558.137	7.8e-07
5.7	553.26	8e-07
5.7	548.284	5.8e-07
5.7	543.179	6.8e-07
5.7	539.44	8.6e-07
5.7	534.551	5.6e-07
5.7	529.602	7e-07
5.7	525.333	7e-07
5.7	520.244	7.6e-07
5.7	515.345	6e-07
5.7	510.202	8e-07
5.7	505.213	1.14e-06
5.7	501.112	8.8e-07
5.7	496.194	8.4e-07
5.7	491.009	8.8e-07
5.7	486.044	1.04e-06
5.7	481.09	9.2e-07
5.7	477.002	7.8e-07
5.7	472.181	8.8e-07
5.7	467.06	7.2e-07
5.7	462.043	1.18e-06
5.7	457.309	1.48e-06
5.7	453.275	9.8e-07
5.7	448.169	7.6e-07
5.7	443.19	4.6e-07
5.7	438.224	9.2e-07
5.7	434.179	1e-06
5.7	429.304	6.8e-07
5.7	424.275	1.08e-06
5.7	419.205	1.02e-06
5.7	415.226	1.4e-07
5.7	410.001	1.8e-07
5.7	405.147	9.8e-07
5.7	399.945	9.6e-07
5.7	396.32	8.6e-07
5.7	391.225	9e-07
5.7	386.018	5.6e-07
5.7	381.234	6.2e-07
5.7	376.259	1e-06
5.7	371.374	7e-07
5.7	366.352	8.4e-07
5.7	361.33	9e-07
5.7	357.174	6e-07
5.7	351.974	1.1e-06
5.7	347.294	1.12e-06
5.7	342.405	7.6e-07
5.7	337.27	8e-07
5.7	333.38	9e-07
5.7	328.587	7e-07
5.7	324.411	8e-07
5.7	319.5	1.04e-06
5.7	314.507	9.2e-07
5.7	309.319	1.06e-06
5.7	304.22	7.8e-07
5.7	300.441	7.2e-07
5.7	295.413	6.8e-07
5.7	290.562	4.8e-07
5.7	285.225	7.6e-07
5.7	281.353	8e-07
5.7	276.472	9.4e-07
5.7	271.488	8.2e-07
5.7	266.59	6.8e-07
5.7	262.563	1.04e-06
5.7	257.569	1.18e-06
5.7	252.446	8.6e-07
5.7	247.513	7.2e-07
5.7	242.341	7.8e-07
5.7	238.265	9.8e-07
5.7	233.374	8.4e-07
5.7	228.36	7.4e-07
5.7	223.334	7.2e-07
5.7	219.234	5.6e-07
5.7	214.519	6.6e-07
5.7	209.218	7.2e-07
5.7	204.384	8.4e-07
5.7	199.361	9.4e-07
5.7	194.425	8.8e-07
5.7	189.529	5.6e-07
5.7	185.332	6e-07
5.7	180.237	7.8e-07
5.7	175.602	8.2e-07
5.7	170.592	5.4e-07
5.7	165.409	5.8e-07
5.7	160.597	9.2e-07
5.7	156.441	6.8e-07
5.7	151.455	8.4e-07
5.7	146.393	8.6e-07
5.7	141.614	8.6e-07
5.7	137.563	9e-07
5.7	132.425	9.8e-07
5.7	127.539	8.8e-07
5.7	122.625	6e-07
5.7	117.482	7.6e-07
5.7	112.556	8e-07
5.7	107.615	7.8e-07
5.7	103.441	8.8e-07
5.7	98.5361	1.02e-06
5.7	93.5899	6.6e-07
5.7	88.5907	7.2e-07
5.7	83.6357	7.4e-07
5.7	79.4785	7.2e-07
5.7	74.5703	6e-07
5.7	69.5477	6e-07
5.7	65.5558	4.6e-07
5.7	60.5652	6.8e-07
5.7	55.4332	7.8e-07
5.7	51.6609	5.8e-07
5.7	46.6206	1.12e-06
5.7	41.8408	1.18e-06
5.7	36.7354	8.6e-07
5.7	31.5252	6e-07
5.7	27.5317	3.2e-07
5.7	22.7033	7e-07
5.7	17.8531	8.4e-07
5.7	12.8185	3.4e-07
5.7	0.14769	3.2e-07
5.6	1999.77	7.2e-07
5.6	1999.62	8.6e-07
5.6	1999.59	9e-07
5.6	1999.42	1.24e-06
5.6	1999.63	1.06e-06
5.6	1997.5	7.2e-07
5.6	1995.29	6.4e-07
5.6	1991.16	4.6e-07
5.6	1986.74	8.8e-07
5.6	1981.91	1.2e-06
5.6	1978.35	1.12e-06
5.6	1973.39	8.4e-07
5.6	1968.31	7.2e-07
5.6	1964.67	8.4e-07
5.6	1959.85	5.4e-07
5.6	1954.57	7.6e-07
5.6	1949.35	8.6e-07
5.6	1945.64	7.6e-07
5.6	1940.71	6.4e-07
5.6	1935.62	6.4e-07
5.6	1931.68	6.4e-07
5.6	1926.69	1.08e-06
5.6	1921.7	1.26e-06
5.6	1917.56	8.6e-07
5.6	1913.18	7.8e-07
5.6	1907.5	8.2e-07
5.6	1903.04	1.06e-06
5.6	1898.86	1.32e-06
5.6	1893.65	1.18e-06
5.6	1888.76	8e-07
5.6	1884.9	3.8e-07
5.6	1879.56	3.8e-07
5.6	1874.94	8.8e-07
5.6	1870.79	9e-07
5.6	1865.82	6.6e-07
5.6	1860.85	8.2e-07
5.6	1856.61	1e-06
5.6	1851.65	8.8e-07
5.6	1846.75	6.8e-07
5.6	1842.86	6e-07
5.6	1837.85	6.8e-07
5.6	1832.7	6.6e-07
5.6	1827.73	6.2e-07
5.6	1823.67	6.2e-07
5.6	1818.73	6.8e-07
5.6	1813.91	1.02e-06
5.6	1808.68	1.08e-06
5.6	1804.75	1.22e-06
5.6	1799.82	1.04e-06
5.6	1794.86	6.6e-07
5.6	1789.7	7.8e-07
5.6	1785.65	8.4e-07
5.6	1780.94	5.6e-07
5.6	1775.74	4.6e-07
5.6	1771.76	2e-07
5.6	1766.83	6e-07
5.6	1761.83	1.06e-06
5.6	1757.72	1.06e-06
5.6	1752.96	8.2e-07
5.6	1747.73	6.6e-07
5.6	1743.91	7.2e-07
5.6	1738.93	9.4e-07
5.6	1733.81	7.6e-07
5.6	1729.63	8.8e-07
5.6	1724.76	9.2e-07
5.6	1719.94	8e-07
5.6	1715.9	8.4e-07
5.6	1710.89	9.4e-07
5.6	1705.83	6.2e-07
5.6	1702.01	5.8e-07
5.6	1696.86	7.6e-07
5.6	1692.1	6.6e-07
5.6	1687.13	4e-07
5.6	1683.06	2.6e-07
5.6	1678.02	4.2e-07
5.6	1673.23	6.2e-07
5.6	1667.98	6.8e-07
5.6	1664.12	7.6e-07
5.6	1659.17	8.8e-07
5.6	1655.27	6.8e-07
5.6	1650.14	8.6e-07
5.6	1644.99	1e-06
5.6	1640.06	8.4e-07
5.6	1636.32	4e-08
5.6	1631.26	6e-08
5.6	1626.08	9.8e-07
5.6	1621.03	1.14e-06
5.6	1617.2	1.16e-06
5.6	1612.41	9e-07
5.6	1608.51	1.04e-06
5.6	1603.41	1.22e-06
5.6	1598.05	6.4e-07
5.6	1593.06	6.4e-07
5.6	1589.06	3.6e-07
5.6	1584.02	3.2e-07
5.6	1579.01	1.04e-06
5.6	1575.05	9.8e-07
5.6	1569.94	8.4e-07
5.6	1565.04	8e-07
5.6	1559.81	5.6e-07
5.6	1555.84	2.6e-07
5.6	1551.19	3.4e-07
5.6	1546.2	5.4e-07
5.6	1540.94	7.8e-07
5.6	1536.99	1.06e-06
5.6	1531.8	1.12e-06
5.6	1527.19	9.2e-07
5.6	1522.99	6e-07
5.6	1518.11	6.8e-07
5.6	1513.06	8.6e-07
5.6	1509.03	5.4e-07
5.6	1504.18	5.6e-07
5.6	1499.25	8.6e-07
5.6	1494.05	9.2e-07
5.6	1490.16	5.2e-07
5.6	1485.28	9.6e-07
5.6	1480.48	9.2e-07
5.6	1476.05	9.4e-07
5.6	1471.1	9.2e-07
5.6	1466.02	9e-07
5.6	1461.16	9.8e-07
5.6	1457.28	9.6e-07
5.6	1452.09	7.8e-07
5.6	1447.2	5e-07
5.6	1442.47	7e-07
5.6	1438.38	9.4e-07
5.6	1433.24	1.14e-06
5.6	1428.13	1.34e-06
5.6	1424.16	1.56e-06
5.6	1419.38	1.88e-06
5.6	1414.11	2.04e-06
5.6	1409.33	3.22e-06
5.6	1404.22	7.1e-06
5.6	1400.26	9.66e-06
5.6	1395.43	1.006e-05
5.6	1390.31	1.412e-05
5.6	1385.34	2.722e-05
5.6	1380.33	3.616e-05
5.6	1376.33	3.132e-05
5.6	1371.13	2.636e-05
5.6	1367.24	1.394e-05
5.6	1362.55	-8.94e-06
5.6	1358.39	-8.56e-06
5.6	1353.49	3.2e-07
5.6	1348.44	-1.28e-06
5.6	1344.12	-1.234e-05
5.6	1339.4	-2.064e-05
5.6	1335.37	-9.84e-06
5.6	1330.24	-2.98e-06
5.6	1325.29	-1.072e-05
5.6	1320.2	-1.824e-05
5.6	1316.36	-1.852e-05
5.6	1311.33	-1.28e-05
5.6	1306.14	-7.86e-06
5.6	1302.18	-5.6e-06
5.6	1297.3	-4.32e-06
5.6	1293.22	-3.22e-06
5.6	1288.12	-1.68e-06
5.6	1283.26	-6.8e-07
5.6	1279.24	-2.8e-07
5.6	1274.37	6e-08
5.6	1269.12	9e-07
5.6	1264.21	2.22e-06
5.6	1260.29	1.78e-06
5.6	1255.51	-4.8e-07
5.6	1250.34	-7.2e-07
5.6	1246.32	8e-08
5.6	1241.26	5.2e-07
5.6	1236.23	2.6e-07
5.6	1231.42	-2.2e-07
5.6	1226.41	-4.8e-07
5.6	1222.64	2e-08
5.6	1217.47	1e-07
5.6	1212.41	9.2e-07
5.6	1207.32	1.3e-06
5.6	1203.54	-6e-08
5.6	1198.44	-2e-08
5.6	1193.48	6.8e-07
5.6	1189.47	5.2e-07
5.6	1184.67	7.4e-07
5.6	1179.4	7.6e-07
5.6	1174.46	1e-06
5.6	1169.38	1.16e-06
5.6	1165.37	7e-07
5.6	1160.62	5.2e-07
5.6	1155.32	6.2e-07
5.6	1151.32	8.4e-07
5.6	1146.57	1e-06
5.6	1141.38	5.6e-07
5.6	1136.55	2.6e-07
5.6	1131.62	1.4e-07
5.6	1127.57	3.2e-07
5.6	1122.67	6.4e-07
5.6	1117.46	6e-07
5.6	1112.59	8e-07
5.6	1108.51	3e-07
5.6	1103.6	1.2e-07
5.6	1098.68	6e-07
5.6	1093.73	8e-07
5.6	1088.64	1.18e-06
5.6	1084.84	1.18e-06
5.6	1079.57	8.4e-07
5.6	1075.85	8e-07
5.6	1070.54	8e-07
5.6	1065.77	9.4e-07
5.6	1060.63	1.14e-06
5.6	1056.7	1.3e-06
5.6	1051.72	1.22e-06
5.6	1046.98	7.8e-07
5.6	1041.84	7.2e-07
5.6	1037.77	5e-07
5.6	1032.75	7.4e-07
5.6	1027.89	1.14e-06
5.6	1022.66	7e-07
5.6	1018.92	5.6e-07
5.6	1013.76	6.8e-07
5.6	1008.84	8.8e-07
5.6	1004.17	1.06e-06
5.6	998.905	8e-07
5.6	994.049	3e-07
5.6	989.912	4.2e-07
5.6	985.056	8.2e-07
5.6	979.89	7.6e-07
5.6	974.985	9e-07
5.6	970.266	7e-07
5.6	965.851	7e-07
5.6	960.996	1.16e-06
5.6	956.217	9e-07
5.6	950.995	6e-07
5.6	946.08	5.8e-07
5.6	941.847	6.8e-07
5.6	936.903	8.8e-07
5.6	931.894	7.8e-07
5.6	928.023	9.8e-07
5.6	923.154	1.12e-06
5.6	918.205	9.8e-07
5.6	912.898	5.4e-07
5.6	908.374	1e-07
5.6	904.224	4.8e-07
5.6	898.929	7.4e-07
5.6	895.065	5.2e-07
5.6	889.846	5.4e-07
5.6	886.29	5.8e-07
5.6	881.138	9.8e-07
5.6	877.054	9.8e-07
5.6	872.028	7.2e-07
5.6	867.266	8e-07
5.6	863.145	8.2e-07
5.6	858.07	7.6e-07
5.6	853.978	6e-07
5.6	848.909	5.4e-07
5.6	845.182	5.2e-07
5.6	840.263	9.2e-07
5.6	836.071	8.6e-07
5.6	831.295	6.6e-07
5.6	827.061	6.2e-07
5.6	822.463	6.8e-07
5.6	818.262	5.6e-07
5.6	813.377	6.6e-07
5.6	809.25	9.6e-07
5.6	804.038	7.8e-07
5.6	800.123	5.4e-07
5.6	795.333	7.6e-07
5.6	790.264	9e-07
5.6	785.086	9e-07
5.6	780.229	8.6e-07
5.6	776.035	7.8e-07
5.6	770.696	7.8e-07
5.6	766.243	6.2e-07
5.6	762.058	5.2e-07
5.6	756.99	5.6e-07
5.6	752.255	7.6e-07
5.6	747.012	7.8e-07
5.6	742.06	6.4e-07
5.6	738.332	5.6e-07
5.6	733.182	6.2e-07
5.6	728.199	5.6e-07
5.6	724.364	8e-07
5.6	719.192	8e-07
5.6	714.269	8.4e-07
5.6	709.333	9e-07
5.6	704.29	6.4e-07
5.6	700.392	8e-07
5.6	695.543	6.4e-07
5.6	689.887	6.8e-07
5.6	685.422	8.2e-07
5.6	679.932	9.2e-07
5.6	676.006	8.6e-07
5.6	671.243	8.2e-07
5.6	666.449	6.6e-07
5.6	661.06	6e-07
5.6	656.315	7.2e-07
5.6	652.222	7.6e-07
5.6	647.368	7.4e-07
[truncated: 19,818 more rows]

## Sheet: Fig. 2f
Frequency (GHz)	Magnetic Field (Oe)	FMR Amplitude (V)
6	1799.65	2.1e-07
6	1799.64	8.1e-07
6	1799.62	6.5e-07
6	1799.7	6.6e-07
6	1798.62	7.7e-07
6	1796.85	7.1e-07
6	1794.22	5.5e-07
6	1791.16	5.6e-07
6	1788.96	5.1e-07
6	1785.09	5.4e-07
6	1781.96	5.7e-07
6	1778.5	7.7e-07
6	1774.94	6.6e-07
6	1772.33	5.4e-07
6	1768.92	6e-07
6	1765.44	6.2e-07
6	1761.74	7.1e-07
6	1758.92	6.8e-07
6	1755.48	6.8e-07
6	1752.02	5.5e-07
6	1748.51	5.7e-07
6	1746.02	6.8e-07
6	1741.95	6.3e-07
6	1739.36	6.6e-07
6	1735.76	5.9e-07
6	1732.59	5.6e-07
6	1729.71	5.5e-07
6	1726.14	6.1e-07
6	1722.69	6.8e-07
6	1719.02	6.1e-07
6	1716.39	6.1e-07
6	1712.94	6.2e-07
6	1709.06	4.9e-07
6	1706.57	4.9e-07
6	1702.95	5.6e-07
6	1699.69	6.2e-07
6	1696.84	6.5e-07
6	1693.4	8.4e-07
6	1689.78	8.5e-07
6	1686.44	7.5e-07
6	1683.59	7.4e-07
6	1679.87	6.1e-07
6	1676.9	5.7e-07
6	1673.12	6e-07
6	1669.5	6.6e-07
6	1666.61	7.6e-07
6	1663.34	7.7e-07
6	1659.69	8.2e-07
6	1656.33	8.3e-07
6	1653.54	8.5e-07
6	1649.93	7.4e-07
6	1646.58	7.8e-07
6	1643.53	7.6e-07
6	1640.21	8e-07
6	1636.56	8.5e-07
6	1634.13	7.7e-07
6	1630.33	6.7e-07
6	1627.01	5.8e-07
6	1623.34	5.3e-07
6	1620.06	6.1e-07
6	1616.97	6.7e-07
6	1613.55	6.6e-07
6	1609.98	6.9e-07
6	1606.84	6.8e-07
6	1603.57	7.3e-07
6	1600.27	8.8e-07
6	1596.94	9.1e-07
6	1593.26	9e-07
6	1589.91	8.5e-07
6	1586.98	8.5e-07
6	1583.38	8.6e-07
6	1579.77	9.6e-07
6	1576.22	9.5e-07
6	1572.82	9.2e-07
6	1569.31	8.7e-07
6	1566.35	8e-07
6	1563.04	8.4e-07
6	1559.28	8.5e-07
6	1555.8	9.3e-07
6	1553.18	1.04e-06
6	1549.75	8.8e-07
6	1546.09	9.2e-07
6	1543.52	9.5e-07
6	1539.72	9.6e-07
6	1536.41	1.13e-06
6	1532.87	1.26e-06
6	1529.59	1.38e-06
6	1526.89	1.49e-06
6	1523.04	1.71e-06
6	1519.8	2.05e-06
6	1516.93	2.37e-06
6	1513.35	2.7e-06
6	1509.67	2.94e-06
6	1507.16	3.07e-06
6	1503.59	3.03e-06
6	1500.18	3.07e-06
6	1496.74	3.32e-06
6	1493.99	3.98e-06
6	1490.3	4.27e-06
6	1486.72	4.84e-06
6	1483.42	5.79e-06
6	1480.7	5.53e-06
6	1477.04	5.8e-06
6	1473.22	6.29e-06
6	1469.94	6.14e-06
6	1467.24	6.38e-06
6	1463.84	6.69e-06
6	1460.28	7.18e-06
6	1456.67	7.75e-06
6	1453.33	8.86e-06
6	1450.54	1.079e-05
6	1446.98	1.291e-05
6	1443.33	1.587e-05
6	1440.04	1.903e-05
6	1437.22	2.058e-05
6	1433.54	2.322e-05
6	1430.14	2.62e-05
6	1426.65	2.848e-05
6	1423.12	3.154e-05
6	1419.68	3.169e-05
6	1417.18	3.745e-05
6	1413.31	4.488e-05
6	1410	5.162e-05
6	1406.48	6.357e-05
6	1402.95	6.627e-05
6	1399.11	6.328e-05
6	1396.77	7.494e-05
6	1393.08	9.188e-05
6	1389.36	0.00012747
6	1386.04	0.00015587
6	1383.44	0.00016328
6	1379.7	0.00016228
6	1376.23	0.00012258
6	1372.64	7.101e-05
6	1369.33	1.128e-05
6	1366.67	-9.149e-05
6	1362.94	-0.00020298
6	1359.74	-0.00026934
6	1355.99	-0.00028798
6	1353.48	-0.00024047
6	1349.85	-0.00015399
6	1346.25	-7.049e-05
6	1342.75	-1.261e-05
6	1339.03	2.161e-05
6	1336.46	3.736e-05
6	1332.84	3.954e-05
6	1329.45	3.99e-05
6	1326.06	2.827e-05
6	1323.23	4.59e-06
6	1319.73	-2.755e-05
6	1316.04	-7.256e-05
6	1312.3	-0.00011329
6	1309.39	-0.00013123
6	1306.79	-0.00012286
6	1303.08	-9.706e-05
6	1299.63	-6.795e-05
6	1295.87	-4.312e-05
6	1292.41	-2.74e-05
6	1288.85	-1.857e-05
6	1286.46	-1.291e-05
6	1282.88	-8.93e-06
6	1278.9	-6.53e-06
6	1275.7	-4.77e-06
6	1272.72	-3.81e-06
6	1269.3	-3.01e-06
6	1265.95	-2.3e-06
6	1262.97	-1.78e-06
6	1259.32	-1.24e-06
6	1256.17	-8.2e-07
6	1252.13	-6.5e-07
6	1249.84	-3.8e-07
6	1246.29	-1.7e-07
6	1242.68	-3e-08
6	1239.45	9e-08
6	1235.51	1.1e-07
6	1233.04	2e-07
6	1229.32	1.9e-07
6	1226.03	1.9e-07
6	1222.63	2.5e-07
6	1219.96	2.6e-07
6	1216.22	4e-07
6	1212.79	4.4e-07
6	1209.17	3.7e-07
6	1206.65	4.3e-07
6	1202.96	3.9e-07
6	1199.49	5.4e-07
6	1195.85	6.3e-07
6	1192.42	6.4e-07
6	1189.49	6.2e-07
6	1186.2	5.6e-07
6	1182.67	4.7e-07
6	1179.14	4.8e-07
6	1176.33	4.6e-07
6	1172.91	5.3e-07
6	1169.19	5.5e-07
6	1165.8	6e-07
6	1162.49	5.8e-07
6	1159.38	5.5e-07
6	1155.98	6.3e-07
6	1152.39	5.3e-07
6	1149	5.4e-07
6	1145.74	5.6e-07
6	1143.03	4.9e-07
6	1139.17	4.6e-07
6	1135.71	4.8e-07
6	1132.4	3.4e-07
6	1128.7	4.7e-07
6	1125.76	4.6e-07
6	1122.35	3.7e-07
6	1119.08	5.6e-07
6	1115.63	5.5e-07
6	1112.04	5.1e-07
6	1109.38	6.5e-07
6	1105.74	5.8e-07
6	1102.39	5.5e-07
6	1099.47	6e-07
6	1095.87	6.1e-07
6	1092.32	6.7e-07
6	1088.91	5.5e-07
6	1085.37	4.6e-07
6	1082.02	4.3e-07
6	1079.35	5e-07
6	1075.67	6.2e-07
6	1072.3	6.7e-07
6	1068.67	7.1e-07
6	1066.09	7.4e-07
6	1062.35	6.4e-07
6	1058.86	5.8e-07
6	1055.3	5.8e-07
6	1052.64	5.2e-07
6	1049.13	4.9e-07
6	1045.78	5.5e-07
6	1042.3	5.6e-07
6	1039.47	5.7e-07
6	1036.11	6.5e-07
6	1032.23	6.5e-07
6	1028.77	6.2e-07
6	1025.48	6.9e-07
6	1022.65	6.9e-07
6	1019.14	6.7e-07
6	1015.81	7.2e-07
6	1012.24	6.5e-07
6	1008.78	5.8e-07
6	1005.83	5.3e-07
6	1002.26	5e-07
6	998.945	5e-07
6	995.17	5.6e-07
6	991.865	6.2e-07
6	988.101	6.2e-07
6	985.499	5.1e-07
6	982.343	5.5e-07
6	978.449	4.7e-07
6	975.134	4.8e-07
6	972.461	5.6e-07
6	968.862	4.9e-07
6	965.234	5.7e-07
6	961.877	4.9e-07
6	958.362	4.9e-07
6	955.838	5.5e-07
6	952.298	5.4e-07
6	948.738	6.2e-07
6	945.665	6.3e-07
6	942.421	6.5e-07
6	938.872	6.1e-07
6	935.159	4.9e-07
6	932.003	5.1e-07
6	929.152	4.8e-07
6	925.661	4.7e-07
6	922.084	5.5e-07
6	919.586	5.8e-07
6	915.704	6e-07
6	912.121	6.4e-07
6	908.963	6e-07
6	905.54	6.1e-07
6	902.515	6.5e-07
6	898.797	6.8e-07
6	895.36	7.5e-07
6	891.804	6.2e-07
6	888.376	6.4e-07
6	885.539	5.9e-07
6	882.099	5e-07
6	878.683	5.7e-07
6	875.203	6.2e-07
6	872.559	6.3e-07
6	868.972	7.3e-07
6	865.304	7.2e-07
6	862.096	7.5e-07
6	858.396	6.2e-07
6	855.628	5.6e-07
6	852.069	5.7e-07
6	848.804	6.1e-07
6	844.97	7.2e-07
6	841.459	6.8e-07
6	838.375	6.4e-07
6	835.236	6.2e-07
6	832.019	5.7e-07
6	828.492	6.8e-07
6	825.07	7.1e-07
6	821.418	6.9e-07
6	817.926	6.3e-07
6	815.24	5.5e-07
6	811.648	5.6e-07
6	808.07	5.1e-07
6	804.543	6.2e-07
6	800.889	5.3e-07
6	797.653	5.5e-07
6	793.915	6.3e-07
6	791.297	5.5e-07
6	788.02	5.9e-07
6	784.229	6.3e-07
6	780.956	4.9e-07
6	777.129	4.9e-07
6	773.679	4.5e-07
6	771.005	4.1e-07
6	767.577	5.8e-07
6	764.077	5.8e-07
6	760.422	7e-07
6	756.978	7.4e-07
6	753.728	6.7e-07
6	749.867	6.6e-07
6	747.345	6.6e-07
6	743.413	7e-07
6	740.242	7.6e-07
6	736.84	7.5e-07
6	733.331	7.3e-07
6	729.707	6.8e-07
6	726.363	5.7e-07
6	723.274	5.4e-07
6	719.822	5.3e-07
6	716.313	5.2e-07
6	712.769	6.1e-07
6	709.493	5.5e-07
6	705.895	6.1e-07
6	702.421	5.9e-07
6	698.738	4.9e-07
6	695.563	5.3e-07
6	691.965	5.2e-07
6	688.978	5.9e-07
6	685.437	5.9e-07
6	682.097	5.9e-07
6	678.564	5.8e-07
6	675.193	5.1e-07
6	671.693	6.4e-07
6	668.883	6.8e-07
6	665.596	7.2e-07
6	661.673	5.9e-07
6	658.487	6.2e-07
6	655.644	5.7e-07
6	651.977	5.8e-07
6	648.624	6.7e-07
6	645.184	7.1e-07
6	641.724	6.8e-07
6	638.14	6.9e-07
6	635.451	7.1e-07
6	631.884	6.7e-07
6	628.224	6.5e-07
6	624.914	6e-07
6	621.34	4.2e-07
6	617.99	3.8e-07
6	615.115	3.9e-07
6	610.768	4.3e-07
6	607.234	6e-07
6	604.663	7.1e-07
6	601.146	7.2e-07
6	597.524	7e-07
6	594.345	7.1e-07
6	590.623	7e-07
6	587.34	7.3e-07
6	584.342	7.7e-07
6	580.622	6.7e-07
6	577.302	6.2e-07
6	573.781	6e-07
6	570.856	5.4e-07
6	567.634	4.9e-07
6	563.963	4.3e-07
6	560.55	4.6e-07
6	557.077	5.2e-07
6	554.283	5.3e-07
6	550.808	6.1e-07
6	547.325	5.9e-07
6	543.632	6.1e-07
6	540.275	5.9e-07
6	537.486	5.3e-07
6	533.993	5e-07
6	531.044	4e-07
6	527.69	3.3e-07
6	524.094	4.1e-07
6	520.548	4.1e-07
6	517.82	4.8e-07
6	514.004	5.7e-07
6	510.897	6e-07
6	507.284	6.4e-07
6	504.281	6.6e-07
6	500.699	4.5e-07
6	497.328	3.9e-07
6	494.643	3.4e-07
6	491.165	3.1e-07
6	487.331	4.5e-07
6	484.859	5.4e-07
6	481.195	5.5e-07
6	477.91	5.9e-07
6	475.236	4.6e-07
6	471.428	4.9e-07
6	468.078	4.3e-07
6	464.403	4.7e-07
6	461.913	5.7e-07
6	457.845	5.8e-07
6	454.911	6.3e-07
6	451.171	5e-07
6	447.592	5.6e-07
6	444.924	6.4e-07
6	441.425	6.6e-07
6	437.998	7.2e-07
6	434.379	7.4e-07
6	430.884	6.9e-07
6	427.349	6.2e-07
6	423.944	5.6e-07
6	421.044	5.4e-07
6	417.66	4.6e-07
6	413.953	5.1e-07
6	410.705	5.9e-07
6	407.168	6e-07
6	403.664	6.1e-07
6	400.009	5.5e-07
6	396.601	5.4e-07
6	392.94	5e-07
6	390.266	5.3e-07
6	386.784	5.6e-07
6	383.271	5.4e-07
6	379.684	5.7e-07
6	376.281	5.5e-07
6	373.632	4.8e-07
6	370.116	4.7e-07
6	366.562	4.9e-07
6	363.169	5.2e-07
6	359.734	5.5e-07
6	356.082	5.4e-07
6	353.339	5.6e-07
6	349.66	5.6e-07
6	346.126	5.9e-07
6	342.857	5.6e-07
6	339.45	5.1e-07
6	335.727	5.4e-07
6	332.9	5e-07
6	329.404	4.9e-07
6	325.939	4.7e-07
6	322.446	4.1e-07
6	319.064	4.3e-07
6	315.449	4.6e-07
6	311.997	5.3e-07
6	308.474	5.6e-07
6	305.212	5.9e-07
6	302.324	6.9e-07
6	298.834	6.4e-07
6	295.289	6.2e-07
6	291.961	7.4e-07
6	288.221	6.5e-07
6	285.667	6.6e-07
6	282.01	7.7e-07
6	278.574	7.5e-07
6	274.795	7e-07
6	271.518	6.8e-07
6	268.079	5.5e-07
6	264.444	5.1e-07
6	261.32	4.8e-07
6	258.148	4.7e-07
6	254.623	4.9e-07
6	251.225	5.5e-07
6	247.735	6.4e-07
6	244.032	6.5e-07
6	240.746	6.3e-07
6	237.2	6e-07
6	234.367	5.1e-07
6	230.947	4.7e-07
6	227.201	5e-07
6	223.736	5.7e-07
6	220.091	6.3e-07
6	216.893	7.4e-07
6	213.482	7.6e-07
6	209.737	6.8e-07
6	206.486	6.6e-07
6	203.466	5.7e-07
6	200.182	5.9e-07
6	196.804	5.7e-07
6	192.855	5.7e-07
6	189.712	5.4e-07
6	186.088	5.5e-07
6	183.553	6.2e-07
6	179.786	5.9e-07
6	176.28	6e-07
6	173.412	5.3e-07
6	169.393	4e-07
6	165.723	4.7e-07
6	163.284	4.9e-07
6	159.465	5.1e-07
6	155.95	5.8e-07
6	152.646	6.3e-07
6	149.027	6.2e-07
6	146.483	6.2e-07
6	142.794	5.5e-07
6	139.157	4.6e-07
6	135.668	5e-07
6	132.162	3.9e-07
6	129.584	4.2e-07
6	125.804	4.1e-07
6	122.456	4.3e-07
6	119.642	4e-07
6	116.256	5.3e-07
6	112.575	5.2e-07
6	109.22	6.5e-07
6	106.077	7.3e-07
6	102.917	7.4e-07
6	99.5437	7.7e-07
6	95.9262	7e-07
6	93.0612	6.9e-07
6	89.4991	6.4e-07
6	86.2583	6.5e-07
6	82.5131	7.3e-07
6	78.966	6.6e-07
6	76.4207	6.6e-07
6	73.091	6.4e-07
6	69.5675	5.8e-07
6	65.7374	5e-07
6	62.181	5.1e-07
6	59.3439	5.3e-07
6	55.9676	5e-07
6	52.715	6.2e-07
6	49.0527	6.2e-07
6	45.4094	6.3e-07
6	41.9755	6.7e-07
6	38.6301	6.3e-07
6	35.2553	6.4e-07
6	32.1321	6.5e-07
6	28.5715	6.2e-07
6	25.2466	7e-07
6	21.8364	6.8e-07
6	18.4571	6.2e-07
6	14.892	5.5e-07
6	11.993	5.2e-07
6	8.3924	6.1e-07
6	0.16246	5.7e-07
5.9	1799.67	6.1e-07
5.9	1799.58	5.6e-07
5.9	1799.59	5.7e-07
5.9	1799.51	5.1e-07
5.9	1799.61	5.7e-07
5.9	1798.3	5.8e-07
5.9	1796.13	5.9e-07
5.9	1794.04	6.3e-07
5.9	1790.53	5.8e-07
5.9	1787.68	6.6e-07
5.9	1784.26	6.2e-07
5.9	1781.29	6.6e-07
5.9	1778.04	7.2e-07
5.9	1774.29	7e-07
5.9	1771.76	6.9e-07
5.9	1768.08	6.2e-07
5.9	1764.72	6.4e-07
5.9	1762.09	6.8e-07
5.9	1758.18	6.9e-07
5.9	1754.73	7.1e-07
5.9	1751.58	6.3e-07
5.9	1748.25	5.3e-07
5.9	1745.33	6.1e-07
5.9	1741.7	6.2e-07
5.9	1738.36	6.9e-07
5.9	1734.58	6.9e-07
5.9	1731.58	6.1e-07
5.9	1728.46	6.8e-07
5.9	1725.03	7.5e-07
5.9	1721.34	7.3e-07
5.9	1717.96	7.5e-07
5.9	1715.39	7.3e-07
5.9	1711.7	6.5e-07
5.9	1708.39	6.2e-07
5.9	1705.07	5.6e-07
5.9	1701.6	4.5e-07
5.9	1698.16	4.1e-07
5.9	1695.07	4.4e-07
5.9	1691.14	5.1e-07
5.9	1688.63	5.3e-07
5.9	1685.12	6.5e-07
5.9	1682.38	5.8e-07
5.9	1678.69	5.6e-07
5.9	1675.19	6e-07
5.9	1671.69	6.1e-07
5.9	1668.96	6.8e-07
5.9	1665.38	7.4e-07
5.9	1661.99	7.2e-07
5.9	1658.46	8.5e-07
5.9	1655.66	7.8e-07
5.9	1652.26	8.1e-07
5.9	1648.59	7.5e-07
5.9	1645.87	6.7e-07
5.9	1642.5	7.4e-07
5.9	1638.96	6.8e-07
5.9	1635.37	7.1e-07
5.9	1631.87	7.5e-07
5.9	1629.16	7e-07
5.9	1625.79	6.6e-07
5.9	1622.33	6.8e-07
5.9	1618.97	6.5e-07
5.9	1615.6	5.5e-07
5.9	1612.53	5e-07
5.9	1608.95	5.2e-07
5.9	1605.91	6e-07
5.9	1602.51	6.8e-07
5.9	1598.75	7.3e-07
5.9	1596.27	8.1e-07
5.9	1592.6	8.5e-07
5.9	1588.95	8.1e-07
5.9	1586.37	8.5e-07
5.9	1582.36	8e-07
5.9	1579.39	8e-07
5.9	1575.9	8.3e-07
5.9	1572.63	8.2e-07
5.9	1569.44	7.4e-07
5.9	1565.97	7.5e-07
5.9	1562.68	7.6e-07
5.9	1558.83	7.7e-07
5.9	1556.11	8e-07
5.9	1552.67	7.5e-07
5.9	1549.06	7.1e-07
5.9	1545.72	7.7e-07
5.9	1542.08	8.4e-07
5.9	1539.39	9.4e-07
5.9	1535.84	1e-06
5.9	1532.63	1.05e-06
5.9	1528.84	1.01e-06
5.9	1525.96	1e-06
5.9	1522.75	1.03e-06
5.9	1519.13	1.01e-06
5.9	1516.2	1.05e-06
5.9	1512.71	1.1e-06
5.9	1509.35	1.15e-06
5.9	1506.14	1.31e-06
5.9	1502.92	1.51e-06
5.9	1499.32	1.6e-06
5.9	1495.85	1.83e-06
5.9	1492.6	2.03e-06
5.9	1489.03	2.32e-06
5.9	1485.98	2.61e-06
5.9	1482.73	2.86e-06
5.9	1479.24	3.06e-06
5.9	1476.68	3.13e-06
5.9	1472.81	3.21e-06
5.9	1469.55	3.53e-06
5.9	1466.78	4.08e-06
5.9	1463.22	4.33e-06
5.9	1459.52	5.13e-06
5.9	1456.84	6e-06
5.9	1453.35	5.59e-06
5.9	1449.87	6.13e-06
5.9	1446.67	6.43e-06
5.9	1442.92	5.97e-06
5.9	1440.03	6.37e-06
5.9	1436.61	6.55e-06
5.9	1433.04	7.13e-06
5.9	1429.79	8.03e-06
5.9	1426.91	9.12e-06
5.9	1423.33	1.118e-05
5.9	1419.85	1.367e-05
5.9	1416.38	1.716e-05
5.9	1412.61	1.946e-05
5.9	1409.28	2.14e-05
5.9	1406.63	2.494e-05
5.9	1403.17	2.69e-05
5.9	1399.48	2.967e-05
5.9	1396.01	3.08e-05
5.9	1393.38	3.362e-05
5.9	1389.76	4.179e-05
5.9	1385.91	4.643e-05
5.9	1382.68	5.777e-05
5.9	1380.11	6.418e-05
5.9	1376.43	6.219e-05
5.9	1373.08	6.792e-05
5.9	1369.49	7.94e-05
5.9	1366.81	0.00011031
5.9	1363.21	0.00013959
5.9	1359.56	0.00015658
5.9	1356.62	0.00015985
5.9	1352.8	0.00013353
5.9	1349.99	8.131e-05
5.9	1346.42	2.532e-05
5.9	1342.88	-6.951e-05
5.9	1339.44	-0.00017734
5.9	1335.92	-0.00024831
5.9	1332.41	-0.00026892
5.9	1329.01	-0.00022391
5.9	1325.95	-0.0001377
5.9	1322.54	-6.174e-05
5.9	1319.2	-7.29e-06
5.9	1315.52	2.105e-05
5.9	1311.97	3.235e-05
5.9	1309.22	3.005e-05
5.9	1305.75	2.487e-05
5.9	1302.29	1.18e-05
5.9	1298.66	-1.741e-05
5.9	1295.46	-5.102e-05
5.9	1292.39	-8.622e-05
5.9	1288.9	-0.00011563
5.9	1285.7	-0.00012004
5.9	1281.85	-0.00010132
5.9	1278.53	-7.537e-05
5.9	1275.74	-4.799e-05
5.9	1272.21	-3.02e-05
5.9	1268.87	-2.067e-05
5.9	1265.2	-1.403e-05
5.9	1261.58	-9.83e-06
5.9	1258.95	-7.04e-06
5.9	1255.2	-5.04e-06
5.9	1251.94	-3.78e-06
5.9	1249.08	-3.02e-06
5.9	1245.79	-2.3e-06
5.9	1242.06	-1.67e-06
5.9	1238.69	-1.15e-06
5.9	1235.25	-7.2e-07
5.9	1232.35	-3.6e-07
5.9	1228.98	-1.8e-07
5.9	1225.38	7e-08
5.9	1221.8	1.5e-07
5.9	1218.25	1.9e-07
5.9	1215.61	1.8e-07
5.9	1212	2e-07
5.9	1208.75	2.1e-07
5.9	1205.63	2.9e-07
5.9	1202.2	3.8e-07
5.9	1198.86	3.8e-07
5.9	1195.2	3.7e-07
5.9	1192.43	4.2e-07
5.9	1188.96	4.5e-07
5.9	1185.44	4.4e-07
5.9	1182.25	5.3e-07
5.9	1178.64	5.8e-07
5.9	1174.97	5.1e-07
5.9	1172.21	5.3e-07
5.9	1168.86	5.4e-07
5.9	1165.1	5.2e-07
5.9	1161.54	5.4e-07
5.9	1158.15	5.9e-07
5.9	1154.59	5.1e-07
5.9	1152.3	5.3e-07
5.9	1148.51	5.4e-07
5.9	1145.09	5.4e-07
5.9	1141.65	5.4e-07
5.9	1138.59	5.7e-07
5.9	1135.39	4.7e-07
5.9	1131.82	5.1e-07
5.9	1128.19	5.5e-07
5.9	1125.68	6.3e-07
5.9	1122.17	6.9e-07
5.9	1118.44	7.6e-07
5.9	1115.06	8e-07
5.9	1111.61	7.1e-07
5.9	1108.53	7.2e-07
5.9	1105.13	6.2e-07
5.9	1101.75	6.2e-07
5.9	1097.97	6.1e-07
5.9	1094.86	5.5e-07
5.9	1091.17	6e-07
5.9	1088.27	5.6e-07
5.9	1084.55	5.7e-07
5.9	1081.53	7.1e-07
5.9	1077.92	7.3e-07
5.9	1075.03	7e-07
5.9	1071.52	6.7e-07
5.9	1068.15	6.3e-07
5.9	1064.93	6.1e-07
5.9	1061.17	5.8e-07
5.9	1057.59	6.5e-07
5.9	1054.64	6.3e-07
5.9	1051.27	6.2e-07
5.9	1048.04	5.9e-07
5.9	1044.39	5.1e-07
5.9	1041.17	5.3e-07
5.9	1038.2	5.6e-07
5.9	1034.64	5.5e-07
5.9	1031.4	5.5e-07
5.9	1027.67	6.1e-07
5.9	1024.95	6.7e-07
5.9	1021.19	7.8e-07
5.9	1017.69	8.1e-07
5.9	1014.49	7.5e-07
5.9	1011.15	7.3e-07
5.9	1007.81	6.7e-07
5.9	1004	6.9e-07
5.9	1000.42	7e-07
5.9	997.552	6.9e-07
5.9	994.218	6.8e-07
5.9	990.715	6.8e-07
5.9	987.233	6.6e-07
5.9	983.733	7.2e-07
5.9	980.176	7.6e-07
5.9	976.85	7.8e-07
5.9	974.026	7.3e-07
5.9	970.258	6.4e-07
5.9	966.971	6.6e-07
5.9	963.412	5.3e-07
5.9	960.598	5.6e-07
5.9	957.026	4.8e-07
5.9	953.685	5e-07
5.9	950.169	4.9e-07
5.9	946.541	6.3e-07
5.9	943.876	6.3e-07
5.9	940.249	7.6e-07
5.9	936.812	6.8e-07
5.9	933.412	6.2e-07
5.9	929.757	7e-07
5.9	926.407	6.4e-07
5.9	923.509	6.7e-07
5.9	920.18	6.7e-07
5.9	916.589	6e-07
5.9	913.045	5.8e-07
5.9	910.567	5.6e-07
5.9	906.639	6.4e-07
5.9	903.254	5.6e-07
5.9	899.636	5.4e-07
5.9	895.966	6.1e-07
5.9	893.437	4.8e-07
5.9	890.173	5e-07
5.9	886.617	5.5e-07
5.9	882.932	4.8e-07
5.9	879.511	4.9e-07
5.9	876.638	5.9e-07
5.9	873.105	5.5e-07
5.9	869.783	5.5e-07
5.9	866.205	4.4e-07
5.9	862.987	3.9e-07
5.9	859.028	5.2e-07
5.9	855.57	6.3e-07
5.9	852.645	6.9e-07
5.9	849.474	7e-07
5.9	845.977	5.8e-07
5.9	842.724	5.9e-07
5.9	839.049	6.2e-07
5.9	836.051	6.4e-07
5.9	832.613	6.1e-07
5.9	829.238	5.7e-07
5.9	825.85	5.8e-07
5.9	822.948	4.6e-07
5.9	819.279	5.4e-07
5.9	815.708	5.6e-07
5.9	812.305	5.4e-07
5.9	808.821	6e-07
5.9	806.319	6.7e-07
5.9	802.608	6.8e-07
5.9	799.211	6.3e-07
5.9	795.428	6.2e-07
5.9	792.213	6.6e-07
5.9	788.625	6.7e-07
5.9	784.976	6.8e-07
5.9	781.607	6.1e-07
5.9	778.734	5.7e-07
5.9	775.1	5.8e-07
5.9	772.077	5.6e-07
5.9	768.603	5.7e-07
5.9	764.747	5.3e-07
5.9	761.287	5.6e-07
5.9	757.904	6.3e-07
5.9	755.019	6.6e-07
5.9	751.515	6.4e-07
5.9	747.894	6e-07
5.9	745.2	6.4e-07
5.9	741.68	5.8e-07
5.9	738.314	5.6e-07
5.9	734.936	5.2e-07
5.9	730.989	5.2e-07
5.9	728.403	5.5e-07
5.9	725.056	5.3e-07
5.9	721.367	6.2e-07
5.9	717.713	6.1e-07
5.9	714.405	5.1e-07
5.9	711.091	5.7e-07
5.9	707.446	5.5e-07
5.9	703.828	4.6e-07
5.9	700.32	5.5e-07
5.9	696.944	6e-07
5.9	693.579	6.1e-07
5.9	690.671	6.8e-07
5.9	687.128	6.3e-07
5.9	683.513	5.7e-07
5.9	680.056	5.3e-07
5.9	676.809	5.4e-07
5.9	672.934	5.9e-07
5.9	670.233	6.4e-07
5.9	666.93	6.1e-07
5.9	663.471	6.2e-07
5.9	660.044	6.7e-07
5.9	656.59	6.4e-07
5.9	652.968	6.7e-07
5.9	650.198	5.6e-07
5.9	646.422	6e-07
5.9	643.347	5.8e-07
5.9	639.569	5.5e-07
5.9	635.967	5.8e-07
5.9	633.316	5.6e-07
5.9	629.797	5.2e-07
5.9	626.459	5.3e-07
5.9	623.135	5.2e-07
5.9	619.516	5.6e-07
5.9	615.805	5.7e-07
5.9	612.377	5.8e-07
5.9	609.554	6.1e-07
5.9	606.196	5.2e-07
5.9	602.831	5.7e-07
5.9	598.961	6e-07
5.9	595.593	5.8e-07
5.9	592.855	6.4e-07
5.9	589.405	7.2e-07
5.9	585.684	7.1e-07
5.9	582.362	6.7e-07
5.9	578.761	5.5e-07
5.9	575.667	4.4e-07
5.9	571.77	4.8e-07
5.9	568.144	5.3e-07
5.9	564.948	6.2e-07
5.9	561.216	6.9e-07
5.9	558.114	6.4e-07
5.9	554.967	5.2e-07
5.9	551.729	5.5e-07
5.9	548.088	5.7e-07
5.9	544.524	6.1e-07
5.9	541.003	5.9e-07
5.9	537.689	5.6e-07
5.9	534.137	4.7e-07
5.9	531.14	4.8e-07
5.9	527.967	5.4e-07
5.9	524.346	5.5e-07
5.9	520.84	6.3e-07
5.9	518.04	6.8e-07
5.9	514.509	6.4e-07
5.9	511.135	6.8e-07
5.9	507.362	6.1e-07
5.9	503.618	5.8e-07
5.9	500.093	6e-07
5.9	497.364	5.7e-07
5.9	493.909	5.8e-07
5.9	490.624	5.8e-07
5.9	487.367	6.4e-07
5.9	483.46	6.5e-07
5.9	479.751	6.9e-07
5.9	476.258	7.1e-07
5.9	472.897	6e-07
5.9	470.043	6.1e-07
5.9	466.591	5.9e-07
5.9	463.134	5.4e-07
5.9	459.721	5.9e-07
5.9	456.204	6.3e-07
5.9	452.491	5.4e-07
5.9	449.906	6.5e-07
5.9	446.557	7.2e-07
5.9	443.03	6.9e-07
5.9	439.521	6.4e-07
5.9	435.76	6e-07
5.9	432.153	4.4e-07
5.9	428.799	4.9e-07
5.9	426.079	5.4e-07
5.9	422.703	5.5e-07
5.9	419.224	6.4e-07
5.9	415.523	7.1e-07
5.9	412.293	6.8e-07
5.9	408.797	6.2e-07
5.9	405.059	5.8e-07
5.9	401.618	5.2e-07
5.9	398.837	4.7e-07
5.9	395.141	5.3e-07
5.9	391.842	4.8e-07
5.9	388.123	5.5e-07
5.9	384.839	6.1e-07
5.9	381.298	5.9e-07
5.9	378.524	6.6e-07
5.9	374.953	6.4e-07
5.9	371.729	5.8e-07
5.9	368.032	5.9e-07
5.9	364.638	6.6e-07
5.9	360.924	7.2e-07
5.9	358.143	6.8e-07
5.9	354.666	6.7e-07
5.9	351.205	6.3e-07
5.9	348.292	5.9e-07
5.9	344.921	5.6e-07
5.9	341.769	6.2e-07
5.9	337.743	6e-07
5.9	334.352	6.4e-07
5.9	330.734	5.6e-07
5.9	327.624	5.9e-07
5.9	324.04	6e-07
5.9	321.293	5.8e-07
5.9	317.697	6.2e-07
5.9	314.248	5.5e-07
5.9	310.696	5.7e-07
5.9	307.799	5.8e-07
5.9	304.281	6.3e-07
5.9	300.847	6.5e-07
5.9	297.443	6.6e-07
5.9	293.941	6e-07
5.9	290.411	5.7e-07
5.9	287.444	5.2e-07
5.9	284.27	4.8e-07
5.9	280.469	5.4e-07
5.9	277.162	5.4e-07
5.9	273.797	5.6e-07
5.9	270.331	6.3e-07
5.9	267.713	6e-07
5.9	264.053	5.7e-07
5.9	260.128	5.7e-07
5.9	256.648	5.1e-07
5.9	253.163	4.4e-07
5.9	250.152	5.9e-07
5.9	246.2	6.2e-07
5.9	242.943	5.9e-07
5.9	240.092	6.8e-07
5.9	236.524	6e-07
5.9	232.699	5.6e-07
5.9	228.906	5.4e-07
5.9	225.429	5.4e-07
5.9	222.422	5.7e-07
5.9	218.891	6e-07
5.9	215.32	6.1e-07
5.9	213.076	5.7e-07
5.9	209.325	5.6e-07
5.9	205.739	5.7e-07
5.9	202.445	6.7e-07
5.9	198.687	6.2e-07
5.9	195.33	7.1e-07
5.9	191.281	6.7e-07
5.9	188.654	6.3e-07
5.9	185.385	6.6e-07
5.9	182.309	6.6e-07
5.9	178.564	6.3e-07
5.9	175.253	6.5e-07
5.9	171.257	5.8e-07
5.9	167.988	6.3e-07
5.9	165.252	6.3e-07
5.9	161.53	6.7e-07
5.9	158.189	8e-07
5.9	154.518	7.2e-07
5.9	151.233	7.3e-07
5.9	147.92	7e-07
5.9	144.192	5.9e-07
5.9	141.208	6.1e-07
5.9	137.373	6.3e-07
5.9	133.871	5.5e-07
5.9	129.912	5.6e-07
5.9	126.752	5.3e-07
5.9	123.843	5.8e-07
5.9	120.435	6.3e-07
5.9	116.649	6.5e-07
5.9	113.964	6.9e-07
5.9	110.144	6.6e-07
5.9	107.049	7.4e-07
5.9	103.182	7.1e-07
5.9	100.771	6.9e-07
5.9	97.5565	7.5e-07
5.9	93.9383	6.4e-07
5.9	90.1418	6e-07
5.9	87.2343	6.2e-07
5.9	83.2828	5.5e-07
5.9	79.6558	5.4e-07
5.9	76.8336	5.7e-07
5.9	73.7061	5.7e-07
5.9	69.8369	5e-07
5.9	66.6542	5.7e-07
5.9	63.2131	6.7e-07
5.9	59.5801	7.2e-07
5.9	56.1934	7.9e-07
5.9	53.3045	7.4e-07
5.9	49.9162	6.7e-07
5.9	46.2651	7.1e-07
5.9	42.8481	6.8e-07
5.9	38.9794	7.1e-07
5.9	36.2265	6.9e-07
5.9	32.9946	6.6e-07
5.9	29.86	5.9e-07
5.9	26.3509	6.1e-07
5.9	22.6972	6.1e-07
5.9	19.8794	6.1e-07
5.9	16.077	6e-07
5.9	12.8008	6.3e-07
5.9	9.31394	6.1e-07
5.9	0.22153	5.1e-07
5.8	1799.61	7.2e-07
5.8	1799.45	6.8e-07
5.8	1799.54	6.2e-07
5.8	1799.49	6.8e-07
5.8	1799.54	5.6e-07
5.8	1798.38	5.8e-07
5.8	1797.27	5.6e-07
5.8	1794.18	6.3e-07
5.8	1791.34	6.7e-07
5.8	1788.15	5.7e-07
5.8	1785.25	5.9e-07
5.8	1782.03	5.2e-07
5.8	1778.63	5.5e-07
5.8	1776	5.3e-07
5.8	1772.28	5.2e-07
5.8	1768.78	6.1e-07
5.8	1765.88	5.7e-07
5.8	1762.41	7e-07
5.8	1759.41	6.9e-07
5.8	1755.35	6.1e-07
5.8	1752.61	6.8e-07
5.8	1749.56	7e-07
5.8	1746.19	6.6e-07
5.8	1743.16	7.3e-07
5.8	1738.89	7.2e-07
5.8	1735.62	6.9e-07
5.8	1732.51	7e-07
5.8	1729.1	7e-07
5.8	1725.29	6.8e-07
5.8	1723.09	7.1e-07
5.8	1719.26	5.6e-07
5.8	1715.59	5.8e-07
5.8	1712.04	6e-07
5.8	1708.56	6.5e-07
5.8	1705.22	7.2e-07
5.8	1702.56	5.6e-07
5.8	1698.84	5.6e-07
5.8	1695.71	5.4e-07
5.8	1692.42	5.1e-07
5.8	1688.85	5.7e-07
5.8	1685.53	4.9e-07
5.8	1682.27	5.3e-07
5.8	1679.11	5.1e-07
5.8	1675.83	5.2e-07
5.8	1672.54	6.9e-07
5.8	1668.95	6.6e-07
5.8	1665.1	7.5e-07
5.8	1662.7	7.5e-07
5.8	1659.24	7.2e-07
5.8	1655.65	7.4e-07
5.8	1653.13	8e-07
5.8	1649.68	8e-07
5.8	1645.51	7.7e-07
5.8	1642.32	8.3e-07
5.8	1639.64	8.3e-07
5.8	1636.07	8.4e-07
5.8	1632.57	7.3e-07
5.8	1629.17	6.8e-07
5.8	1625.35	6.9e-07
5.8	1623.08	6.9e-07
5.8	1618.87	8.2e-07
5.8	1615.81	8.2e-07
5.8	1612.18	8.6e-07
5.8	1609.09	8.7e-07
5.8	1605.8	7.9e-07
5.8	1603.29	8.6e-07
5.8	1598.71	7.7e-07
5.8	1595.59	8.3e-07
5.8	1592.81	7.9e-07
5.8	1588.94	7.3e-07
5.8	1585.46	8.4e-07
5.8	1582.27	7.5e-07
5.8	1579.28	7.3e-07
5.8	1575.55	6.9e-07
5.8	1572.4	6.7e-07
5.8	1568.53	6.7e-07
5.8	1565.68	7.4e-07
5.8	1562.15	8.4e-07
5.8	1558.67	8.5e-07
5.8	1556.11	8.6e-07
5.8	1552.45	8.7e-07
5.8	1549.08	8.5e-07
5.8	1545.81	8e-07
5.8	1542.01	8.1e-07
5.8	1539.23	7.7e-07
5.8	1535.75	7.6e-07
5.8	1532.63	7.7e-07
5.8	1529.45	7.8e-07
5.8	1526.09	8e-07
5.8	1523.24	7.8e-07
5.8	1519.71	8.7e-07
5.8	1516.18	8.2e-07
5.8	1512.75	9.1e-07
5.8	1510.04	9e-07
5.8	1506.48	9.8e-07
5.8	1503	9.7e-07
5.8	1500.05	9.8e-07
5.8	1496.66	1.05e-06
5.8	1493.15	1e-06
5.8	1489.76	1.02e-06
5.8	1485.98	1.06e-06
5.8	1482.77	1.05e-06
5.8	1480.03	1.26e-06
5.8	1476.22	1.31e-06
5.8	1472.82	1.45e-06
5.8	1469.4	1.64e-06
5.8	1466.1	1.89e-06
5.8	1462.46	2.32e-06
5.8	1459.45	2.58e-06
5.8	1456.31	2.75e-06
5.8	1452.55	2.98e-06
5.8	1449.08	2.9e-06
5.8	1446.34	3.09e-06
5.8	1442.89	3.45e-06
5.8	1439.91	3.92e-06
5.8	1436.52	4.27e-06
5.8	1432.78	5.12e-06
5.8	1429.55	5.75e-06
5.8	1426.05	5.42e-06
5.8	1423.51	6.05e-06
5.8	1419.92	6.21e-06
5.8	1416.42	5.97e-06
5.8	1412.63	6.34e-06
5.8	1409.96	6.71e-06
5.8	1406.48	7.21e-06
5.8	1402.99	8.19e-06
5.8	1399.6	9.74e-06
5.8	1396	1.171e-05
5.8	1393.22	1.466e-05
5.8	1389.63	1.769e-05
5.8	1386.11	1.919e-05
5.8	1383.33	2.173e-05
5.8	1380.02	2.461e-05
5.8	1376.36	2.645e-05
5.8	1372.79	2.904e-05
5.8	1370.29	2.974e-05
5.8	1365.87	3.596e-05
5.8	1363.05	4.175e-05
5.8	1359.49	4.879e-05
5.8	1356.13	5.907e-05
5.8	1352.66	6.078e-05
5.8	1349.37	5.99e-05
5.8	1345.78	7.215e-05
5.8	1342.83	9.439e-05
5.8	1339.24	0.00012358
5.8	1336.07	0.00014504
5.8	1332.43	0.00014999
5.8	1329.74	0.00013407
5.8	1325.89	8.698e-05
5.8	1322.66	3.449e-05
5.8	1319.06	-4.564e-05
5.8	1316.22	-0.000147
5.8	1312.63	-0.00021741
5.8	1309.37	-0.00024299
5.8	1305.95	-0.00020888
5.8	1303.15	-0.00013492
5.8	1299.4	-5.901e-05
5.8	1295.82	-7.38e-06
5.8	1292.42	1.436e-05
5.8	1289.16	2.343e-05
5.8	1286.42	1.964e-05
5.8	1282.65	6.93e-06
5.8	1278.98	-3.87e-06
5.8	1275.78	-2.896e-05
5.8	1272.9	-6.176e-05
5.8	1269.57	-8.455e-05
5.8	1265.78	-0.00010416
5.8	1262.39	-0.0001048
5.8	1259.61	-8.685e-05
5.8	1256.1	-6.505e-05
5.8	1252.74	-4.211e-05
5.8	1249.23	-2.567e-05
5.8	1246.11	-1.658e-05
5.8	1242.95	-1.126e-05
5.8	1239.25	-8e-06
5.8	1235.77	-5.64e-06
5.8	1232.33	-4.07e-06
5.8	1228.98	-3.15e-06
5.8	1225.98	-2.24e-06
5.8	1222.75	-1.71e-06
5.8	1219.08	-1.23e-06
5.8	1215.67	-8.6e-07
5.8	1212.13	-5e-07
5.8	1208.75	-1.7e-07
5.8	1205.7	7e-08
5.8	1202.2	1.6e-07
5.8	1198.57	1.1e-07
5.8	1195.29	4e-08
5.8	1191.73	1.1e-07
5.8	1189.05	2.5e-07
5.8	1185.53	3.8e-07
5.8	1181.93	4.8e-07
5.8	1178.42	5e-07
5.8	1175.05	5.1e-07
5.8	1172.32	5.6e-07
5.8	1168.75	5.4e-07
5.8	1165.49	5.3e-07
5.8	1161.72	5.9e-07
5.8	1158.32	5.7e-07
5.8	1155.45	6e-07
5.8	1152.03	6.3e-07
5.8	1148.31	6.1e-07
5.8	1144.7	6.9e-07
5.8	1142.14	6.7e-07
5.8	1138.79	6.2e-07
5.8	1135.28	6.5e-07
5.8	1131.73	6.2e-07
5.8	1128.32	6.9e-07
5.8	1125.46	6.2e-07
5.8	1121.69	5.7e-07
5.8	1118.09	5.2e-07
5.8	1115.48	4.8e-07
5.8	1112.06	5.2e-07
5.8	1108.73	4.6e-07
5.8	1104.96	4.5e-07
5.8	1102.09	5.1e-07
5.8	1098.97	4.6e-07
5.8	1095.26	5.6e-07
5.8	1091.87	6.4e-07
5.8	1088.39	6.4e-07
5.8	1084.71	7.6e-07
5.8	1081.99	7.3e-07
5.8	1078.42	6.6e-07
5.8	1074.89	7.3e-07
5.8	1071.71	7.4e-07
5.8	1068.9	6e-07
5.8	1065.32	6.9e-07
5.8	1061.8	6.7e-07
5.8	1058.18	6e-07
5.8	1055.53	6.5e-07
5.8	1052.09	6.1e-07
5.8	1048.55	6e-07
5.8	1045.32	6.6e-07
5.8	1042.39	6.3e-07
5.8	1038.93	7.1e-07
5.8	1035.34	6.9e-07
5.8	1031.86	5.4e-07
5.8	1028.3	5.9e-07
5.8	1025.49	5.4e-07
5.8	1022.34	5.6e-07
5.8	1018.58	5.9e-07
5.8	1015.18	6.9e-07
5.8	1011.62	8.2e-07
5.8	1008.69	8.3e-07
5.8	1005.41	8.6e-07
5.8	1001.82	7.6e-07
5.8	998.498	6.7e-07
5.8	994.708	6.4e-07
5.8	992.077	6.1e-07
5.8	988.292	6.3e-07
5.8	985.161	6.3e-07
5.8	981.612	6e-07
5.8	978.757	5.9e-07
5.8	975.279	5.8e-07
5.8	972.015	6e-07
5.8	968.19	5.8e-07
5.8	964.596	5.9e-07
5.8	961.346	6.6e-07
5.8	957.903	6.6e-07
5.8	954.424	7.2e-07
5.8	951.644	7.4e-07
5.8	947.982	7.5e-07
5.8	944.507	7.5e-07
5.8	941.646	6.4e-07
5.8	938.295	6.9e-07
5.8	934.597	6e-07
5.8	931.309	5.8e-07
5.8	927.907	6.3e-07
5.8	924.967	6.2e-07
5.8	921.34	5.2e-07
5.8	917.87	5.4e-07
5.8	914.711	5e-07
5.8	910.838	4.8e-07
5.8	907.623	5.1e-07
5.8	904.838	5.5e-07
5.8	901.149	5.4e-07
5.8	897.786	5.5e-07
5.8	894.255	5.3e-07
5.8	890.724	5.5e-07
5.8	887.87	5.9e-07
5.8	884.457	6.2e-07
5.8	880.817	6.2e-07
5.8	877.339	6.1e-07
5.8	874.173	6.9e-07
5.8	871.177	6.9e-07
5.8	867.535	7.2e-07
5.8	864.268	7.7e-07
5.8	860.508	7.1e-07
5.8	857.968	6e-07
5.8	854.307	6.4e-07
5.8	850.879	5.2e-07
5.8	847.586	5.2e-07
5.8	843.806	5.6e-07
5.8	840.226	5.1e-07
5.8	836.932	5.2e-07
5.8	833.469	5.6e-07
5.8	829.892	5.5e-07
5.8	826.323	5.9e-07
5.8	823.685	6.8e-07
5.8	819.941	7.1e-07
5.8	816.646	7.6e-07
5.8	813.229	6.8e-07
5.8	809.58	6.9e-07
5.8	806.824	6e-07
5.8	803.215	5.9e-07
5.8	799.64	5.8e-07
5.8	796.293	5.6e-07
5.8	792.713	5.1e-07
5.8	789.497	5.3e-07
5.8	786.553	5e-07
5.8	782.971	5e-07
5.8	779.52	5.7e-07
5.8	776.161	6.5e-07
5.8	772.307	7.4e-07
5.8	768.945	7.5e-07
5.8	765.34	7.1e-07
5.8	762.692	7.2e-07
5.8	759.215	7e-07
5.8	755.435	6.6e-07
5.8	752.178	5.6e-07
5.8	748.374	5.7e-07
5.8	745.889	5.8e-07
5.8	742.466	6.7e-07
5.8	738.64	6.6e-07
5.8	735.452	5.9e-07
5.8	732.054	5.5e-07
5.8	729.019	5.6e-07
5.8	725.561	5.9e-07
5.8	721.97	6.5e-07
5.8	718.7	6.6e-07
5.8	715.93	6.2e-07
5.8	712.429	5.6e-07
5.8	708.914	6.1e-07
5.8	705.366	6.1e-07
5.8	701.739	6.1e-07
5.8	698.412	6.4e-07
5.8	695.342	6.3e-07
5.8	691.976	5.7e-07
5.8	688.444	5.6e-07
5.8	685.212	5e-07
5.8	681.625	4.1e-07
5.8	678.031	4.1e-07
5.8	674.819	4.3e-07
5.8	671.994	4.2e-07
5.8	668.479	5.1e-07
5.8	664.901	6e-07
5.8	661.37	5.8e-07
5.8	658.714	6.2e-07
5.8	654.989	6.6e-07
5.8	651.6	6e-07
5.8	648.116	5.8e-07
5.8	644.72	6.2e-07
5.8	641.245	5.7e-07
5.8	637.441	5.6e-07
5.8	634.133	5.6e-07
5.8	631.085	5.9e-07
5.8	627.643	5.7e-07
5.8	624.387	6.1e-07
5.8	620.659	6.1e-07
5.8	617.311	5.8e-07
5.8	614.31	5.6e-07
5.8	610.966	5.8e-07
5.8	607.401	6.3e-07
5.8	603.696	6.2e-07
5.8	600.418	6.2e-07
5.8	597.067	5.5e-07
5.8	594.099	5.2e-07
5.8	590.728	5e-07
5.8	587.182	5.2e-07
5.8	583.769	5.2e-07
5.8	580.144	5.1e-07
5.8	576.724	4.9e-07
5.8	572.947	5.5e-07
5.8	570.62	5.9e-07
5.8	566.908	5.5e-07
5.8	563.393	6.8e-07
5.8	559.866	6.5e-07
5.8	556.607	6.5e-07
5.8	552.83	5.7e-07
5.8	550.099	4.5e-07
5.8	546.729	5.6e-07
5.8	542.771	5.1e-07
5.8	539.624	5.8e-07
5.8	536.058	5.7e-07
5.8	532.881	5.2e-07
5.8	529.028	5.6e-07
5.8	526.321	5.7e-07
5.8	522.678	6.7e-07
5.8	519.002	7.4e-07
5.8	515.819	7.2e-07
5.8	512.226	7.1e-07
5.8	508.755	7.3e-07
5.8	505.502	7e-07
5.8	501.529	6.8e-07
5.8	498.809	6e-07
5.8	495.495	5.9e-07
5.8	491.737	5.6e-07
5.8	488.39	6.1e-07
5.8	484.694	6.2e-07
5.8	480.931	6.2e-07
5.8	478.422	6.6e-07
5.8	475.065	6.7e-07
5.8	471.49	6.4e-07
5.8	468.055	6.6e-07
5.8	464.613	6.2e-07
5.8	461.739	5.7e-07
5.8	458.132	5.6e-07
5.8	454.59	6.2e-07
5.8	451.088	6.1e-07
5.8	447.833	5.4e-07
5.8	444.052	6.1e-07
5.8	440.706	5.3e-07
5.8	438.102	5.6e-07
5.8	434.729	7.2e-07
5.8	431.042	6.8e-07
5.8	427.474	7.1e-07
5.8	423.888	6.9e-07
5.8	421.28	5.9e-07
5.8	417.457	5.8e-07
5.8	414.139	5.4e-07
5.8	410.608	5e-07
5.8	407.304	4.8e-07
5.8	403.801	5.1e-07
5.8	400.918	4.8e-07
5.8	397.253	4.7e-07
5.8	394.071	5.2e-07
5.8	390.431	5.1e-07
5.8	387.02	5.9e-07
5.8	383.697	5.7e-07
5.8	379.812	6e-07
5.8	377.156	6.6e-07
5.8	373.492	7e-07
5.8	370.184	7.5e-07
5.8	366.542	6.1e-07
5.8	363.083	5.7e-07
5.8	360.206	5.4e-07
5.8	356.793	5.1e-07
5.8	353.265	7.2e-07
5.8	349.786	7.2e-07
5.8	346.516	6.4e-07
5.8	343.059	6.8e-07
5.8	339.396	6e-07
5.8	336.442	6.2e-07
5.8	332.959	5.7e-07
5.8	329.546	5.2e-07
5.8	326.781	5.1e-07
5.8	322.563	5.5e-07
5.8	319.058	5.9e-07
5.8	316.238	5.2e-07
5.8	312.77	5.6e-07
5.8	309.517	4.5e-07
5.8	306.458	4.8e-07
5.8	303.19	4.9e-07
5.8	299.666	5.3e-07
5.8	296.663	5.6e-07
5.8	293.115	5.1e-07
5.8	289.686	5.7e-07
5.8	286.239	5.6e-07
5.8	282.852	6e-07
5.8	279.949	6.6e-07
5.8	276.516	6.2e-07
5.8	273.054	6e-07
5.8	269.622	5.8e-07
5.8	265.988	5.9e-07
5.8	262.219	6.4e-07
5.8	259.095	6.5e-07
5.8	255.556	5.5e-07
5.8	252.133	5.4e-07
5.8	248.618	4.9e-07
5.8	245.704	4.7e-07
5.8	242.199	6.2e-07
5.8	238.569	6.5e-07
5.8	235.121	7e-07
5.8	231.611	6.7e-07
5.8	229.012	6.4e-07
5.8	225.453	6.2e-07
5.8	221.94	6.1e-07
5.8	218.24	6e-07
5.8	215.519	5.6e-07
5.8	212.016	4.9e-07
5.8	208.671	5e-07
5.8	204.988	5.4e-07
5.8	202.072	5.5e-07
5.8	198.911	6.3e-07
5.8	195.348	5.7e-07
5.8	191.744	5.7e-07
5.8	188.188	6.3e-07
5.8	184.673	6e-07
5.8	182.058	6.2e-07
5.8	178.244	6.5e-07
5.8	174.94	5.9e-07
5.8	171.464	5.6e-07
5.8	168.129	6e-07
5.8	165.406	5.2e-07
5.8	161.756	5.6e-07
5.8	158.058	5.3e-07
5.8	154.565	5.6e-07
5.8	151.01	6.1e-07
5.8	147.778	6.7e-07
5.8	144.336	7.8e-07
5.8	140.625	7e-07
5.8	137.839	6.9e-07
5.8	134.193	7.2e-07
5.8	130.834	7.1e-07
5.8	127.256	7.8e-07
5.8	123.919	7.3e-07
5.8	121.28	6.9e-07
5.8	117.619	6.2e-07
5.8	114.083	6.5e-07
5.8	110.688	5.2e-07
5.8	106.972	5e-07
5.8	103.889	5.4e-07
5.8	100.178	4.9e-07
5.8	96.6984	5.8e-07
5.8	93.228	5.5e-07
5.8	89.6039	5e-07
5.8	86.6967	5.5e-07
5.8	83.5232	6.3e-07
5.8	80.5526	6.3e-07
5.8	77.1794	6.6e-07
5.8	73.4354	6.6e-07
5.8	70.6068	5.9e-07
5.8	67.2806	5.5e-07
5.8	63.767	5.8e-07
5.8	60.373	5.5e-07
5.8	56.8432	6e-07
5.8	53.1469	6e-07
5.8	50.5457	5.3e-07
5.8	47.0765	5.9e-07
5.8	42.6654	6.2e-07
5.8	39.0523	7.4e-07
5.8	34.9088	7.4e-07
5.8	31.2238	7.2e-07
5.8	28.3005	7.1e-07
5.8	24.5247	7e-07
5.8	21.0613	7e-07
5.8	17.5787	5.8e-07
5.8	14.7726	5.8e-07
5.8	11.3565	5.3e-07
5.8	8.66393	5.9e-07
5.8	0.02954	5.8e-07
5.7	1799.51	5.5e-07
5.7	1799.62	5.4e-07
5.7	1799.48	5.1e-07
5.7	1799.49	4.9e-07
5.7	1799.49	4.5e-07
5.7	1798.9	5e-07
5.7	1797.1	4.2e-07
5.7	1795.46	5.4e-07
5.7	1792.34	5.8e-07
5.7	1789.39	5.4e-07
5.7	1786.68	7.3e-07
5.7	1783.13	7.2e-07
5.7	1779.84	7e-07
5.7	1776.54	7.2e-07
5.7	1774	6e-07
5.7	1770.31	5.8e-07
5.7	1766.92	5.6e-07
5.7	1763.64	6.2e-07
5.7	1760.32	6e-07
5.7	1757.09	6.4e-07
5.7	1754.34	7e-07
5.7	1750.55	6.5e-07
5.7	1747.22	7.2e-07
5.7	1744.24	6.7e-07
5.7	1740.81	6.6e-07
5.7	1737.43	6.5e-07
5.7	1734.85	6.7e-07
5.7	1731.03	6.8e-07
5.7	1727.64	6.7e-07
5.7	1724.94	6.2e-07
5.7	1721.33	6.1e-07
5.7	1718.74	5.8e-07
5.7	1714.8	6e-07
5.7	1711.4	6.2e-07
5.7	1708.07	6.4e-07
5.7	1705.07	6.8e-07
5.7	1701.58	6.7e-07
5.7	1698.05	5.9e-07
5.7	1695.43	6.2e-07
5.7	1692.11	5.8e-07
5.7	1688.14	5.3e-07
5.7	1685.92	5.5e-07
5.7	1682.28	5.2e-07
5.7	1679.39	5.2e-07
5.7	1675.91	6e-07
5.7	1672.43	6.9e-07
5.7	1668.99	7e-07
5.7	1666.07	7.3e-07
5.7	1662.63	7.3e-07
5.7	1658.94	6.8e-07
5.7	1656.43	5.9e-07
5.7	1652.68	5.9e-07
5.7	1650.01	5.5e-07
5.7	1646.6	6.4e-07
5.7	1643.03	6.2e-07
5.7	1639.65	6.5e-07
5.7	1636.77	6.6e-07
5.7	1633.29	5.9e-07
5.7	1629.78	6.7e-07
5.7	1626.98	7.3e-07
5.7	1623.11	6.8e-07
5.7	1620.07	6.5e-07
5.7	1617.24	6.4e-07
5.7	1613.73	6.3e-07
5.7	1610.07	7e-07
5.7	1607.37	6.8e-07
5.7	1604.01	7e-07
5.7	1600.45	6.6e-07
5.7	1597.02	5.9e-07
5.7	1593.93	5.7e-07
5.7	1590.45	5.7e-07
5.7	1586.83	5.7e-07
5.7	1584.01	7.2e-07
5.7	1580.5	8.5e-07
5.7	1577.14	8.2e-07
5.7	1573.61	8.6e-07
5.7	1570.85	8.4e-07
5.7	1567.4	7.8e-07
5.7	1563.61	7.8e-07
5.7	1560.86	8.4e-07
5.7	1557.52	8e-07
5.7	1554.09	8e-07
5.7	1551.14	8e-07
5.7	1547.86	7.6e-07
5.7	1544.13	7.5e-07
5.7	1540.88	7e-07
5.7	1537.62	7e-07
5.7	1534.48	7.3e-07
5.7	1530.94	7.3e-07
5.7	1527.99	6.6e-07
5.7	1524.71	6.6e-07
5.7	1521.16	7.8e-07
5.7	1517.77	8e-07
5.7	1514.89	9.1e-07
5.7	1511.23	8.6e-07
5.7	1507.75	8.4e-07
5.7	1504.31	8.9e-07
5.7	1500.81	8.7e-07
5.7	1498.27	9.2e-07
5.7	1494.41	9.2e-07
5.7	1491.97	9.3e-07
5.7	1488.31	1.02e-06
5.7	1484.91	1.17e-06
5.7	1481.1	1.2e-06
5.7	1478.54	1.17e-06
5.7	1474.84	1.12e-06
5.7	1471.53	1.15e-06
5.7	1468.09	1.14e-06
5.7	1464.38	1.14e-06
5.7	1461.39	1.13e-06
5.7	1458.13	1.15e-06
5.7	1454.53	1.07e-06
5.7	1451.81	1.21e-06
5.7	1448.49	1.24e-06
5.7	1444.72	1.5e-06
5.7	1442.01	1.71e-06
5.7	1438.62	2.03e-06
5.7	1435.14	2.39e-06
5.7	1432.4	2.68e-06
5.7	1428.63	2.98e-06
5.7	1425.38	3.04e-06
5.7	1422.26	3.01e-06
5.7	1418.34	3.24e-06
5.7	1415.44	3.9e-06
5.7	1412.09	4.25e-06
5.7	1408.32	4.79e-06
5.7	1405.11	5.79e-06
5.7	1402.18	5.7e-06
5.7	1398.8	5.83e-06
5.7	1395.42	6.33e-06
5.7	1392.55	6.14e-06
5.7	1388.81	6.26e-06
5.7	1385.65	6.52e-06
5.7	1382.68	7.18e-06
5.7	1379.35	7.67e-06
5.7	1375.56	8.66e-06
5.7	1372.95	1.059e-05
5.7	1369.34	1.269e-05
5.7	1365.88	1.588e-05
5.7	1362.21	1.857e-05
5.7	1359.64	2.023e-05
5.7	1356.24	2.364e-05
5.7	1353.6	2.574e-05
5.7	1349.97	2.791e-05
5.7	1346.18	2.962e-05
5.7	1342.93	3.215e-05
5.7	1339.4	3.992e-05
5.7	1336.61	4.424e-05
5.7	1332.97	5.503e-05
5.7	1330.28	6.097e-05
5.7	1326.77	5.926e-05
5.7	1323.16	6.566e-05
5.7	1319.72	7.785e-05
5.7	1316.34	0.00011004
5.7	1313.54	0.00013465
5.7	1309.63	0.00014614
5.7	1307.23	0.0001465
5.7	1303.4	0.00010918
5.7	1300.03	5.961e-05
5.7	1296.58	-6.7e-06
5.7	1293.17	-0.00010125
5.7	1290.37	-0.00018536
5.7	1286.89	-0.00022277
5.7	1283.23	-0.00021065
5.7	1279.77	-0.00014959
5.7	1276.4	-6.959e-05
5.7	1273.56	-1.353e-05
5.7	1269.92	7.78e-06
5.7	1266.72	1.495e-05
5.7	1262.95	9.08e-06
5.7	1260.29	-9.28e-06
5.7	1256.78	-2.5e-05
5.7	1253.15	-4.512e-05
5.7	1249.77	-7.079e-05
5.7	1246.95	-8.618e-05
5.7	1243.48	-9.289e-05
5.7	1240.51	-9.451e-05
5.7	1237.32	-8.074e-05
5.7	1233.88	-5.83e-05
5.7	1230.17	-3.94e-05
5.7	1227.34	-2.464e-05
5.7	1224.02	-1.586e-05
5.7	1220.54	-1.05e-05
5.7	1217.62	-7.23e-06
5.7	1213.96	-5.15e-06
5.7	1211.24	-3.75e-06
5.7	1207.68	-2.86e-06
5.7	1204.45	-2.33e-06
5.7	1201.66	-1.68e-06
5.7	1198.03	-1.15e-06
5.7	1194.54	-6.8e-07
5.7	1190.93	-3e-07
5.7	1188.45	0
5.7	1184.79	1.5e-07
5.7	1181.54	3.1e-07
5.7	1177.72	3.6e-07
5.7	1175.14	3.7e-07
5.7	1171.38	4.4e-07
5.7	1167.89	5.9e-07
5.7	1164.51	6.5e-07
5.7	1161.52	6.5e-07
5.7	1158.13	6.9e-07
5.7	1154.62	6.2e-07
5.7	1151.15	5.7e-07
5.7	1148.49	6.4e-07
5.7	1144.92	6.2e-07
5.7	1141.49	6e-07
5.7	1137.81	6.1e-07
5.7	1134.33	5.8e-07
5.7	1131.77	5.5e-07
5.7	1128.1	5.7e-07
5.7	1124.66	5.7e-07
5.7	1121.18	4.9e-07
5.7	1117.58	5.5e-07
5.7	1114.82	5.3e-07
5.7	1111.38	5.5e-07
5.7	1107.88	6.2e-07
5.7	1104.54	6.7e-07
5.7	1101.69	7.2e-07
5.7	1098.16	8.3e-07
5.7	1094.53	8.1e-07
5.7	1091.01	7.5e-07
5.7	1087.54	7.3e-07
5.7	1084.73	6.3e-07
5.7	1081.15	6.1e-07
5.7	1078.02	5.9e-07
5.7	1074.29	5.1e-07
5.7	1071.53	4.9e-07
5.7	1068.22	5.6e-07
5.7	1064.37	6e-07
5.7	1060.99	6e-07
5.7	1058.19	6e-07
5.7	1054.7	5.7e-07
5.7	1051.38	4.9e-07
5.7	1047.91	5.9e-07
5.7	1044.23	6.8e-07
5.7	1041.75	6.9e-07
5.7	1038.19	7.6e-07
5.7	1034.77	5.8e-07
5.7	1031.24	5.4e-07
5.7	1027.65	5.7e-07
5.7	1024.97	6e-07
5.7	1021.34	6.1e-07
5.7	1017.98	5.9e-07
5.7	1014.17	5.6e-07
5.7	1010.89	5.6e-07
5.7	1008.15	6.4e-07
5.7	1004.57	6.2e-07
5.7	1001.08	6.5e-07
5.7	997.913	6e-07
5.7	994.806	6.5e-07
5.7	991.391	7.2e-07
5.7	987.726	7.3e-07
5.7	984.272	7.2e-07
5.7	981.597	6.9e-07
5.7	978.004	6.3e-07
5.7	974.534	6.2e-07
5.7	971.116	6.3e-07
5.7	968.231	7e-07
5.7	964.902	7.5e-07
5.7	961.353	7.9e-07
5.7	957.701	8.4e-07
5.7	954.304	7.2e-07
5.7	951.471	7.7e-07
5.7	948.101	7.4e-07
5.7	945.319	7.6e-07
5.7	941.694	7.7e-07
5.7	939.101	6.7e-07
5.7	935.454	6e-07
5.7	931.94	5.5e-07
5.7	928.426	6.1e-07
5.7	925.042	6.9e-07
5.7	922.014	6.3e-07
5.7	918.827	6.1e-07
5.7	915.144	5.7e-07
5.7	911.511	5.1e-07
5.7	908.747	5.2e-07
5.7	905.355	6.3e-07
5.7	901.777	6.1e-07
5.7	898.163	6.7e-07
5.7	894.821	7.1e-07
5.7	892.068	7.6e-07
5.7	888.615	6.9e-07
5.7	884.954	5.6e-07
5.7	881.51	5.4e-07
5.7	877.978	4.2e-07
5.7	874.453	4.4e-07
5.7	871.883	5.2e-07
5.7	868.377	5.8e-07
5.7	864.835	6.1e-07
5.7	861.112	6.2e-07
5.7	858.453	5e-07
5.7	854.917	4.3e-07
5.7	851.515	4.5e-07
5.7	847.869	4.7e-07
5.7	844.506	5.9e-07
5.7	841.631	5.9e-07
5.7	838.209	6.4e-07
5.7	834.862	6e-07
5.7	831.152	6e-07
5.7	828.33	7.3e-07
5.7	824.648	7.1e-07
5.7	821.335	7.3e-07
5.7	818.516	6.5e-07
5.7	815.2	5e-07
5.7	811.571	5.1e-07
5.7	809.006	6.1e-07
5.7	805.321	6.4e-07
5.7	801.865	7e-07
5.7	798.257	6.9e-07
5.7	794.89	5.8e-07
5.7	791.356	5.7e-07
5.7	788.56	5.2e-07
5.7	785.233	5.1e-07
5.7	781.58	5.1e-07
5.7	778.125	5.2e-07
5.7	775.271	5.3e-07
5.7	771.607	5.7e-07
5.7	768.108	6e-07
5.7	764.761	5.6e-07
5.7	761.189	5.8e-07
5.7	757.946	5.4e-07
5.7	754.754	5.3e-07
5.7	751.509	5.6e-07
5.7	747.981	5.7e-07
5.7	744.41	5.3e-07
5.7	741.674	5.9e-07
5.7	737.951	6.3e-07
5.7	734.553	6.6e-07
5.7	731.141	6.9e-07
5.7	728.41	6.2e-07
5.7	724.842	6.2e-07
5.7	721.252	6.3e-07
5.7	717.762	6.9e-07
5.7	714.439	6.9e-07
5.7	711.763	7e-07
5.7	708.195	6.4e-07
5.7	704.55	5.9e-07
5.7	701.259	5.5e-07
5.7	697.645	5.1e-07
5.7	694.058	5.1e-07
5.7	691.306	4.7e-07
5.7	687.679	5.4e-07
5.7	684.447	6.1e-07
5.7	680.788	6e-07
5.7	677.879	6.6e-07
5.7	674.367	6.4e-07
5.7	671.581	6.5e-07
5.7	668.178	6.3e-07
5.7	664.833	6.6e-07
5.7	661.383	6.4e-07
5.7	658.333	6.9e-07
5.7	654.895	6.9e-07
5.7	651.647	7e-07
5.7	648.474	7.1e-07
5.7	645.205	5.4e-07
5.7	641.543	5.6e-07
5.7	638.267	5.2e-07
5.7	634.794	5.4e-07
5.7	631.847	5.9e-07
5.7	628.429	6.5e-07
5.7	624.896	7.2e-07
5.7	621.662	6.7e-07
5.7	617.877	7.6e-07
5.7	615.233	8e-07
5.7	611.854	8.5e-07
5.7	608.179	7.7e-07
5.7	605.481	7e-07
5.7	601.908	5.5e-07
5.7	598.324	3.7e-07
5.7	594.749	3.7e-07
5.7	591.347	2.9e-07
5.7	588.431	4.1e-07
5.7	585.02	4.2e-07
5.7	581.622	4.5e-07
5.7	578.117	4.3e-07
5.7	574.896	5.5e-07
[truncated: 26,947 more rows]
