# Supplementary material for: Hybrid magnonics in hybrid perovskite antiferromagnets
Source: Nat Commun. 2023 Apr 1;14:1834. doi: 10.1038/s41467-023-37505-w (PMC10067936; doi:10.1038/s41467-023-37505-w)
Supplement: Supplementary file 2 — Source Data [file 41467_2023_37505_MOESM2_ESM.zip › Figure 3 data.xlsx]

## Sheet: Figure 3b
Theta (degrees)	g/2pi	Ku/2pi	Kl/2pi
0	0.27	0.068	0.068
15	0.32	0.058	0.046
30	0.45	0.037	0.039
45	0.64	0.0527	0.048

## Sheet: Theta = 0
	Field (Oe)
Frequency (GHz)		0.1	0.2	0.3	0.4	0.5	0.6	0.7	0.8	0.9	1	1.1	1.2	1.3	1.4	1.5	1.6	1.7	1.8	1.9	2	2.1	2.2	2.3	2.4	2.5	2.6	2.7	2.8	2.9	3	3.1	3.2	3.3	3.4	3.5	3.6	3.7	3.8	3.9	4	4.1	4.2	4.3	4.4	4.5	4.6	4.7	4.8
	2854.34	20.057	19.5114	19.2354	18.8783	18.6312	18.3887	18.1842	17.9512	17.724	17.4948	17.2861	17.1719	16.9033	16.6846	16.5859	16.5459	16.3477	16.1029	15.9757	15.9129	15.7363	15.613	15.5448	15.3796	15.1626	15.1292	15.0314	14.9261	14.7839	14.624	14.5555	14.41	14.2977	14.1442	13.9084	13.8651	13.7837	13.6151	13.3973	13.3752	13.3677	13.1898	12.9282	12.6261	12.731	12.3815	12.5312	12.5452
	2849.2	20.0566	19.512	19.2357	18.8776	18.6315	18.3887	18.1849	17.9508	17.7236	17.4938	17.2845	17.1719	16.904	16.6842	16.5863	16.5462	16.3483	16.1022	15.9748	15.9139	15.7367	15.6128	15.5454	15.38	15.1629	15.1299	15.0326	14.9256	14.7832	14.6232	14.5563	14.4103	14.297	14.1439	13.909	13.8641	13.786	13.616	13.3968	13.3753	13.3669	13.1891	12.9277	12.6221	12.7339	12.3825	12.5326	12.5461
	2844.06	20.056	19.5117	19.2354	18.8779	18.6302	18.3893	18.1842	17.9512	17.7233	17.4941	17.2855	17.1715	16.904	16.6833	16.5866	16.5462	16.348	16.1022	15.9756	15.9131	15.737	15.6131	15.5451	15.38	15.1618	15.1291	15.0316	14.9246	14.7847	14.623	14.5549	14.4098	14.2983	14.1426	13.9085	13.8633	13.786	13.6182	13.3962	13.375	13.3682	13.1886	12.9263	12.6281	12.7326	12.3809	12.5301	12.5475
	2838.91	20.0563	19.5124	19.235	18.8786	18.6315	18.388	18.1849	17.9505	17.724	17.4945	17.2852	17.1715	16.9023	16.6836	16.5863	16.5465	16.3483	16.1022	15.9753	15.9134	15.7363	15.6128	15.5448	15.3796	15.1615	15.1292	15.0316	14.9261	14.7845	14.6227	14.556	14.4108	14.2969	14.1429	13.9087	13.8634	13.7856	13.6164	13.3947	13.3768	13.3688	13.1872	12.929	12.6268	12.7339	12.3818	12.5309	12.5438
	2833.77	20.057	19.5117	19.2357	18.8786	18.6315	18.3887	18.1846	17.9502	17.7233	17.4945	17.2855	17.1712	16.9033	16.6829	16.5856	16.5469	16.348	16.1022	15.9771	15.9129	15.7362	15.6128	15.5452	15.3804	15.1624	15.1299	15.0308	14.9251	14.7842	14.6235	14.5573	14.4103	14.2988	14.1444	13.9087	13.8652	13.7847	13.6177	13.3952	13.3743	13.3688	13.1885	12.929	12.6243	12.7301	12.381	12.5308	12.5438
	2828.63	20.0563	19.5117	19.2354	18.8779	18.6309	18.388	18.1846	17.9512	17.723	17.4948	17.2848	17.1712	16.9043	16.6839	16.5866	16.5462	16.3486	16.1019	15.9753	15.9136	15.737	15.6136	15.5444	15.3791	15.1629	15.1289	15.0321	14.9258	14.7839	14.6224	14.5558	14.4098	14.298	14.1457	13.91	13.8639	13.786	13.6169	13.3981	13.3752	13.3677	13.1906	12.9295	12.6296	12.7332	12.3825	12.5296	12.5444
	2823.49	20.0563	19.512	19.2354	18.8776	18.6302	18.3883	18.1846	17.9502	17.7233	17.4945	17.2852	17.1719	16.9033	16.6833	16.5869	16.5465	16.3477	16.1029	15.9756	15.9137	15.7363	15.6131	15.5462	15.38	15.1626	15.1291	15.0327	14.9245	14.7848	14.6229	14.5558	14.4095	14.2982	14.1439	13.9087	13.8651	13.786	13.6162	13.3953	13.3771	13.3669	13.1916	12.9271	12.6276	12.731	12.381	12.5269	12.5435
	2818.34	20.057	19.5117	19.2357	18.8783	18.6305	18.388	18.1849	17.9499	17.7233	17.4938	17.2865	17.1722	16.9027	16.6839	16.5863	16.5456	16.348	16.1022	15.9759	15.9137	15.737	15.6125	15.5459	15.3791	15.1629	15.1296	15.0324	14.925	14.784	14.6245	14.5552	14.4102	14.2961	14.146	13.909	13.8626	13.7853	13.6143	13.3963	13.3781	13.3659	13.1917	12.9281	12.6263	12.7341	12.3789	12.5298	12.543
	2813.2	20.057	19.512	19.2357	18.8776	18.6302	18.388	18.1852	17.9508	17.724	17.4935	17.2848	17.1719	16.9036	16.6833	16.5863	16.5462	16.348	16.1019	15.9767	15.9136	15.737	15.613	15.5452	15.3787	15.1629	15.1294	15.0324	14.9245	14.7834	14.624	14.5553	14.4098	14.2972	14.1442	13.9087	13.8639	13.7876	13.6169	13.3976	13.3774	13.367	13.1911	12.9266	12.6284	12.7336	12.3792	12.5278	12.5428
	2808.06	20.0566	19.5117	19.2354	18.8786	18.6305	18.3883	18.1849	17.9499	17.7236	17.4938	17.2852	17.1719	16.9033	16.6829	16.5863	16.5469	16.349	16.1032	15.9748	15.9131	15.7368	15.6125	15.5451	15.3783	15.1634	15.1291	15.0329	14.9243	14.7847	14.6232	14.5544	14.409	14.2972	14.1442	13.909	13.863	13.7865	13.6177	13.3966	13.3761	13.3652	13.1919	12.9281	12.6243	12.7323	12.3812	12.5277	12.5444
	2802.91	20.0566	19.5117	19.2354	18.8786	18.6305	18.3887	18.1852	17.9505	17.7236	17.4941	17.2848	17.1712	16.9036	16.6829	16.5859	16.5462	16.348	16.1025	15.9753	15.9139	15.7371	15.6139	15.5446	15.3791	15.1628	15.1296	15.0324	14.924	14.7843	14.6224	14.5555	14.4102	14.2979	14.1434	13.9095	13.8639	13.7856	13.6169	13.397	13.3765	13.3674	13.193	12.9289	12.6261	12.7303	12.3813	12.5262	12.5441
	2797.77	20.0563	19.5124	19.2357	18.8779	18.6312	18.389	18.1849	17.9505	17.7236	17.4938	17.2861	17.1722	16.904	16.6839	16.5866	16.5465	16.348	16.1019	15.9771	15.9139	15.7368	15.6134	15.5452	15.3784	15.1629	15.1286	15.0327	14.9248	14.7848	14.6222	14.5563	14.4098	14.2977	14.1442	13.9084	13.8625	13.7865	13.619	13.3958	13.377	13.3675	13.1904	12.9285	12.626	12.7323	12.3823	12.5303	12.5462
	2792.63	20.056	19.5117	19.236	18.8786	18.6309	18.388	18.1842	17.9508	17.7236	17.4935	17.2852	17.1715	16.9033	16.6826	16.5866	16.5465	16.3477	16.1022	15.9748	15.9131	15.7375	15.613	15.5461	15.3796	15.1642	15.1286	15.0326	14.9259	14.7835	14.6214	14.5555	14.41	14.2975	14.145	13.909	13.8628	13.7868	13.6191	13.3939	13.3776	13.3669	13.1885	12.9271	12.6274	12.7314	12.3843	12.5299	12.5454
	2787.48	20.0566	19.5114	19.2354	18.8786	18.6312	18.388	18.1842	17.9499	17.7233	17.4935	17.2852	17.1722	16.9027	16.6839	16.5863	16.5459	16.3473	16.1025	15.9753	15.9126	15.737	15.6131	15.5448	15.3792	15.1631	15.1297	15.0319	14.925	14.7842	14.6221	14.5549	14.4121	14.2972	14.1426	13.9071	13.8621	13.7858	13.6183	13.397	13.376	13.3649	13.1911	12.9274	12.6257	12.7298	12.383	12.5298	12.5464
	2782.34	20.0566	19.5124	19.2357	18.8783	18.6312	18.3887	18.1849	17.9508	17.7233	17.4938	17.2865	17.1725	16.904	16.6829	16.5863	16.5462	16.3477	16.1019	15.9757	15.9128	15.7363	15.6118	15.5446	15.3794	15.1623	15.13	15.0321	14.9248	14.785	14.6224	14.5549	14.4111	14.2969	14.1439	13.9087	13.8641	13.7852	13.6157	13.3949	13.3781	13.3669	13.1882	12.9264	12.626	12.7323	12.3813	12.5286	12.5457
	2777.2	20.057	19.5117	19.2357	18.8783	18.6309	18.3887	18.1852	17.9502	17.7236	17.4941	17.2842	17.1712	16.903	16.6829	16.5869	16.5462	16.3483	16.1025	15.9757	15.9132	15.736	15.6131	15.5454	15.3796	15.1623	15.1294	15.0337	14.9248	14.7839	14.6229	14.5558	14.4092	14.2974	14.144	13.9071	13.8643	13.7858	13.6169	13.3955	13.377	13.3678	13.1878	12.9277	12.6263	12.7308	12.3809	12.5288	12.5448
	2772.06	20.056	19.512	19.2357	18.8786	18.6305	18.388	18.1836	17.9499	17.7233	17.4938	17.2858	17.1725	16.9043	16.6829	16.5859	16.5459	16.3483	16.1029	15.9764	15.9128	15.7371	15.6121	15.5457	15.3797	15.1628	15.1292	15.0322	14.9255	14.7843	14.6224	14.5558	14.4105	14.2964	14.1439	13.9061	13.8652	13.7848	13.6188	13.394	13.375	13.3682	13.1891	12.9264	12.6252	12.7329	12.38	12.5296	12.5452
	2766.91	20.056	19.512	19.2354	18.8792	18.6312	18.3883	18.1836	17.9502	17.7233	17.4945	17.2855	17.1719	16.9036	16.6833	16.5863	16.5465	16.3486	16.1025	15.9756	15.9126	15.7363	15.6126	15.5443	15.3794	15.1624	15.1291	15.0329	14.9248	14.7843	14.6232	14.5558	14.4106	14.2965	14.1426	13.9084	13.863	13.7847	13.6188	13.3932	13.3763	13.3687	13.1911	12.9264	12.6271	12.7305	12.3817	12.527	12.5452
	2761.77	20.056	19.5117	19.2354	18.8786	18.6309	18.389	18.1846	17.9505	17.724	17.4941	17.2848	17.1719	16.904	16.6829	16.5863	16.5459	16.3486	16.1016	15.9753	15.9124	15.7365	15.6128	15.5461	15.3794	15.1639	15.1296	15.0334	14.9248	14.784	14.6239	14.5545	14.4113	14.2979	14.1436	13.9071	13.8639	13.7853	13.6165	13.394	13.375	13.3675	13.1888	12.9258	12.6268	12.7334	12.3812	12.5296	12.5446
	2756.63	20.0563	19.5114	19.2354	18.8786	18.6312	18.3893	18.1849	17.9515	17.723	17.4948	17.2845	17.1715	16.903	16.6833	16.5863	16.5459	16.3477	16.1029	15.9756	15.9123	15.7365	15.613	15.5448	15.3791	15.1613	15.1287	15.0335	14.9248	14.7853	14.6232	14.5555	14.411	14.2987	14.1434	13.9072	13.8657	13.7858	13.6151	13.3968	13.3747	13.3672	13.1896	12.9279	12.6266	12.7337	12.3849	12.5301	12.5452
	2751.48	20.0566	19.5117	19.2363	18.8789	18.6309	18.3887	18.1842	17.9505	17.7233	17.4948	17.2858	17.1719	16.903	16.6836	16.5859	16.5462	16.3483	16.1022	15.9757	15.9126	15.7367	15.6131	15.5454	15.3792	15.1636	15.1297	15.0329	14.9243	14.7852	14.6234	14.5549	14.4118	14.2972	14.1439	13.9079	13.8649	13.7839	13.6178	13.3953	13.3758	13.368	13.1878	12.9268	12.6248	12.7329	12.381	12.5296	12.5444
	2746.34	20.0573	19.5117	19.2367	18.8789	18.6302	18.389	18.1846	17.9508	17.7236	17.4938	17.2861	17.1719	16.9036	16.6833	16.5859	16.5465	16.3483	16.1022	15.9754	15.9131	15.7365	15.6128	15.5441	15.3802	15.1629	15.1291	15.0317	14.9246	14.785	14.6229	14.555	14.4097	14.2988	14.1429	13.9067	13.8633	13.7845	13.619	13.3965	13.3748	13.368	13.1895	12.9282	12.6287	12.7327	12.3815	12.5295	12.5448
	2741.2	20.056	19.5124	19.2357	18.8776	18.6302	18.3887	18.1859	17.9499	17.7233	17.4938	17.2852	17.1722	16.903	16.6829	16.5866	16.5465	16.3483	16.1022	15.9759	15.9134	15.7365	15.6136	15.5461	15.3796	15.1629	15.1296	15.0319	14.9246	14.7858	14.6227	14.5558	14.41	14.2979	14.1427	13.9074	13.8638	13.783	13.6164	13.3945	13.3757	13.3682	13.1883	12.9268	12.6265	12.7332	12.3797	12.5293	12.5441
	2736.05	20.0576	19.512	19.2357	18.8796	18.6305	18.3887	18.1846	17.9502	17.7243	17.4948	17.2848	17.1715	16.903	16.6846	16.5863	16.5469	16.3477	16.1022	15.9749	15.9129	15.7363	15.6128	15.5446	15.3784	15.1626	15.1291	15.0327	14.925	14.7848	14.6234	14.5553	14.4111	14.2974	14.1439	13.9089	13.8657	13.7845	13.6169	13.3976	13.3748	13.3662	13.189	12.9274	12.6235	12.7293	12.3786	12.5298	12.5461
	2730.91	20.0566	19.5111	19.2354	18.8789	18.6305	18.3887	18.1846	17.9512	17.7236	17.4938	17.2858	17.1709	16.9033	16.6829	16.5859	16.5462	16.3477	16.1019	15.9753	15.9131	15.736	15.6133	15.5446	15.3797	15.1626	15.1299	15.0321	14.9232	14.7835	14.6226	14.5552	14.4126	14.298	14.1439	13.9077	13.8626	13.7842	13.6152	13.3955	13.3745	13.368	13.1873	12.9295	12.6232	12.7327	12.381	12.5301	12.5452
	2725.77	20.0566	19.5117	19.2354	18.8789	18.6305	18.3887	18.1846	17.9502	17.7233	17.4948	17.2852	17.1715	16.9036	16.6829	16.5859	16.5459	16.3477	16.1025	15.9762	15.9129	15.737	15.6134	15.5448	15.3791	15.1626	15.1281	15.0324	14.925	14.7855	14.6229	14.5544	14.4106	14.2975	14.1426	13.9072	13.8639	13.7839	13.6167	13.3942	13.3748	13.368	13.1895	12.9269	12.623	12.7337	12.3778	12.5296	12.5441
	2720.63	20.0566	19.5117	19.2354	18.8786	18.6305	18.3877	18.1855	17.9508	17.723	17.4945	17.2852	17.1722	16.903	16.6833	16.5856	16.5469	16.348	16.1022	15.9751	15.9123	15.7365	15.6126	15.5457	15.38	15.1624	15.1297	15.0314	14.9233	14.7848	14.6227	14.5539	14.4118	14.2972	14.145	13.9069	13.8631	13.7847	13.616	13.3953	13.3743	13.3685	13.1875	12.9295	12.6243	12.7324	12.3796	12.5317	12.5474
	2715.48	20.057	19.5124	19.2354	18.8786	18.6305	18.3877	18.1849	17.9499	17.7236	17.4948	17.2858	17.1719	16.9033	16.6829	16.5856	16.5462	16.3477	16.1032	15.9756	15.9136	15.7367	15.6125	15.5448	15.3792	15.1632	15.1289	15.0308	14.9238	14.7855	14.6227	14.5552	14.4115	14.2975	14.1436	13.9066	13.866	13.7826	13.6167	13.3968	13.3729	13.3674	13.1891	12.9287	12.625	12.7306	12.3799	12.5288	12.5436
	2710.34	20.056	19.5117	19.2357	18.8783	18.6305	18.388	18.1846	17.9505	17.7233	17.4935	17.2855	17.1719	16.9027	16.6833	16.5859	16.5462	16.3483	16.1019	15.9757	15.9146	15.7354	15.6118	15.5452	15.3799	15.1631	15.1289	15.0306	14.924	14.7845	14.6237	14.5542	14.4126	14.2983	14.144	13.908	13.8657	13.7845	13.617	13.3949	13.3753	13.3669	13.1872	12.925	12.6247	12.7331	12.3815	12.5309	12.5436
	2705.2	20.0563	19.5117	19.2354	18.8786	18.6312	18.389	18.1842	17.9499	17.723	17.4945	17.2852	17.1725	16.9033	16.6836	16.5866	16.5462	16.3477	16.1016	15.9757	15.9132	15.7367	15.6128	15.5443	15.3792	15.1624	15.1291	15.0319	14.9242	14.7842	14.6247	14.5542	14.4116	14.2965	14.1442	13.9082	13.8641	13.7845	13.6174	13.396	13.3743	13.3656	13.189	12.9272	12.6268	12.7331	12.3792	12.5282	12.5443
	2700.05	20.0566	19.512	19.2354	18.8786	18.6305	18.389	18.1849	17.9499	17.723	17.4945	17.2855	17.1732	16.903	16.6829	16.5869	16.5465	16.349	16.1019	15.9753	15.9134	15.7365	15.6125	15.5433	15.3792	15.1619	15.1294	15.0326	14.9237	14.7861	14.6242	14.5557	14.4128	14.2964	14.1432	13.9076	13.863	13.7843	13.6165	13.3945	13.3748	13.3659	13.1908	12.9276	12.6261	12.7334	12.3765	12.5301	12.5457
	2694.91	20.0563	19.512	19.2354	18.8786	18.6305	18.3883	18.1849	17.9508	17.7233	17.4948	17.2848	17.1719	16.904	16.6829	16.5859	16.5462	16.348	16.1022	15.9746	15.9124	15.7367	15.6123	15.5438	15.3787	15.1623	15.1291	15.0321	14.9232	14.7847	14.624	14.5553	14.4118	14.2975	14.1436	13.9064	13.8639	13.7843	13.6157	13.3971	13.3745	13.3682	13.1882	12.9281	12.6281	12.7321	12.3823	12.5285	12.543
	2689.77	20.0566	19.512	19.2354	18.8786	18.6312	18.3883	18.1852	17.9502	17.7236	17.4948	17.2855	17.1715	16.903	16.6829	16.5866	16.5459	16.348	16.1035	15.9751	15.9131	15.7366	15.6123	15.5449	15.3781	15.1616	15.1291	15.0322	14.9243	14.783	14.624	14.5545	14.4115	14.297	14.1444	13.9054	13.8643	13.7853	13.6156	13.3962	13.3771	13.368	13.1878	12.9295	12.6276	12.7313	12.3826	12.5308	12.5433
	2684.63	20.0563	19.5114	19.2354	18.8786	18.6302	18.389	18.1846	17.9502	17.7236	17.4945	17.2848	17.1719	16.9033	16.6829	16.5872	16.5462	16.348	16.1022	15.9756	15.9139	15.7363	15.6125	15.5431	15.3792	15.1631	15.1286	15.0319	14.9243	14.784	14.6229	14.556	14.4113	14.2959	14.1436	13.9079	13.8646	13.7853	13.6172	13.3958	13.374	13.368	13.1878	12.9289	12.6278	12.7339	12.3802	12.5285	12.5443
	2679.48	20.057	19.5117	19.2354	18.8786	18.6315	18.3887	18.1836	17.9505	17.7227	17.4951	17.2858	17.1709	16.9033	16.6839	16.5859	16.5469	16.348	16.1022	15.9756	15.9141	15.7358	15.6128	15.5443	15.3791	15.1624	15.1299	15.0327	14.9248	14.7847	14.6243	14.5552	14.4111	14.2964	14.1429	13.9095	13.8628	13.7847	13.6165	13.3952	13.3763	13.3654	13.1886	12.9292	12.6248	12.7318	12.3826	12.5303	12.544
	2674.34	20.0563	19.5124	19.2357	18.8779	18.6312	18.3883	18.1846	17.9502	17.7227	17.4945	17.2848	17.1722	16.9027	16.6826	16.5866	16.5472	16.3483	16.1019	15.9756	15.9124	15.7371	15.6123	15.5438	15.3802	15.1623	15.1291	15.0319	14.9251	14.7843	14.6226	14.5545	14.4121	14.2974	14.1431	13.9062	13.8638	13.7847	13.6174	13.396	13.376	13.368	13.1906	12.9285	12.6248	12.734	12.3794	12.528	12.5436
	2669.2	20.0566	19.5114	19.236	18.8789	18.6309	18.3887	18.1849	17.9502	17.723	17.4938	17.2848	17.1722	16.903	16.6833	16.5859	16.5465	16.348	16.1032	15.9754	15.9134	15.7363	15.613	15.5439	15.38	15.1631	15.1287	15.0326	14.9242	14.7832	14.6234	14.5555	14.4103	14.2972	14.1437	13.9069	13.8626	13.7837	13.6183	13.3973	13.3773	13.3674	13.188	12.9272	12.6257	12.7349	12.3822	12.529	12.5464
	2664.05	20.0563	19.5117	19.2354	18.8783	18.6309	18.3883	18.1846	17.9502	17.7236	17.4945	17.2852	17.1709	16.9046	16.6833	16.5866	16.5469	16.3486	16.1016	15.9749	15.9129	15.7373	15.6138	15.5433	15.3789	15.1621	15.1299	15.0321	14.9235	14.7835	14.6245	14.5549	14.4095	14.2969	14.1434	13.9071	13.8639	13.7853	13.6167	13.3962	13.3753	13.3674	13.1883	12.9282	12.6263	12.7334	12.3807	12.5288	12.5441
	2658.91	20.0563	19.5114	19.2354	18.8783	18.6312	18.3887	18.1842	17.9508	17.7233	17.4945	17.2848	17.1719	16.9046	16.6829	16.5863	16.5472	16.3483	16.1022	15.9753	15.9141	15.7358	15.6121	15.5441	15.3792	15.1623	15.1291	15.0316	14.923	14.7834	14.6243	14.5553	14.4103	14.2959	14.1437	13.908	13.8654	13.7861	13.6178	13.3953	13.3752	13.3646	13.1862	12.9299	12.6226	12.7326	12.3815	12.5298	12.5426
	2653.77	20.0563	19.512	19.2354	18.8789	18.6309	18.3887	18.1846	17.9505	17.7233	17.4938	17.2848	17.1722	16.9036	16.6839	16.5856	16.5459	16.3486	16.1019	15.9744	15.9131	15.7365	15.6118	15.5436	15.3805	15.1626	15.1291	15.0312	14.9235	14.7834	14.6229	14.5558	14.4102	14.2964	14.1445	13.9079	13.8651	13.7853	13.6156	13.396	13.3748	13.3669	13.187	12.9281	12.626	12.7331	12.3812	12.5285	12.5418
	2648.62	20.0566	19.5117	19.2354	18.8783	18.6312	18.388	18.1846	17.9502	17.7233	17.4941	17.2848	17.1725	16.904	16.6829	16.5859	16.5469	16.3483	16.1025	15.9754	15.9129	15.7367	15.6126	15.5451	15.3792	15.1623	15.1286	15.0322	14.924	14.7842	14.6219	14.5557	14.4093	14.2951	14.1431	13.9074	13.8644	13.7853	13.6188	13.3952	13.3752	13.366	13.1888	12.929	12.6255	12.731	12.3833	12.5277	12.5448
	2643.48	20.057	19.5124	19.2354	18.8783	18.6309	18.3887	18.1849	17.9505	17.724	17.4938	17.2845	17.1715	16.9027	16.6836	16.5872	16.5472	16.3483	16.1016	15.9759	15.9131	15.7358	15.613	15.5439	15.3783	15.1619	15.1297	15.0319	14.925	14.7834	14.623	14.5562	14.4102	14.2961	14.1436	13.9076	13.8638	13.7865	13.6177	13.3952	13.3757	13.368	13.1878	12.9277	12.627	12.7332	12.3807	12.528	12.5443
	2638.34	20.0566	19.5117	19.2357	18.8792	18.6309	18.388	18.1849	17.9502	17.723	17.4941	17.2848	17.1712	16.903	16.6833	16.5863	16.5459	16.3477	16.1016	15.9754	15.9137	15.7365	15.6121	15.5441	15.38	15.1619	15.1286	15.0327	14.9242	14.7827	14.623	14.556	14.4102	14.297	14.1449	13.9059	13.8649	13.7855	13.6157	13.3963	13.3761	13.3654	13.1878	12.9282	12.6213	12.7318	12.382	12.5267	12.5438
	2633.2	20.0563	19.512	19.2357	18.8783	18.6305	18.389	18.1852	17.9505	17.7243	17.4938	17.2858	17.1715	16.903	16.6842	16.5863	16.5459	16.3483	16.1025	15.9757	15.9131	15.7378	15.6118	15.5444	15.3807	15.1619	15.1284	15.0326	14.9242	14.784	14.624	14.5562	14.4105	14.2962	14.1437	13.908	13.8634	13.7861	13.6167	13.3955	13.3743	13.3654	13.1888	12.9279	12.6248	12.734	12.3815	12.529	12.5405
	2628.05	20.057	19.5111	19.2354	18.8783	18.6302	18.3883	18.1846	17.9499	17.7236	17.4948	17.2852	17.1715	16.9023	16.6836	16.5869	16.5459	16.3477	16.1029	15.9753	15.9131	15.7366	15.6117	15.5444	15.3797	15.1618	15.1296	15.0329	14.9243	14.7848	14.6242	14.555	14.4103	14.2962	14.1426	13.9059	13.8643	13.7852	13.6187	13.3945	13.3766	13.3667	13.189	12.9264	12.6245	12.7305	12.3802	12.529	12.5438
	2622.91	20.0579	19.512	19.235	18.8779	18.6305	18.3887	18.1846	17.9502	17.724	17.4945	17.2855	17.1722	16.9036	16.6829	16.5863	16.5465	16.3483	16.1025	15.9756	15.9129	15.7362	15.6125	15.5435	15.3796	15.1618	15.1297	15.0327	14.9237	14.7832	14.6232	14.5552	14.41	14.2972	14.1462	13.9067	13.8633	13.786	13.616	13.3944	13.3743	13.3672	13.1893	12.925	12.6232	12.7323	12.38	12.5291	12.5417
	2617.77	20.057	19.5117	19.2354	18.8792	18.6305	18.3883	18.1839	17.9495	17.7227	17.4945	17.2852	17.1719	16.904	16.6836	16.5863	16.5462	16.3486	16.1022	15.9749	15.9132	15.7368	15.6121	15.5438	15.3799	15.1626	15.1289	15.0326	14.9243	14.7843	14.6247	14.5558	14.4098	14.2964	14.1449	13.9069	13.8633	13.784	13.6165	13.3957	13.375	13.3643	13.1908	12.9272	12.623	12.7323	12.3813	12.5267	12.5441
	2612.62	20.057	19.512	19.2354	18.8783	18.6312	18.389	18.1833	17.9502	17.723	17.4941	17.2855	17.1722	16.9046	16.6836	16.5866	16.5462	16.3483	16.1019	15.9754	15.9134	15.7368	15.6126	15.5443	15.3794	15.1624	15.1284	15.0326	14.923	14.784	14.624	14.5537	14.4097	14.2964	14.1455	13.9064	13.8628	13.785	13.6165	13.3952	13.3748	13.3656	13.1895	12.9269	12.6234	12.7347	12.3791	12.5287	12.5456
	2607.48	20.0563	19.5124	19.235	18.8783	18.6312	18.3887	18.1846	17.9512	17.723	17.4945	17.2852	17.1715	16.904	16.6836	16.5866	16.5465	16.349	16.1022	15.9749	15.9131	15.7363	15.6123	15.5438	15.3792	15.1621	15.1292	15.0324	14.9243	14.7832	14.6237	14.5547	14.4108	14.2961	14.1442	13.9066	13.8628	13.7874	13.6185	13.3968	13.3758	13.3651	13.1916	12.9261	12.6274	12.7323	12.3813	12.5286	12.5436
	2602.34	20.0573	19.5114	19.2354	18.8786	18.6305	18.388	18.1846	17.9505	17.7236	17.4938	17.2861	17.1725	16.9033	16.6833	16.5863	16.5462	16.3473	16.1025	15.9766	15.9126	15.7363	15.6133	15.5438	15.3791	15.1619	15.1292	15.0319	14.9232	14.7847	14.6224	14.5555	14.4097	14.2967	14.1432	13.9062	13.8615	13.7853	13.6173	13.3976	13.3761	13.367	13.1909	12.9274	12.6221	12.734	12.3796	12.5269	12.5426
	2597.19	20.057	19.5117	19.2354	18.8783	18.6312	18.388	18.1836	17.9502	17.7236	17.4945	17.2845	17.1729	16.9036	16.6839	16.5863	16.5462	16.3483	16.1019	15.9754	15.9126	15.7367	15.6126	15.5439	15.3796	15.1619	15.1287	15.0316	14.9243	14.7842	14.6227	14.555	14.4098	14.2979	14.1434	13.9056	13.8628	13.7837	13.6162	13.3968	13.3757	13.3652	13.1895	12.9274	12.6248	12.7339	12.3833	12.5269	12.5417
	2592.05	20.0566	19.512	19.2354	18.8779	18.6315	18.3887	18.1852	17.9499	17.7236	17.4941	17.2861	17.1722	16.9036	16.6839	16.5863	16.5462	16.348	16.1025	15.9754	15.9129	15.7355	15.613	15.5438	15.3791	15.1621	15.1296	15.0317	14.9237	14.7843	14.6216	14.5552	14.4103	14.297	14.1432	13.9059	13.8636	13.785	13.6164	13.3958	13.3747	13.3665	13.1877	12.9272	12.6234	12.7332	12.3804	12.5286	12.543
	2586.91	20.057	19.5111	19.2357	18.8786	18.6305	18.3887	18.1842	17.9505	17.724	17.4941	17.2852	17.1725	16.903	16.6846	16.5863	16.5469	16.348	16.1016	15.9749	15.9129	15.7368	15.6138	15.5438	15.3791	15.1619	15.1287	15.0324	14.9245	14.7835	14.6229	14.5557	14.4095	14.2962	14.1444	13.9082	13.8626	13.7852	13.6196	13.3957	13.3765	13.3651	13.1893	12.9268	12.6245	12.7342	12.381	12.5282	12.5448
	2581.77	20.0573	19.5117	19.2354	18.8783	18.6305	18.3883	18.1842	17.9499	17.724	17.4948	17.2852	17.1719	16.9033	16.6833	16.5856	16.5469	16.348	16.1019	15.9749	15.9123	15.738	15.6118	15.5443	15.3789	15.1626	15.1286	15.0316	14.9243	14.7837	14.6222	14.5555	14.4085	14.2969	14.1439	13.908	13.8623	13.7834	13.617	13.3955	13.3779	13.3659	13.1885	12.9285	12.6226	12.7345	12.383	12.5308	12.5435
	2576.62	20.0576	19.512	19.2357	18.8786	18.6309	18.3887	18.1842	17.9499	17.7233	17.4948	17.2855	17.1719	16.9036	16.6833	16.5866	16.5462	16.348	16.1025	15.9744	15.9137	15.7371	15.6123	15.5436	15.3786	15.1619	15.1281	15.0327	14.9248	14.7827	14.6221	14.5544	14.4103	14.2965	14.1437	13.908	13.8636	13.7824	13.6182	13.3949	13.3765	13.3659	13.1898	12.9276	12.625	12.7318	12.383	12.5299	12.5417
	2571.48	20.057	19.5117	19.2354	18.8789	18.6302	18.3887	18.1842	17.9505	17.723	17.4948	17.2848	17.1722	16.9043	16.6836	16.5869	16.5472	16.3477	16.1025	15.9757	15.9134	15.736	15.6125	15.543	15.3794	15.1624	15.1289	15.0321	14.9233	14.7829	14.6211	14.5549	14.41	14.2969	14.1437	13.9067	13.8623	13.7843	13.6174	13.3945	13.3761	13.3664	13.1885	12.9282	12.6203	12.7319	12.381	12.5301	12.5436
	2566.34	20.0566	19.5124	19.2354	18.8783	18.6309	18.388	18.1842	17.9495	17.7236	17.4948	17.2852	17.1719	16.9036	16.6826	16.5856	16.5469	16.348	16.1029	15.9756	15.9136	15.7367	15.6123	15.5443	15.3804	15.1629	15.1276	15.0316	14.9238	14.7827	14.6227	14.5549	14.4106	14.2967	14.1411	13.9072	13.863	13.7853	13.6164	13.3962	13.3761	13.3654	13.1904	12.9274	12.6234	12.7326	12.3833	12.5291	12.5412
	2561.19	20.057	19.5117	19.2354	18.8792	18.6309	18.3883	18.1836	17.9512	17.723	17.4938	17.2855	17.1729	16.9033	16.6836	16.5872	16.5479	16.3483	16.1016	15.9754	15.9131	15.7363	15.6126	15.5451	15.3787	15.1634	15.1296	15.0319	14.9233	14.7839	14.6222	14.5557	14.4111	14.2969	14.1442	13.9054	13.8618	13.7834	13.616	13.394	13.376	13.3641	13.1895	12.9269	12.6252	12.7301	12.3826	12.5296	12.5413
	2556.05	20.0563	19.5111	19.2357	18.8779	18.6302	18.3887	18.1846	17.9502	17.7233	17.4948	17.2852	17.1715	16.9036	16.6833	16.5866	16.5462	16.3477	16.1022	15.9754	15.9132	15.7373	15.6128	15.5443	15.3802	15.1618	15.1284	15.0317	14.9245	14.7839	14.6221	14.5566	14.4095	14.2951	14.1429	13.9077	13.8625	13.7858	13.6182	13.3962	13.375	13.3639	13.189	12.9271	12.6273	12.7303	12.3826	12.5293	12.542
	2550.91	20.057	19.5114	19.2357	18.8783	18.6309	18.3883	18.1836	17.9508	17.7236	17.4945	17.2848	17.1719	16.9027	16.6836	16.5859	16.5459	16.3473	16.1025	15.9751	15.9126	15.736	15.6121	15.5438	15.3789	15.1616	15.1283	15.0326	14.9245	14.784	14.6217	14.5573	14.4111	14.2951	14.1436	13.9061	13.8612	13.7853	13.6162	13.3939	13.377	13.366	13.1883	12.9238	12.6221	12.7318	12.3825	12.5285	12.541
	2545.77	20.0576	19.5117	19.2354	18.8783	18.6309	18.3883	18.1842	17.9505	17.7233	17.4932	17.2848	17.1719	16.903	16.6842	16.5856	16.5469	16.3483	16.1019	15.9757	15.9124	15.7355	15.613	15.5441	15.3807	15.1621	15.1283	15.0324	14.924	14.785	14.6208	14.5562	14.4108	14.2969	14.1434	13.9069	13.8615	13.7856	13.6139	13.3953	13.3745	13.3662	13.1882	12.9263	12.6237	12.7345	12.3818	12.5301	12.5397
	2540.62	20.057	19.5111	19.235	18.8786	18.6305	18.3883	18.1842	17.9502	17.724	17.4935	17.2852	17.1722	16.9027	16.6833	16.5866	16.5465	16.3477	16.1022	15.9748	15.9126	15.737	15.6115	15.5441	15.3786	15.1626	15.1287	15.0326	14.9237	14.7837	14.6214	14.5547	14.4097	14.297	14.1434	13.9062	13.8613	13.7855	13.6143	13.395	13.3743	13.366	13.187	12.9271	12.6234	12.7313	12.3822	12.5303	12.5412
	2535.48	20.0566	19.512	19.2354	18.8783	18.6309	18.3887	18.1846	17.9505	17.7236	17.4938	17.2848	17.1725	16.9027	16.6839	16.5863	16.5469	16.3486	16.1025	15.9749	15.9136	15.736	15.613	15.5433	15.3796	15.1624	15.1292	15.0326	14.924	14.7845	14.6209	14.557	14.4108	14.297	14.1442	13.9059	13.8617	13.7853	13.6182	13.3963	13.3752	13.3659	13.1875	12.9259	12.6229	12.7332	12.3805	12.5309	12.5407
	2530.34	20.0576	19.5117	19.235	18.8789	18.6309	18.388	18.1839	17.9502	17.723	17.4941	17.2845	17.1722	16.904	16.6833	16.5859	16.5462	16.3477	16.1016	15.9749	15.9128	15.7362	15.6123	15.5441	15.3791	15.1623	15.1286	15.0309	14.9243	14.785	14.6208	14.5542	14.4113	14.2979	14.1429	13.9056	13.863	13.7834	13.6164	13.395	13.3765	13.3649	13.1901	12.9256	12.6252	12.7297	12.3817	12.5283	12.5428
	2525.19	20.056	19.5114	19.2357	18.8783	18.6312	18.388	18.1846	17.9505	17.7227	17.4941	17.2848	17.1719	16.9033	16.6833	16.5859	16.5475	16.3477	16.1022	15.9756	15.9131	15.7365	15.6131	15.5435	15.3797	15.1611	15.1287	15.0316	14.924	14.784	14.6206	14.556	14.4105	14.2972	14.1419	13.9072	13.8647	13.7843	13.6174	13.395	13.375	13.3662	13.1883	12.925	12.6265	12.7318	12.3802	12.5303	12.5415
	2520.05	20.0563	19.5124	19.2354	18.8786	18.6309	18.388	18.1846	17.9499	17.7233	17.4935	17.2848	17.1725	16.9033	16.6829	16.5863	16.5462	16.348	16.1019	15.9748	15.9124	15.7365	15.6123	15.5433	15.3791	15.1634	15.1289	15.0316	14.9235	14.7829	14.6209	14.5549	14.411	14.2959	14.1434	13.9071	13.8636	13.7847	13.6159	13.3957	13.3747	13.3639	13.1898	12.9258	12.6247	12.7306	12.3784	12.5288	12.5439
	2514.91	20.057	19.5114	19.2354	18.8789	18.6305	18.389	18.1839	17.9495	17.723	17.4945	17.2852	17.1715	16.9033	16.6839	16.5856	16.5462	16.349	16.1019	15.9757	15.9136	15.7354	15.6126	15.5436	15.3783	15.1618	15.1286	15.0316	14.9233	14.783	14.6206	14.5529	14.411	14.2964	14.1424	13.9062	13.863	13.7847	13.6164	13.3968	13.3737	13.3647	13.1867	12.9246	12.6261	12.7334	12.3794	12.5291	12.54
	2509.76	20.0566	19.5117	19.2357	18.8786	18.6305	18.3883	18.1842	17.9502	17.7227	17.4935	17.2842	17.1719	16.904	16.6836	16.5863	16.5459	16.3477	16.1022	15.9748	15.9128	15.7357	15.612	15.5431	15.3783	15.1616	15.1284	15.0311	14.9256	14.7839	14.6219	14.5537	14.4103	14.2964	14.1436	13.9058	13.8641	13.7839	13.618	13.3957	13.374	13.3654	13.1895	12.9246	12.626	12.7314	12.3802	12.5282	12.5417
	2504.62	20.0573	19.5114	19.2354	18.8779	18.6315	18.3883	18.1849	17.9502	17.7233	17.4935	17.2855	17.1722	16.903	16.6836	16.5866	16.5462	16.349	16.1016	15.9753	15.9116	15.7358	15.6125	15.5433	15.3784	15.1624	15.1292	15.0319	14.924	14.7845	14.6222	14.5545	14.4089	14.2961	14.1431	13.9063	13.8633	13.7827	13.617	13.3957	13.3739	13.3644	13.1882	12.9248	12.6268	12.7298	12.3805	12.5285	12.5422
	2499.48	20.0563	19.512	19.2354	18.8776	18.6312	18.3887	18.1842	17.9502	17.724	17.4938	17.2858	17.1729	16.903	16.6839	16.5856	16.5459	16.348	16.1029	15.974	15.9126	15.7367	15.6117	15.5439	15.3787	15.1624	15.1296	15.0312	14.9229	14.784	14.6206	14.5547	14.4095	14.2964	14.1439	13.9072	13.8633	13.7837	13.616	13.3962	13.3727	13.3644	13.1875	12.9272	12.6245	12.7305	12.3836	12.5272	12.5413
	2494.34	20.0573	19.5111	19.2354	18.8783	18.6299	18.3883	18.1833	17.9505	17.723	17.4932	17.2852	17.1715	16.902	16.6833	16.5859	16.5462	16.3486	16.1022	15.9746	15.9131	15.736	15.6125	15.5426	15.3786	15.1621	15.1286	15.0304	14.923	14.7834	14.6213	14.5539	14.4113	14.2969	14.1437	13.9066	13.8615	13.7847	13.6152	13.3975	13.3745	13.3651	13.1867	12.9245	12.6265	12.7319	12.3817	12.5301	12.5415
	2489.19	20.057	19.5124	19.2347	18.8779	18.6309	18.3883	18.1839	17.9508	17.7233	17.4935	17.2855	17.1715	16.903	16.6829	16.5863	16.5465	16.3473	16.1016	15.9748	15.9131	15.7365	15.612	15.5443	15.3786	15.1623	15.1296	15.0304	14.9235	14.7835	14.6216	14.5524	14.4108	14.2961	14.144	13.9048	13.8623	13.7832	13.6174	13.3979	13.3743	13.3662	13.1911	12.9263	12.6265	12.7324	12.3835	12.5278	12.5405
	2484.05	20.0573	19.5114	19.2354	18.8783	18.6309	18.388	18.1842	17.9499	17.723	17.4938	17.2855	17.1719	16.9033	16.6833	16.5866	16.5462	16.347	16.1016	15.9746	15.9129	15.737	15.6126	15.5436	15.3789	15.1626	15.1289	15.0303	14.9238	14.7827	14.6217	14.5545	14.4098	14.2957	14.1437	13.9071	13.8618	13.7852	13.6154	13.3975	13.3753	13.3657	13.1867	12.9246	12.6203	12.7319	12.3813	12.5303	12.5397
	2478.91	20.057	19.5117	19.2354	18.8779	18.6309	18.388	18.1842	17.9512	17.7233	17.4925	17.2855	17.1715	16.9033	16.6826	16.5856	16.5462	16.3473	16.1025	15.9756	15.9123	15.7363	15.6118	15.5441	15.3792	15.1631	15.1297	15.0316	14.9243	14.7832	14.6221	14.5532	14.4116	14.2967	14.1442	13.9054	13.863	13.7843	13.6165	13.3978	13.3752	13.3638	13.1899	12.9269	12.6226	12.7315	12.3815	12.5298	12.5405
	2473.76	20.0563	19.512	19.2354	18.8783	18.6309	18.3883	18.1842	17.9499	17.7243	17.4925	17.2855	17.1722	16.903	16.6829	16.5856	16.5459	16.348	16.1016	15.9756	15.9129	15.7365	15.6123	15.5435	15.3784	15.1615	15.1287	15.0303	14.9246	14.7839	14.6222	14.5532	14.4092	14.2962	14.1437	13.9048	13.8618	13.7835	13.6167	13.3966	13.3745	13.3643	13.187	12.9259	12.6209	12.7319	12.3818	12.5293	12.5402
	2468.62	20.0563	19.5111	19.2347	18.8776	18.6299	18.3883	18.1842	17.9502	17.7236	17.4935	17.2852	17.1722	16.9033	16.6829	16.5859	16.5459	16.3483	16.1019	15.9753	15.9129	15.7355	15.6125	15.5433	15.3787	15.1621	15.1281	15.0309	14.9235	14.7842	14.6217	14.5535	14.41	14.2962	14.144	13.9062	13.8639	13.7837	13.6172	13.3953	13.3748	13.3647	13.1882	12.9272	12.6237	12.73	12.3802	12.5286	12.542
	2463.48	20.0566	19.512	19.235	18.8779	18.6302	18.388	18.1846	17.9502	17.7236	17.4941	17.2855	17.1729	16.903	16.6826	16.5863	16.5469	16.3477	16.1019	15.9751	15.9119	15.7355	15.6128	15.5441	15.3797	15.1624	15.1296	15.0308	14.9227	14.7842	14.6217	14.5537	14.41	14.2965	14.1426	13.9049	13.8623	13.7843	13.6156	13.3952	13.376	13.3657	13.1885	12.9261	12.6243	12.7308	12.3822	12.5286	12.5415
	2458.33	20.0566	19.5117	19.2357	18.8776	18.6312	18.389	18.1839	17.9499	17.724	17.4935	17.2852	17.1722	16.903	16.6826	16.5856	16.5459	16.3473	16.1019	15.9756	15.9123	15.737	15.6117	15.5441	15.3787	15.1611	15.1286	15.0308	14.923	14.7838	14.6222	14.5545	14.4087	14.2969	14.1423	13.9054	13.863	13.7837	13.6154	13.3945	13.3753	13.3652	13.1882	12.9255	12.6222	12.7295	12.3822	12.5291	12.5426
	2453.19	20.0583	19.512	19.2357	18.8783	18.6305	18.388	18.1842	17.9505	17.7236	17.4935	17.2845	17.1722	16.903	16.6829	16.5863	16.5452	16.3493	16.1029	15.9754	15.9126	15.737	15.6128	15.5436	15.3792	15.1624	15.1299	15.0319	14.9238	14.7835	14.6206	14.5544	14.4092	14.2961	14.1416	13.9048	13.8604	13.7843	13.6146	13.3962	13.3737	13.3628	13.1886	12.9266	12.6208	12.7316	12.3809	12.5287	12.5433
	2448.05	20.0563	19.5111	19.2354	18.8776	18.6305	18.3887	18.1829	17.9508	17.7243	17.4945	17.2845	17.1719	16.902	16.6833	16.5859	16.5462	16.348	16.1025	15.9743	15.9124	15.7365	15.6126	15.5436	15.3794	15.1619	15.1281	15.0322	14.922	14.7822	14.6219	14.554	14.4093	14.2948	14.1432	13.9059	13.8623	13.7839	13.6175	13.3934	13.376	13.3639	13.1896	12.9255	12.6226	12.7298	12.38	12.5299	12.5448
	2442.91	20.057	19.5114	19.235	18.8783	18.6302	18.3887	18.1839	17.9512	17.7236	17.4941	17.2848	17.1719	16.903	16.6833	16.5863	16.5469	16.3483	16.1022	15.9753	15.9131	15.7365	15.6121	15.5443	15.3789	15.1616	15.1296	15.0306	14.9229	14.783	14.6216	14.5542	14.4106	14.2952	14.1429	13.9049	13.8617	13.7853	13.6165	13.3952	13.3743	13.3623	13.1896	12.9264	12.6221	12.731	12.3804	12.5298	12.5423
	2437.76	20.0563	19.512	19.2354	18.8779	18.6309	18.3883	18.1839	17.9512	17.7236	17.4941	17.2855	17.1725	16.9033	16.6833	16.5859	16.5465	16.3467	16.1022	15.9749	15.9123	15.7357	15.6123	15.5433	15.3784	15.1623	15.1279	15.0322	14.924	14.7834	14.623	14.554	14.4097	14.2949	14.1416	13.9049	13.8617	13.7834	13.6146	13.3962	13.3765	13.3636	13.188	12.9248	12.6217	12.7295	12.3784	12.529	12.5415
	2432.62	20.056	19.5117	19.2357	18.8779	18.6305	18.3877	18.1846	17.9505	17.723	17.4941	17.2855	17.1719	16.9027	16.6833	16.5856	16.5459	16.3493	16.1012	15.9753	15.9126	15.7363	15.6133	15.5433	15.3789	15.1626	15.1289	15.0314	14.9243	14.7829	14.6222	14.5531	14.4092	14.2962	14.1423	13.9035	13.8594	13.783	13.6146	13.3936	13.3761	13.363	13.1875	12.9255	12.6222	12.7301	12.3815	12.5312	12.5409
	2427.48	20.0566	19.512	19.2354	18.8776	18.6302	18.3883	18.1846	17.9505	17.7236	17.4932	17.2852	17.1715	16.9036	16.6829	16.5863	16.5462	16.348	16.1016	15.9744	15.9124	15.7358	15.6121	15.5431	15.3787	15.1615	15.1283	15.0317	14.9245	14.7822	14.6226	14.5531	14.409	14.2961	14.1432	13.9048	13.8604	13.7843	13.6165	13.394	13.3743	13.3634	13.1877	12.9259	12.6234	12.7301	12.3804	12.5303	12.5399
	2422.33	20.0557	19.512	19.2354	18.8783	18.6302	18.3887	18.1839	17.9515	17.7233	17.4938	17.2848	17.1715	16.9033	16.6833	16.585	16.5465	16.3473	16.1022	15.9751	15.9126	15.7368	15.6131	15.543	15.3789	15.1626	15.1291	15.0311	14.9251	14.7827	14.6232	14.5535	14.4092	14.2949	14.1405	13.9053	13.861	13.7819	13.6157	13.3944	13.3745	13.363	13.1855	12.9263	12.6208	12.7295	12.3797	12.5288	12.54
	2417.19	20.0563	19.512	19.2357	18.8786	18.6305	18.3887	18.1836	17.9508	17.7233	17.4938	17.2855	17.1712	16.9036	16.6826	16.5859	16.5462	16.3473	16.1022	15.9748	15.9129	15.7365	15.6126	15.543	15.3792	15.1632	15.1291	15.0312	14.9245	14.7839	14.6226	14.5539	14.4089	14.2949	14.1419	13.9053	13.861	13.7821	13.6154	13.3945	13.3737	13.3634	13.188	12.9259	12.6219	12.7301	12.3787	12.5293	12.5365
	2412.05	20.0563	19.5111	19.2357	18.8779	18.6302	18.3883	18.1839	17.9505	17.7236	17.4948	17.2845	17.1715	16.9036	16.6829	16.5853	16.5462	16.3473	16.1019	15.9749	15.9119	15.736	15.6117	15.5423	15.3786	15.1616	15.1283	15.0317	14.9248	14.7824	14.6229	14.5531	14.4085	14.2948	14.1416	13.9038	13.8612	13.7826	13.6144	13.3966	13.3745	13.3633	13.1865	12.9266	12.6222	12.7316	12.381	12.5288	12.5389
	2406.91	20.0563	19.5111	19.235	18.8786	18.6302	18.3883	18.1839	17.9508	17.7227	17.4941	17.2852	17.1719	16.903	16.6829	16.5859	16.5459	16.347	16.1025	15.9751	15.9124	15.736	15.6126	15.5431	15.3791	15.1624	15.1274	15.0306	14.9245	14.7827	14.6245	14.5537	14.4103	14.2959	14.1414	13.9048	13.861	13.7845	13.6159	13.3955	13.3739	13.3631	13.1872	12.9245	12.6234	12.7308	12.3794	12.5286	12.5426
	2401.76	20.0563	19.5117	19.2347	18.8776	18.6315	18.388	18.1839	17.9505	17.7233	17.4941	17.2855	17.1719	16.9036	16.6829	16.5859	16.5465	16.3483	16.1025	15.9753	15.9128	15.7367	15.612	15.5438	15.3791	15.1626	15.1283	15.0308	14.9243	14.7824	14.6235	14.5529	14.4093	14.2961	14.1426	13.9059	13.8608	13.7837	13.6151	13.3966	13.3726	13.3618	13.1882	12.9266	12.6226	12.7303	12.3786	12.5264	12.5413
	2396.62	20.0563	19.5114	19.2354	18.8779	18.6312	18.3887	18.1842	17.9508	17.7236	17.4935	17.2848	17.1722	16.9036	16.6836	16.5863	16.5462	16.3477	16.1019	15.9749	15.9128	15.7358	15.6123	15.5425	15.3787	15.1616	15.1286	15.0312	14.9237	14.7821	14.6234	14.5539	14.4097	14.2944	14.145	13.9041	13.8613	13.7826	13.6151	13.3952	13.3729	13.3646	13.1872	12.9255	12.6235	12.7308	12.3778	12.5296	12.5407
	2391.48	20.0566	19.512	19.2354	18.8776	18.6302	18.3887	18.1842	17.9508	17.7236	17.4945	17.2845	17.1722	16.903	16.6836	16.5859	16.5462	16.3477	16.1016	15.9749	15.9129	15.7357	15.6123	15.543	15.3786	15.1613	15.1284	15.0308	14.9238	14.7829	14.6235	14.5537	14.4085	14.2951	14.1434	13.9045	13.861	13.7832	13.6159	13.3957	13.375	13.3639	13.1882	12.9277	12.624	12.7297	12.3787	12.5243	12.5444
	2386.33	20.0566	19.5111	19.235	18.8779	18.6312	18.388	18.1842	17.9505	17.7236	17.4938	17.2855	17.1722	16.903	16.6829	16.5859	16.5459	16.348	16.1029	15.9753	15.9131	15.736	15.6123	15.5433	15.3789	15.1621	15.1283	15.0308	14.9242	14.7837	14.6224	14.5539	14.4092	14.2957	14.1427	13.9038	13.8613	13.7835	13.6139	13.3957	13.3743	13.3649	13.1878	12.9248	12.625	12.7284	12.3766	12.5223	12.5418
	2381.19	20.0566	19.5114	19.2354	18.8783	18.6315	18.3883	18.1842	17.9508	17.7246	17.4945	17.2855	17.1725	16.9036	16.6826	16.5863	16.5456	16.348	16.1019	15.9749	15.9124	15.736	15.612	15.5431	15.3784	15.1626	15.1287	15.0303	14.9237	14.7832	14.6216	14.5532	14.4079	14.2962	14.1434	13.9036	13.8617	13.7835	13.6143	13.3949	13.3714	13.3647	13.1859	12.9268	12.626	12.7282	12.3773	12.5221	12.5426
	2376.05	20.0576	19.5117	19.2354	18.8776	18.6309	18.3887	18.1833	17.9508	17.7227	17.4941	17.2858	17.1722	16.9036	16.6839	16.5866	16.5465	16.348	16.1022	15.9748	15.9131	15.736	15.6128	15.543	15.3792	15.1613	15.1287	15.0304	14.9232	14.7827	14.6213	14.554	14.4077	14.2948	14.1434	13.9041	13.8617	13.7826	13.6144	13.395	13.3724	13.363	13.1857	12.9253	12.626	12.7301	12.3743	12.5239	12.5431
	2370.9	20.0566	19.5111	19.2354	18.8786	18.6299	18.3877	18.1836	17.9499	17.7233	17.4938	17.2848	17.1722	16.9033	16.6833	16.5856	16.5465	16.347	16.1022	15.9754	15.9128	15.7355	15.612	15.543	15.3787	15.1605	15.1294	15.0303	14.9222	14.7826	14.6209	14.5537	14.4082	14.2959	14.1419	13.9051	13.861	13.7843	13.6156	13.3953	13.3742	13.3626	13.1878	12.9264	12.6206	12.7298	12.3779	12.5262	12.5389
	2365.76	20.057	19.5117	19.2354	18.8773	18.6302	18.3887	18.1842	17.9502	17.7236	17.4935	17.2855	17.1725	16.9036	16.6826	16.5863	16.5462	16.349	16.1019	15.9751	15.9132	15.7363	15.6123	15.544	15.3786	15.161	15.1292	15.0309	14.9232	14.7827	14.6216	14.5539	14.4092	14.297	14.1434	13.9053	13.8612	13.7837	13.6147	13.3957	13.3739	13.3634	13.1862	12.9246	12.6209	12.7293	12.3758	12.5249	12.5409
	2360.62	20.0566	19.5117	19.235	18.8786	18.6305	18.3887	18.1839	17.9505	17.7233	17.4938	17.2848	17.1725	16.904	16.6833	16.5866	16.5456	16.3477	16.1022	15.9753	15.9129	15.7363	15.6125	15.5438	15.3779	15.1623	15.1284	15.0304	14.9229	14.7826	14.6214	14.5542	14.4093	14.2949	14.1413	13.9058	13.8615	13.7816	13.6144	13.3936	13.3737	13.3625	13.1891	12.9256	12.6213	12.729	12.3765	12.5256	12.5438
	2355.48	20.0566	19.5114	19.2357	18.8786	18.6296	18.3883	18.1849	17.9502	17.7233	17.4938	17.2852	17.1715	16.9033	16.6829	16.5859	16.5456	16.3483	16.1022	15.974	15.9126	15.7357	15.6126	15.5435	15.3787	15.1615	15.1281	15.0316	14.9224	14.7835	14.6219	14.5545	14.4087	14.2962	14.1408	13.9059	13.86	13.7835	13.6149	13.3947	13.3714	13.3631	13.1885	12.9263	12.6232	12.7308	12.3761	12.5256	12.5413
	2350.33	20.056	19.5107	19.2357	18.8789	18.6309	18.389	18.1842	17.9508	17.7227	17.4935	17.2852	17.1719	16.9027	16.6836	16.5863	16.5459	16.3486	16.1019	15.9757	15.9121	15.7355	15.612	15.5433	15.3787	15.161	15.1286	15.0306	14.9225	14.7832	14.62	14.5553	14.409	14.297	14.1431	13.9058	13.8604	13.7829	13.6178	13.3942	13.3737	13.3626	13.1882	12.9253	12.6226	12.7303	12.376	12.5257	12.5409
	2345.19	20.0563	19.5114	19.235	18.8783	18.6302	18.3887	18.1839	17.9495	17.723	17.4938	17.2842	17.1715	16.9033	16.6829	16.5856	16.5459	16.3483	16.1022	15.9749	15.9131	15.7371	15.6131	15.5435	15.3794	15.1611	15.1276	15.0299	14.9227	14.7843	14.6211	14.554	14.4093	14.2964	14.1418	13.9046	13.8612	13.7837	13.6157	13.3957	13.3735	13.3638	13.1875	12.9243	12.6216	12.7313	12.3763	12.5249	12.5402
	2340.05	20.0566	19.512	19.2354	18.8786	18.6305	18.3883	18.1849	17.9492	17.7236	17.4935	17.2852	17.1715	16.9033	16.6826	16.5859	16.5459	16.348	16.1019	15.9753	15.9128	15.7363	15.6126	15.5435	15.3789	15.1621	15.1281	15.0311	14.924	14.7839	14.6214	14.5537	14.4087	14.298	14.1413	13.9046	13.8602	13.7822	13.6147	13.3955	13.3743	13.3641	13.1877	12.9263	12.62	12.73	12.3752	12.5241	12.5409
	2334.9	20.057	19.5114	19.2354	18.8783	18.6309	18.3883	18.1842	17.9495	17.7236	17.4935	17.2842	17.1712	16.9036	16.6839	16.5859	16.5462	16.3477	16.1032	15.9751	15.9131	15.7367	15.613	15.543	15.3791	15.1618	15.1283	15.0308	14.9233	14.7832	14.623	14.5529	14.4098	14.2954	14.1401	13.9067	13.861	13.7858	13.6156	13.3945	13.3717	13.363	13.1867	12.9258	12.6208	12.7308	12.3771	12.5262	12.5431
	2329.76	20.056	19.5107	19.235	18.8786	18.6299	18.388	18.1833	17.9502	17.7236	17.4948	17.2852	17.1719	16.9036	16.6833	16.5859	16.5462	16.3486	16.1019	15.9749	15.9136	15.7368	15.613	15.5431	15.3783	15.1615	15.1291	15.0308	14.9237	14.7837	14.6216	14.5534	14.4089	14.2959	14.1432	13.9048	13.862	13.783	13.617	13.3937	13.3722	13.3634	13.1893	12.9276	12.6222	12.7287	12.3789	12.5239	12.5436
	2324.62	20.0557	19.512	19.2357	18.8779	18.6309	18.388	18.1839	17.9505	17.724	17.4932	17.2855	17.1719	16.9023	16.6839	16.5863	16.5459	16.3486	16.1019	15.9748	15.9121	15.7358	15.612	15.543	15.3786	15.161	15.1289	15.0304	14.9216	14.7827	14.6224	14.5547	14.409	14.2957	14.1423	13.9061	13.8612	13.783	13.6164	13.3945	13.3745	13.3643	13.1885	12.9258	12.6211	12.7292	12.3783	12.5277	12.5438
	2319.47	20.0573	19.5107	19.2357	18.8783	18.6312	18.3883	18.1836	17.9499	17.7236	17.4935	17.2839	17.1715	16.9033	16.6833	16.5856	16.5459	16.3473	16.1025	15.9749	15.9124	15.7357	15.6121	15.5428	15.3787	15.1623	15.1281	15.0306	14.9229	14.7834	14.6216	14.5524	14.4077	14.2949	14.1426	13.9059	13.8633	13.7822	13.6159	13.394	13.3742	13.3634	13.187	12.9258	12.6182	12.7269	12.3779	12.5262	12.543
	2314.33	20.0566	19.5117	19.2354	18.8779	18.6302	18.3883	18.1849	17.9505	17.7236	17.4941	17.2848	17.1709	16.9027	16.6839	16.5859	16.5459	16.348	16.1022	15.9746	15.9124	15.736	15.6123	15.543	15.3791	15.1613	15.1287	15.0308	14.9227	14.7838	14.6222	14.5532	14.4092	14.2965	14.1424	13.9058	13.861	13.7817	13.6146	13.3929	13.3704	13.3608	13.1873	12.9261	12.618	12.7316	12.3804	12.5265	12.542
	2309.19	20.0563	19.5117	19.2354	18.8776	18.6315	18.388	18.1842	17.9499	17.723	17.4941	17.2848	17.1712	16.9036	16.6842	16.5863	16.5462	16.3483	16.1019	15.9743	15.9124	15.7363	15.6128	15.5443	15.3792	15.1619	15.1281	15.0298	14.9225	14.7837	14.6204	14.5537	14.4093	14.2952	14.1436	13.9045	13.8615	13.7819	13.6157	13.3927	13.3714	13.3644	13.1865	12.9259	12.6227	12.7282	12.3791	12.5247	12.5412
	2304.05	20.056	19.5117	19.2357	18.8779	18.6305	18.3883	18.1839	17.9508	17.723	17.4941	17.2845	17.1719	16.9036	16.6826	16.5863	16.5462	16.348	16.1019	15.9751	15.9123	15.736	15.6118	15.5435	15.3787	15.1615	15.1281	15.0299	14.9227	14.783	14.6226	14.5532	14.4095	14.2952	14.1429	13.9056	13.8608	13.7808	13.6144	13.394	13.3713	13.362	13.186	12.925	12.6188	12.7316	12.3779	12.5273	12.5423
	2298.9	20.0566	19.512	19.2354	18.8783	18.6315	18.388	18.1842	17.9508	17.723	17.4932	17.2839	17.1715	16.9033	16.6829	16.5859	16.5459	16.348	16.1019	15.9741	15.9131	15.7355	15.6121	15.5439	15.3787	15.1624	15.1286	15.0304	14.9227	14.7822	14.6232	14.5527	14.4095	14.2962	14.1427	13.9036	13.863	13.7829	13.6178	13.3937	13.3721	13.3638	13.1855	12.9242	12.6195	12.729	12.3796	12.5254	12.5396
	2293.76	20.056	19.5111	19.2354	18.8776	18.6302	18.3883	18.1849	17.9505	17.7233	17.4951	17.2852	17.1722	16.9027	16.6829	16.5853	16.5465	16.3464	16.1019	15.9751	15.9121	15.7365	15.6125	15.543	15.3796	15.1608	15.1276	15.0299	14.922	14.7837	14.6224	14.5535	14.41	14.2962	14.1426	13.9028	13.8605	13.7814	13.6169	13.3944	13.3708	13.36	13.1857	12.924	12.6183	12.7305	12.3781	12.5236	12.5412
	2288.62	20.056	19.5111	19.235	18.8779	18.6309	18.388	18.1842	17.9502	17.7236	17.4941	17.2848	17.1719	16.9033	16.6829	16.5856	16.5456	16.3477	16.1022	15.9754	15.9123	15.736	15.6117	15.5428	15.3792	15.1621	15.1276	15.0308	14.9222	14.7829	14.6204	14.5531	14.4092	14.2959	14.1429	13.9051	13.861	13.7842	13.6162	13.3945	13.3722	13.362	13.1873	12.9238	12.6214	12.731	12.3805	12.5251	12.5417
	2283.47	20.056	19.5111	19.2357	18.8776	18.6302	18.3883	18.1842	17.9505	17.7243	17.4928	17.2848	17.1719	16.9033	16.6833	16.5863	16.5462	16.3473	16.1022	15.9749	15.9132	15.7357	15.6123	15.5435	15.3787	15.1613	15.1276	15.0303	14.922	14.7822	14.6204	14.5545	14.4097	14.2957	14.144	13.9033	13.859	13.7842	13.616	13.3939	13.3719	13.3597	13.1855	12.9242	12.6219	12.73	12.3799	12.526	12.5441
	2278.33	20.057	19.5114	19.2357	18.8783	18.6305	18.3887	18.1842	17.9508	17.7233	17.4938	17.2845	17.1715	16.9036	16.6833	16.5856	16.5456	16.3473	16.1019	15.9749	15.9126	15.7362	15.6118	15.5428	15.3789	15.1608	15.1284	15.0304	14.9219	14.7821	14.623	14.5549	14.4095	14.2957	14.1419	13.9049	13.86	13.7832	13.6162	13.3929	13.3735	13.3608	13.1847	12.9227	12.6229	12.73	12.3779	12.5243	12.5428
	2273.19	20.056	19.5117	19.2363	18.8786	18.6305	18.3883	18.1839	17.9512	17.7236	17.4938	17.2842	17.1712	16.9027	16.6829	16.5866	16.5459	16.3477	16.1019	15.9753	15.9121	15.7365	15.6128	15.5433	15.3792	15.1611	15.1281	15.0308	14.9229	14.7829	14.6219	14.554	14.411	14.2954	14.1411	13.9032	13.8617	13.7817	13.6164	13.3953	13.374	13.3613	13.1877	12.9235	12.6196	12.7288	12.3781	12.5259	12.5423
	2268.05	20.056	19.5114	19.2357	18.8783	18.6305	18.3883	18.1842	17.9505	17.7227	17.4932	17.2845	17.1712	16.9036	16.6826	16.5853	16.5465	16.3477	16.1025	15.9744	15.9124	15.7357	15.6126	15.543	15.3789	15.1606	15.1274	15.0317	14.9232	14.7827	14.6208	14.554	14.4103	14.2959	14.1429	13.9036	13.8605	13.7835	13.6162	13.3923	13.373	13.3612	13.1857	12.9219	12.6219	12.73	12.3778	12.5254	12.5426
	2262.9	20.0557	19.5117	19.2354	18.8783	18.6302	18.388	18.1855	17.9505	17.7227	17.4938	17.2842	17.1729	16.9033	16.6839	16.5853	16.5459	16.3477	16.1019	15.9744	15.9126	15.7358	15.6125	15.5428	15.3783	15.1608	15.1279	15.0304	14.9237	14.783	14.6229	14.554	14.4097	14.2959	14.1439	13.9028	13.8605	13.7832	13.6157	13.3926	13.373	13.3605	13.1839	12.922	12.6239	12.729	12.377	12.5272	12.5439
	2257.76	20.056	19.5111	19.2357	18.8783	18.6309	18.3883	18.1836	17.9508	17.7236	17.4935	17.2842	17.1712	16.9036	16.6823	16.585	16.5462	16.3477	16.1019	15.9751	15.9131	15.7357	15.6131	15.5423	15.3791	15.1613	15.1281	15.0299	14.9225	14.7824	14.6226	14.5534	14.4095	14.2951	14.1431	13.9045	13.8608	13.7839	13.6159	13.3939	13.3727	13.36	13.1846	12.9191	12.6206	12.7305	12.375	12.5272	12.542
	2252.62	20.056	19.5114	19.235	18.8783	18.6309	18.3887	18.1833	17.9502	17.7227	17.4935	17.2845	17.1715	16.904	16.6826	16.5859	16.5462	16.3483	16.1012	15.9743	15.9129	15.7358	15.6126	15.5422	15.3787	15.1613	15.1283	15.0303	14.9211	14.7824	14.6209	14.5544	14.4092	14.2964	14.1434	13.9038	13.8608	13.7822	13.6152	13.3939	13.3726	13.3612	13.1873	12.9227	12.6219	12.7288	12.3734	12.5273	12.5402
	2247.47	20.0557	19.512	19.2357	18.8783	18.6309	18.3883	18.1836	17.9508	17.7223	17.4935	17.2842	17.1715	16.9036	16.6836	16.5856	16.5469	16.3486	16.1012	15.974	15.9129	15.7357	15.6134	15.543	15.3789	15.1623	15.1284	15.0311	14.923	14.7829	14.6227	14.5545	14.4098	14.2959	14.1423	13.9049	13.861	13.7827	13.6156	13.3932	13.3721	13.3607	13.1839	12.9222	12.6193	12.7287	12.3758	12.5262	12.5413
	2242.33	20.056	19.5117	19.2354	18.8779	18.6309	18.3883	18.1839	17.9508	17.723	17.4932	17.2845	17.1722	16.9036	16.6833	16.5859	16.5465	16.3486	16.1016	15.9756	15.9129	15.7357	15.613	15.5436	15.3791	15.1613	15.1284	15.0321	14.922	14.7827	14.6222	14.5535	14.41	14.2957	14.1416	13.9028	13.861	13.7829	13.6156	13.394	13.3721	13.3604	13.1851	12.9246	12.6196	12.7285	12.3743	12.5246	12.5426
	2237.19	20.0563	19.5114	19.2354	18.8776	18.6309	18.388	18.1839	17.9502	17.724	17.4932	17.2839	17.1715	16.904	16.6823	16.5869	16.5462	16.348	16.1009	15.9743	15.9129	15.7355	15.6134	15.543	15.3786	15.1615	15.1281	15.0304	14.9209	14.7827	14.6203	14.5531	14.4084	14.2949	14.1418	13.9053	13.8613	13.7826	13.6146	13.3934	13.3727	13.361	13.1844	12.9238	12.6226	12.7303	12.3758	12.5247	12.5417
	2232.04	20.0566	19.5117	19.2354	18.8779	18.6305	18.3877	18.1846	17.9512	17.7233	17.4938	17.2845	17.1712	16.9036	16.6823	16.5856	16.5459	16.3477	16.1016	15.9743	15.9131	15.7355	15.6118	15.5426	15.3794	15.161	15.1284	15.0311	14.9224	14.7839	14.6227	14.5544	14.4087	14.2965	14.1431	13.9049	13.8618	13.7843	13.6156	13.3958	13.3714	13.3621	13.1839	12.9242	12.6226	12.7288	12.3748	12.5249	12.5413
	2226.9	20.0557	19.5117	19.2357	18.8776	18.6302	18.3887	18.1842	17.9502	17.7233	17.4935	17.2842	17.1715	16.9036	16.6836	16.5859	16.5459	16.348	16.1012	15.9751	15.9131	15.7352	15.6123	15.5426	15.3787	15.1613	15.1283	15.0309	14.9224	14.7839	14.6226	14.5544	14.409	14.2972	14.1418	13.9061	13.8613	13.7835	13.6147	13.3942	13.3704	13.3636	13.1834	12.9243	12.6222	12.7297	12.3755	12.5238	12.5392
	2221.76	20.056	19.5114	19.235	18.8779	18.6315	18.388	18.1839	17.9499	17.7236	17.4938	17.2848	17.1719	16.903	16.6829	16.5856	16.5459	16.3477	16.1016	15.9744	15.9139	15.7349	15.6123	15.5428	15.3789	15.1619	15.1278	15.0306	14.9225	14.7819	14.6208	14.5531	14.41	14.297	14.1426	13.9053	13.8613	13.7829	13.6138	13.3947	13.3711	13.3626	13.1851	12.9255	12.6213	12.7272	12.3765	12.522	12.542
	2216.62	20.056	19.5111	19.2357	18.8773	18.6299	18.3877	18.1842	17.9508	17.723	17.4935	17.2835	17.1709	16.903	16.6826	16.5856	16.5462	16.3467	16.1016	15.9746	15.9121	15.735	15.6121	15.5412	15.3796	15.1618	15.1287	15.0306	14.9222	14.7824	14.6226	14.554	14.408	14.2954	14.1429	13.9038	13.8594	13.7848	13.6141	13.394	13.3688	13.36	13.1846	12.9271	12.6216	12.7313	12.3752	12.5243	12.5409
	2211.47	20.0566	19.5111	19.2354	18.8779	18.6305	18.3883	18.1842	17.9502	17.723	17.4932	17.2845	17.1712	16.904	16.6823	16.5853	16.5462	16.347	16.1009	15.9744	15.9126	15.7358	15.6121	15.5423	15.3792	15.1618	15.1286	15.0306	14.9222	14.7834	14.6232	14.5535	14.4085	14.2956	14.1416	13.9056	13.8604	13.7843	13.6165	13.3953	13.3721	13.362	13.1872	12.9243	12.6227	12.7297	12.3768	12.5239	12.5418
	2206.33	20.0566	19.5114	19.2354	18.8779	18.6309	18.3883	18.1836	17.9495	17.7236	17.4938	17.2845	17.1719	16.9033	16.6836	16.5853	16.5449	16.3477	16.1016	15.9744	15.9126	15.736	15.6115	15.5428	15.3797	15.1618	15.1283	15.0304	14.9219	14.7826	14.623	14.5537	14.4085	14.2949	14.1403	13.9056	13.86	13.7835	13.6134	13.3942	13.3734	13.3608	13.1851	12.9229	12.6222	12.7293	12.3765	12.5256	12.541
	2201.19	20.0566	19.5114	19.2354	18.8783	18.6309	18.3887	18.1836	17.9499	17.7233	17.4935	17.2845	17.1722	16.9023	16.6823	16.5856	16.5452	16.348	16.1012	15.9751	15.9124	15.7349	15.6121	15.5433	15.3791	15.1618	15.1273	15.0299	14.9225	14.7832	14.6226	14.5535	14.409	14.297	14.1413	13.9038	13.8607	13.7834	13.6147	13.394	13.3717	13.3597	13.1852	12.9253	12.6211	12.7266	12.3763	12.5241	12.541
	2196.04	20.056	19.512	19.2354	18.8776	18.6305	18.3883	18.1833	17.9499	17.723	17.4932	17.2855	17.1719	16.9036	16.6833	16.585	16.5465	16.347	16.1019	15.9748	15.9124	15.7355	15.6112	15.5423	15.3786	15.1605	15.1281	15.0299	14.9229	14.7827	14.6219	14.5527	14.409	14.2949	14.1414	13.9045	13.8607	13.783	13.6112	13.3926	13.3703	13.3602	13.182	12.9276	12.6217	12.7287	12.3783	12.5259	12.5399
	2190.9	20.0563	19.5117	19.2354	18.8783	18.6302	18.3883	18.1836	17.9508	17.7236	17.4938	17.2842	17.1715	16.903	16.6829	16.5859	16.5456	16.3477	16.1016	15.9741	15.9123	15.7358	15.6123	15.5426	15.3783	15.1616	15.1283	15.0308	14.9224	14.7824	14.6219	14.5531	14.4095	14.2954	14.1416	13.9051	13.8617	13.7837	13.6136	13.3932	13.3709	13.361	13.1844	12.9259	12.6216	12.7292	12.3783	12.5247	12.5368
	2185.76	20.0557	19.5111	19.2354	18.8776	18.6302	18.3887	18.1846	17.9502	17.7233	17.4938	17.2842	17.1719	16.9033	16.6833	16.5853	16.5459	16.3477	16.1012	15.9738	15.9126	15.7368	15.612	15.5433	15.3787	15.1621	15.1283	15.0299	14.9217	14.7821	14.6227	14.554	14.4097	14.2939	14.1427	13.903	13.8592	13.7837	13.6134	13.3939	13.3693	13.3615	13.1834	12.9251	12.6182	12.728	12.3771	12.5254	12.5387
	2180.62	20.057	19.5114	19.2354	18.8789	18.6312	18.388	18.1846	17.9495	17.7233	17.4935	17.2852	17.1719	16.9023	16.6833	16.5866	16.5452	16.348	16.1016	15.9746	15.9119	15.7354	15.6123	15.5425	15.3787	15.161	15.1284	15.0308	14.922	14.7821	14.6237	14.5535	14.4098	14.2949	14.1411	13.9048	13.861	13.7839	13.6133	13.3936	13.3714	13.3628	13.1838	12.9256	12.6222	12.7274	12.3791	12.5238	12.5387
	2175.47	20.056	19.5114	19.235	18.8783	18.6309	18.3883	18.1839	17.9502	17.723	17.4925	17.2845	17.1715	16.903	16.6829	16.5863	16.5452	16.3467	16.1009	15.9749	15.9123	15.7355	15.612	15.5425	15.3789	15.1615	15.1274	15.0304	14.9232	14.7819	14.6229	14.5535	14.4092	14.2954	14.1432	13.9033	13.8605	13.7839	13.6113	13.394	13.3691	13.3621	13.1836	12.9248	12.6247	12.728	12.3778	12.5257	12.5381
	2170.33	20.0566	19.5124	19.2357	18.8779	18.6309	18.388	18.1846	17.9502	17.7227	17.4938	17.2839	17.1719	16.9036	16.6826	16.5859	16.5459	16.348	16.1016	15.9746	15.9123	15.7358	15.6117	15.5436	15.3792	15.1611	15.1278	15.0301	14.9224	14.7819	14.6232	14.5524	14.408	14.2949	14.141	13.9036	13.8613	13.7842	13.6157	13.395	13.3701	13.3638	13.1854	12.9246	12.6216	12.7292	12.3771	12.5247	12.5369
	2165.19	20.0557	19.5114	19.2354	18.8779	18.6302	18.3877	18.1842	17.9508	17.723	17.4932	17.2852	17.1719	16.9036	16.6826	16.5859	16.5459	16.348	16.1019	15.9753	15.9126	15.7352	15.6113	15.5423	15.3784	15.1611	15.1276	15.0311	14.9237	14.7824	14.6235	14.554	14.4097	14.2946	14.1427	13.903	13.8595	13.7839	13.6134	13.3939	13.3706	13.3636	13.1859	12.9225	12.6208	12.7297	12.3766	12.5269	12.5389
	2160.04	20.056	19.5114	19.2347	18.8779	18.6305	18.388	18.1849	17.9492	17.7236	17.4935	17.2848	17.1712	16.9023	16.6823	16.5863	16.5456	16.3473	16.1019	15.9751	15.9131	15.7347	15.6118	15.5428	15.3792	15.1611	15.1287	15.0317	14.9227	14.7821	14.6229	14.5537	14.4085	14.2957	14.1418	13.9045	13.8604	13.7856	13.6144	13.3918	13.3721	13.3639	13.1852	12.9229	12.6214	12.7285	12.3774	12.5252	12.5376
	2154.9	20.056	19.5114	19.2354	18.8789	18.6302	18.3883	18.1839	17.9505	17.723	17.4932	17.2848	17.1715	16.9027	16.6823	16.5853	16.5462	16.3477	16.1022	15.9749	15.9132	15.7368	15.6113	15.5426	15.3781	15.1611	15.1276	15.0319	14.9227	14.7832	14.6221	14.5537	14.4079	14.2954	14.1408	13.9038	13.8595	13.7834	13.6136	13.391	13.3703	13.3621	13.1842	12.9232	12.6227	12.7269	12.3763	12.5257	12.5396
	2149.76	20.056	19.5124	19.2357	18.8783	18.6302	18.3883	18.1839	17.9505	17.723	17.4938	17.2852	17.1719	16.9033	16.6836	16.5853	16.5462	16.3477	16.1019	15.9746	15.9124	15.7357	15.612	15.5431	15.3784	15.1611	15.1274	15.0306	14.9233	14.7811	14.6227	14.5526	14.4084	14.2956	14.141	13.904	13.86	13.7848	13.6154	13.3906	13.3716	13.3639	13.1849	12.9232	12.6226	12.7308	12.3763	12.5243	12.5365
	2144.61	20.0563	19.5111	19.2354	18.8786	18.6302	18.3887	18.1846	17.9505	17.7223	17.4928	17.2848	17.1719	16.9027	16.6833	16.5856	16.5459	16.3473	16.1019	15.9751	15.9134	15.7354	15.6118	15.542	15.3783	15.1616	15.1284	15.0306	14.9225	14.7814	14.6214	14.5519	14.4084	14.2956	14.1406	13.9036	13.8597	13.7848	13.6123	13.3895	13.3726	13.3618	13.1857	12.9246	12.6224	12.7298	12.3752	12.5249	12.5358
	2139.47	20.0566	19.5114	19.2354	18.8786	18.6302	18.3887	18.1842	17.9499	17.7227	17.4935	17.2845	17.1715	16.9033	16.6826	16.5853	16.5462	16.3464	16.1022	15.9756	15.9124	15.7354	15.6113	15.543	15.3783	15.1602	15.1281	15.0293	14.923	14.7811	14.6214	14.5531	14.4067	14.2951	14.1432	13.9046	13.8607	13.783	13.6123	13.3916	13.3713	13.3612	13.1849	12.9222	12.6217	12.7305	12.375	12.5257	12.5368
	2134.33	20.0566	19.5117	19.235	18.8783	18.6302	18.388	18.1842	17.9505	17.7227	17.4935	17.2842	17.1719	16.9027	16.6836	16.5859	16.5459	16.3477	16.1016	15.9743	15.9119	15.7362	15.6113	15.5425	15.3787	15.1608	15.1296	15.0291	14.9219	14.7826	14.6219	14.5542	14.4079	14.2952	14.1424	13.9054	13.86	13.7824	13.6128	13.3903	13.3729	13.3628	13.1841	12.9233	12.6239	12.7275	12.3776	12.5262	12.5402
	2129.19	20.0563	19.5117	19.2354	18.8779	18.6309	18.388	18.1842	17.9499	17.723	17.4935	17.2852	17.1725	16.9023	16.6826	16.5853	16.5462	16.3473	16.1012	15.9736	15.9131	15.736	15.6118	15.543	15.3783	15.1598	15.1283	15.0293	14.922	14.7826	14.6217	14.5527	14.4066	14.2948	14.1411	13.9043	13.8599	13.7824	13.6138	13.3937	13.3734	13.3634	13.1829	12.9227	12.6245	12.7285	12.3768	12.5256	12.5373
	2124.04	20.0553	19.5111	19.2357	18.8779	18.6299	18.388	18.1839	17.9502	17.723	17.4935	17.2845	17.1719	16.903	16.6823	16.5859	16.5459	16.347	16.1022	15.9741	15.9119	15.7352	15.6115	15.5426	15.3786	15.1603	15.1287	15.0293	14.9233	14.7809	14.6219	14.5521	14.4085	14.2938	14.1418	13.903	13.8582	13.7801	13.6117	13.3939	13.3727	13.3634	13.186	12.9255	12.6237	12.7274	12.3743	12.5256	12.5399
	2118.9	20.056	19.5117	19.2347	18.8783	18.6302	18.388	18.1846	17.9499	17.7236	17.4932	17.2842	17.1715	16.904	16.682	16.5859	16.5462	16.347	16.1016	15.9746	15.9119	15.7362	15.6117	15.542	15.3779	15.1615	15.1286	15.029	14.923	14.7817	14.6213	14.5519	14.4066	14.2949	14.1434	13.904	13.8587	13.7806	13.6107	13.3952	13.3721	13.3634	13.1851	12.9235	12.6211	12.7305	12.3734	12.5257	12.54
	2113.76	20.0566	19.5114	19.2354	18.8786	18.6305	18.3887	18.1839	17.9492	17.7227	17.4935	17.2855	17.1725	16.9027	16.6826	16.585	16.5456	16.3473	16.1012	15.9751	15.9123	15.7362	15.6117	15.5422	15.3776	15.1603	15.1283	15.0298	14.9232	14.7821	14.6211	14.5527	14.4082	14.2952	14.1408	13.9054	13.8587	13.7809	13.6108	13.394	13.3714	13.3644	13.1842	12.923	12.6227	12.728	12.3757	12.5265	12.5418
	2108.61	20.056	19.5107	19.2354	18.8783	18.6292	18.388	18.1846	17.9505	17.723	17.4932	17.2839	17.1719	16.9023	16.6826	16.5859	16.5449	16.347	16.1019	15.974	15.9136	15.7357	15.6118	15.5431	15.3791	15.1619	15.1284	15.0301	14.9224	14.7826	14.6226	14.5529	14.4066	14.2946	14.1423	13.9054	13.8587	13.7814	13.611	13.3929	13.3727	13.3643	13.1854	12.9235	12.6234	12.7275	12.3734	12.5259	12.5373
	2103.47	20.055	19.5114	19.2357	18.8786	18.6302	18.3883	18.1839	17.9492	17.7227	17.4932	17.2848	17.1722	16.9033	16.682	16.5856	16.5452	16.3477	16.1022	15.974	15.9121	15.7358	15.6115	15.5428	15.3796	15.1606	15.1281	15.0303	14.9222	14.7827	14.6211	14.5529	14.4089	14.2959	14.1416	13.9027	13.8587	13.7817	13.6117	13.3931	13.3706	13.3641	13.1864	12.9242	12.6221	12.7257	12.3729	12.5246	12.54
	2098.33	20.0557	19.5111	19.235	18.8783	18.6299	18.3887	18.1842	17.9505	17.7227	17.4932	17.2842	17.1715	16.903	16.6833	16.5856	16.5449	16.3477	16.1016	15.9738	15.9118	15.7355	15.6112	15.5431	15.3781	15.1605	15.1286	15.0311	14.9227	14.7824	14.6214	14.554	14.4072	14.2957	14.1408	13.9041	13.8573	13.7829	13.6134	13.3926	13.3722	13.3654	13.1849	12.9238	12.6213	12.7269	12.3748	12.5252	12.5397
	2093.18	20.056	19.512	19.2354	18.8786	18.6299	18.388	18.1846	17.9502	17.723	17.4935	17.2842	17.1722	16.9033	16.6829	16.5859	16.5456	16.3473	16.1012	15.9741	15.9129	15.7354	15.6118	15.5438	15.3786	15.1615	15.1278	15.0306	14.923	14.7817	14.6222	14.5532	14.4084	14.2962	14.1423	13.9053	13.8594	13.7819	13.6134	13.3927	13.3729	13.3628	13.1868	12.9251	12.6213	12.7267	12.3735	12.5244	12.5396
	2088.04	20.0557	19.5114	19.235	18.8779	18.6312	18.388	18.1839	17.9499	17.7233	17.4928	17.2845	17.1712	16.9033	16.6826	16.585	16.5456	16.3473	16.1016	15.9735	15.9126	15.7355	15.6117	15.5426	15.3779	15.1613	15.1279	15.0319	14.9232	14.7829	14.6217	14.5518	14.408	14.2949	14.1406	13.904	13.8576	13.7811	13.6164	13.3927	13.374	13.3636	13.1857	12.9245	12.6217	12.7254	12.375	12.5228	12.54
	2082.9	20.0557	19.5111	19.2357	18.8779	18.6299	18.3887	18.1839	17.9492	17.7233	17.4928	17.2852	17.1712	16.9023	16.6826	16.5856	16.5459	16.3464	16.1022	15.9754	15.9126	15.7352	15.6113	15.5431	15.3784	15.1605	15.1281	15.0298	14.9219	14.7829	14.6222	14.5537	14.4076	14.2939	14.1405	13.9036	13.8582	13.7819	13.6115	13.3924	13.3739	13.3634	13.1825	12.925	12.6219	12.7259	12.3717	12.5239	12.5378
	2077.76	20.0557	19.5107	19.2354	18.8786	18.6302	18.3883	18.1846	17.9499	17.7227	17.4932	17.2845	17.1715	16.9036	16.682	16.5853	16.5449	16.347	16.1012	15.9741	15.9124	15.7355	15.6117	15.5426	15.3779	15.1611	15.1279	15.0308	14.9222	14.7834	14.6221	14.5535	14.4085	14.2939	14.1424	13.9049	13.8574	13.7814	13.6121	13.391	13.3719	13.3647	13.1834	12.9246	12.6203	12.7285	12.3752	12.5243	12.5391
	2072.61	20.0566	19.5114	19.235	18.8783	18.6299	18.3883	18.1833	17.9508	17.7233	17.4932	17.2835	17.1719	16.9023	16.6823	16.5853	16.5456	16.3467	16.1022	15.9741	15.9123	15.7345	15.611	15.543	15.3784	15.1602	15.1283	15.0301	14.9225	14.7822	14.6219	14.5532	14.4084	14.2951	14.1401	13.9048	13.8584	13.783	13.6134	13.391	13.374	13.363	13.1854	12.9243	12.6211	12.7266	12.3761	12.5229	12.5368
	2067.47	20.0563	19.5124	19.235	18.8783	18.6305	18.3883	18.1842	17.9508	17.7236	17.4932	17.2842	17.1709	16.9033	16.6829	16.5856	16.5456	16.3467	16.1022	15.9741	15.9129	15.735	15.6115	15.5428	15.3783	15.1602	15.1271	15.0301	14.9217	14.7814	14.6213	14.5519	14.4085	14.2946	14.1408	13.9054	13.8561	13.7826	13.6138	13.3913	13.3739	13.3631	13.1833	12.9232	12.62	12.7295	12.374	12.5243	12.5399
	2062.33	20.056	19.5117	19.2354	18.8786	18.6305	18.388	18.1839	17.9502	17.7236	17.4928	17.2858	17.1709	16.9027	16.6833	16.5856	16.5452	16.3464	16.1016	15.9749	15.9123	15.735	15.6128	15.5422	15.3783	15.1597	15.1276	15.0296	14.9227	14.7832	14.6211	14.5532	14.4093	14.2946	14.1406	13.9051	13.8573	13.7816	13.6128	13.3923	13.3711	13.3638	13.1815	12.9246	12.6217	12.7271	12.3763	12.5254	12.5365
	2057.18	20.0563	19.5114	19.2347	18.8786	18.6299	18.3883	18.1839	17.9508	17.723	17.4928	17.2852	17.1715	16.9036	16.6839	16.5853	16.5452	16.347	16.1016	15.9743	15.9129	15.7355	15.6113	15.5418	15.3786	15.1616	15.127	15.0291	14.9225	14.7832	14.6217	14.5519	14.4084	14.2939	14.1411	13.9051	13.8563	13.7824	13.613	13.3914	13.3722	13.3613	13.1825	12.9242	12.6206	12.729	12.3761	12.5272	12.5397
	2052.04	20.0557	19.5114	19.2354	18.8786	18.6309	18.3877	18.1839	17.9499	17.7233	17.4928	17.2842	17.1722	16.903	16.6823	16.5859	16.5456	16.3473	16.1022	15.9731	15.9124	15.7354	15.6112	15.5436	15.3781	15.1603	15.1281	15.0296	14.9217	14.7822	14.623	14.5524	14.4076	14.2933	14.1405	13.9028	13.8587	13.7819	13.6149	13.3914	13.3732	13.363	13.1857	12.9229	12.6226	12.7274	12.3737	12.5259	12.5392
	2046.9	20.0566	19.5117	19.235	18.8786	18.6296	18.3877	18.1839	17.9492	17.723	17.4925	17.2848	17.1722	16.903	16.682	16.5863	16.5452	16.347	16.1016	15.9741	15.9126	15.7354	15.612	15.5426	15.3773	15.1608	15.1276	15.029	14.9222	14.7814	14.6221	14.5516	14.4079	14.2949	14.1403	13.9032	13.8584	13.7824	13.6108	13.3923	13.3706	13.3625	13.1828	12.9215	12.6196	12.7313	12.3729	12.5277	12.5402
	2041.76	20.0566	19.5111	19.2354	18.8779	18.6302	18.3877	18.1849	17.9505	17.723	17.4932	17.2839	17.1709	16.903	16.6839	16.5856	16.5459	16.3483	16.1022	15.9744	15.9118	15.7347	15.6125	15.5425	15.3773	15.1605	15.1281	15.0291	14.9237	14.7824	14.623	14.5521	14.4072	14.2939	14.14	13.9045	13.8592	13.7813	13.6126	13.391	13.3704	13.3641	13.1838	12.9235	12.6191	12.7287	12.375	12.527	12.5366
	2036.61	20.0563	19.5114	19.235	18.8789	18.6302	18.387	18.1836	17.9505	17.723	17.4932	17.2842	17.1715	16.9036	16.6823	16.5856	16.5456	16.3473	16.1022	15.9743	15.9116	15.7352	15.6113	15.5425	15.3776	15.1608	15.1278	15.0291	14.9222	14.7829	14.6204	14.5527	14.4079	14.2951	14.1408	13.903	13.8581	13.7808	13.6125	13.3893	13.3719	13.3646	13.1823	12.9215	12.619	12.7272	12.3765	12.5275	12.5381
	2031.47	20.0553	19.5114	19.2354	18.8783	18.6309	18.3877	18.1839	17.9499	17.723	17.4935	17.2842	17.1715	16.9036	16.6839	16.5856	16.5459	16.3473	16.1022	15.9744	15.9129	15.7345	15.6123	15.5426	15.3783	15.161	15.1276	15.0298	14.922	14.7817	14.6209	14.5519	14.4067	14.2939	14.1403	13.9017	13.86	13.7817	13.6107	13.3908	13.3717	13.3667	13.1851	12.9232	12.6229	12.7279	12.3742	12.5269	12.536
	2026.33	20.0563	19.5114	19.2354	18.8786	18.6312	18.388	18.1839	17.9502	17.723	17.4932	17.2845	17.1719	16.903	16.6833	16.5863	16.5456	16.3467	16.1016	15.9751	15.9124	15.7347	15.6115	15.5422	15.3787	15.1608	15.1274	15.0298	14.9219	14.7821	14.6206	14.5521	14.4072	14.2936	14.141	13.9022	13.8581	13.7834	13.6133	13.3896	13.3714	13.3669	13.1834	12.9229	12.6195	12.7271	12.3714	12.5262	12.5368
	2021.18	20.056	19.512	19.235	18.8779	18.6302	18.3877	18.1839	17.9502	17.7227	17.4932	17.2845	17.1722	16.903	16.6816	16.5853	16.5459	16.3477	16.1022	15.9746	15.9124	15.7349	15.6118	15.5423	15.377	15.1597	15.1273	15.0285	14.923	14.7809	14.6211	14.5519	14.4067	14.2959	14.1393	13.9027	13.8595	13.7835	13.611	13.3932	13.3703	13.3685	13.1831	12.9237	12.6226	12.7266	12.374	12.5267	12.5363
	2016.04	20.0557	19.512	19.2354	18.8779	18.6299	18.3877	18.1842	17.9499	17.7227	17.4932	17.2852	17.1719	16.9033	16.6826	16.5856	16.5456	16.3467	16.1019	15.9751	15.9126	15.7358	15.6115	15.543	15.3786	15.1608	15.1266	15.0291	14.9227	14.7817	14.6193	14.5519	14.4082	14.2943	14.1395	13.904	13.859	13.7829	13.611	13.3914	13.3704	13.3683	13.1842	12.9248	12.6213	12.728	12.3755	12.5275	12.5365
	2010.9	20.0563	19.5114	19.2347	18.8783	18.6305	18.3877	18.1826	17.9505	17.7227	17.4932	17.2842	17.1719	16.9033	16.6829	16.5859	16.5452	16.3473	16.1019	15.9746	15.9124	15.735	15.6118	15.5423	15.3771	15.1611	15.1271	15.0295	14.9229	14.7826	14.6209	14.5522	14.4064	14.2936	14.1388	13.9045	13.8589	13.7834	13.6136	13.3927	13.3716	13.3688	13.1855	12.9233	12.6222	12.7262	12.3747	12.526	12.5369
	2005.75	20.0557	19.5111	19.2354	18.8786	18.6299	18.3883	18.1849	17.9495	17.7233	17.4928	17.2852	17.1715	16.9023	16.6823	16.5856	16.5456	16.3464	16.1019	15.9736	15.9129	15.7349	15.6113	15.5423	15.3771	15.161	15.1257	15.029	14.9235	14.7819	14.6208	14.5508	14.4082	14.2935	14.1392	13.9032	13.8589	13.7824	13.6112	13.3927	13.3708	13.3677	13.186	12.9235	12.6204	12.7266	12.3755	12.5256	12.5389
	2000.61	20.056	19.5114	19.2354	18.8783	18.6302	18.388	18.1829	17.9502	17.7233	17.4935	17.2842	17.1712	16.9033	16.6833	16.5853	16.5452	16.347	16.1012	15.974	15.9115	15.7341	15.6113	15.5425	15.3781	15.161	15.1276	15.0285	14.9224	14.7812	14.6216	14.5511	14.4066	14.2936	14.138	13.9032	13.8579	13.7839	13.6136	13.3926	13.3704	13.3687	13.1839	12.9243	12.6209	12.7277	12.3747	12.5251	12.5373
	1995.47	20.0563	19.5107	19.2354	18.8786	18.6302	18.388	18.1852	17.9492	17.7227	17.4935	17.2852	17.1709	16.904	16.6833	16.5856	16.5452	16.347	16.1022	15.9753	15.9123	15.735	15.6118	15.5425	15.3783	15.1603	15.127	15.0303	14.9222	14.7821	14.6203	14.5521	14.408	14.2941	14.1383	13.9056	13.8581	13.7822	13.6121	13.3913	13.3713	13.3664	13.1844	12.9238	12.6196	12.7287	12.3726	12.5236	12.5384
	1990.33	20.056	19.5111	19.2347	18.8779	18.6305	18.3883	18.1836	17.9508	17.7233	17.4941	17.2852	17.1722	16.9027	16.6826	16.5853	16.5452	16.3477	16.1016	15.9754	15.9119	15.735	15.6121	15.5422	15.3776	15.1608	15.1281	15.029	14.922	14.7811	14.6196	14.5527	14.4085	14.293	14.1392	13.9043	13.8597	13.7826	13.6126	13.3939	13.3724	13.3662	13.1842	12.9215	12.6196	12.7277	12.3766	12.5252	12.5402
	1985.18	20.056	19.5114	19.2354	18.8776	18.6309	18.3887	18.1839	17.9508	17.7227	17.4932	17.2845	17.1719	16.9027	16.6829	16.5856	16.5452	16.347	16.1009	15.9736	15.9118	15.7352	15.6115	15.5422	15.3779	15.1606	15.1274	15.0286	14.922	14.7806	14.6196	14.5514	14.408	14.2926	14.1405	13.9023	13.8599	13.7811	13.6125	13.3919	13.3706	13.3675	13.1842	12.9232	12.6162	12.7246	12.3734	12.5236	12.5386
	1980.04	20.0563	19.5111	19.235	18.8783	18.6305	18.388	18.1836	17.9505	17.7227	17.4928	17.2839	17.1719	16.903	16.6823	16.5856	16.5452	16.3467	16.1009	15.9743	15.9123	15.7355	15.6117	15.5425	15.3787	15.1606	15.1281	15.0299	14.9227	14.7806	14.6203	14.5509	14.4069	14.2925	14.1405	13.904	13.8595	13.7834	13.6133	13.3934	13.3713	13.369	13.1854	12.9225	12.6182	12.7277	12.3776	12.5233	12.5379
	1974.9	20.056	19.5114	19.2354	18.8789	18.6302	18.388	18.1839	17.9499	17.723	17.4932	17.2842	17.1712	16.9027	16.6829	16.5859	16.5459	16.347	16.1009	15.9743	15.9116	15.7344	15.6112	15.5425	15.3774	15.161	15.1284	15.0283	14.9216	14.7816	14.6203	14.5518	14.4084	14.2922	14.14	13.903	13.8587	13.783	13.6134	13.3924	13.3719	13.3674	13.1854	12.9237	12.6188	12.7257	12.3791	12.521	12.5412
	1969.75	20.0576	19.5107	19.2354	18.8783	18.6305	18.388	18.1829	17.9492	17.723	17.4935	17.2852	17.1715	16.9036	16.6833	16.5856	16.5456	16.3464	16.1016	15.9743	15.9116	15.735	15.6115	15.5426	15.3781	15.1608	15.1276	15.0295	14.9227	14.7822	14.6211	14.5514	14.4067	14.292	14.1395	13.9054	13.8592	13.784	13.6139	13.3944	13.3722	13.3674	13.1846	12.9211	12.6191	12.728	12.3797	12.5236	12.5389
	1964.61	20.0566	19.5107	19.235	18.8779	18.6302	18.3877	18.1833	17.9505	17.7233	17.4932	17.2842	17.1719	16.903	16.6842	16.5856	16.5456	16.3467	16.1019	15.9738	15.9118	15.7354	15.612	15.5426	15.3781	15.1597	15.1263	15.0286	14.922	14.7804	14.6213	14.5519	14.4079	14.2938	14.1388	13.9035	13.8605	13.7852	13.6128	13.3936	13.3698	13.3657	13.1821	12.9222	12.6195	12.7243	12.377	12.522	12.5409
	1959.47	20.0566	19.5114	19.2354	18.8783	18.6299	18.3877	18.1842	17.9505	17.723	17.4938	17.2842	17.1709	16.9033	16.6829	16.5859	16.5462	16.3477	16.1016	15.9748	15.9119	15.7345	15.611	15.543	15.377	15.16	15.1273	15.0291	14.9225	14.7821	14.6198	14.5506	14.4067	14.293	14.1416	13.9035	13.8584	13.7858	13.6126	13.3932	13.3704	13.3669	13.1831	12.922	12.6193	12.7279	12.3757	12.5218	12.5404
	1954.32	20.0566	19.5111	19.2354	18.8779	18.6296	18.3883	18.1836	17.9499	17.723	17.4928	17.2852	17.1719	16.903	16.6823	16.5866	16.5452	16.3477	16.1016	15.9743	15.9121	15.7347	15.6117	15.5415	15.3774	15.1606	15.1265	15.0285	14.9214	14.7816	14.6196	14.5508	14.4056	14.2946	14.1395	13.9046	13.8599	13.785	13.6113	13.3927	13.3729	13.3659	13.1857	12.922	12.6221	12.7264	12.3771	12.5215	12.5412
	1949.18	20.0576	19.5117	19.235	18.8786	18.6296	18.3883	18.1852	17.9495	17.7227	17.4928	17.2852	17.1715	16.902	16.6829	16.5856	16.5462	16.3467	16.1022	15.9744	15.9121	15.7355	15.6104	15.5423	15.3761	15.1611	15.1284	15.0291	14.9217	14.7799	14.6211	14.5524	14.4076	14.2943	14.139	13.9035	13.859	13.7848	13.6146	13.3931	13.3716	13.3667	13.1867	12.9193	12.6216	12.7266	12.377	12.5243	12.5386
	1944.04	20.057	19.5111	19.235	18.8779	18.6302	18.3877	18.1836	17.9505	17.7233	17.4928	17.2835	17.1715	16.9027	16.6823	16.5856	16.5456	16.3467	16.1019	15.974	15.9118	15.7349	15.6126	15.542	15.3783	15.1602	15.1279	15.029	14.9224	14.7816	14.6216	14.5501	14.4069	14.2959	14.14	13.9046	13.8604	13.786	13.612	13.3924	13.3713	13.3657	13.1846	12.9212	12.6213	12.7241	12.3771	12.5223	12.5422
	1938.9	20.0566	19.5114	19.235	18.8783	18.6309	18.3874	18.1849	17.9505	17.7227	17.4932	17.2839	17.1719	16.9033	16.6833	16.585	16.5459	16.347	16.1012	15.974	15.9124	15.7354	15.6113	15.5428	15.3783	15.1597	15.1276	15.0288	14.9216	14.7817	14.6213	14.55	14.4072	14.2941	14.1413	13.9033	13.8582	13.7858	13.6128	13.3936	13.3719	13.3667	13.1831	12.9211	12.6214	12.7259	12.3761	12.5236	12.5396
	1933.75	20.0563	19.5114	19.2354	18.8779	18.6305	18.3874	18.1833	17.9499	17.723	17.4928	17.2845	17.1712	16.9027	16.6823	16.5846	16.5459	16.3467	16.1016	15.9744	15.9123	15.735	15.611	15.5423	15.3776	15.1605	15.1281	15.0288	14.9215	14.7806	14.6201	14.5496	14.4067	14.2938	14.138	13.903	13.8602	13.7847	13.6133	13.391	13.3716	13.367	13.1849	12.9199	12.6222	12.7253	12.3766	12.5247	12.5381
	1928.61	20.0566	19.5117	19.2357	18.8786	18.6309	18.388	18.1842	17.9499	17.7236	17.4935	17.2839	17.1722	16.9027	16.6823	16.5853	16.5462	16.3467	16.1012	15.974	15.9119	15.7357	15.611	15.5426	15.3776	15.1602	15.1273	15.0285	14.9207	14.7809	14.6191	14.5488	14.4074	14.2939	14.1408	13.9027	13.8599	13.7842	13.613	13.3913	13.3701	13.366	13.1841	12.9209	12.6229	12.7266	12.3743	12.5238	12.54
	1923.47	20.056	19.5107	19.235	18.8786	18.6309	18.3877	18.1839	17.9499	17.7236	17.4935	17.2842	17.1709	16.9023	16.6823	16.585	16.5452	16.3464	16.1012	15.974	15.9116	15.7342	15.6118	15.5418	15.3789	15.1592	15.1274	15.0283	14.9204	14.7814	14.6198	14.5492	14.4095	14.2944	14.1405	13.904	13.8597	13.7839	13.6131	13.3936	13.3687	13.3654	13.1829	12.922	12.6224	12.7222	12.3747	12.5247	12.5394
	1918.32	20.056	19.5124	19.235	18.8776	18.6302	18.388	18.1839	17.9502	17.7227	17.4938	17.2839	17.1719	16.9036	16.6826	16.585	16.5456	16.348	16.1012	15.9748	15.9115	15.7354	15.61	15.5426	15.3783	15.1605	15.1271	15.028	14.9211	14.7814	14.6193	14.5488	14.4092	14.2938	14.1406	13.9027	13.8604	13.7821	13.612	13.3913	13.3693	13.3657	13.182	12.9204	12.6193	12.7243	12.3763	12.5221	12.5415
	1913.18	20.057	19.5117	19.235	18.8789	18.6305	18.388	18.1842	17.9502	17.7233	17.4925	17.2835	17.1712	16.9033	16.6826	16.584	16.5456	16.3473	16.1009	15.9744	15.9136	15.7349	15.6115	15.5422	15.3766	15.1597	15.127	15.028	14.9222	14.7812	14.6193	14.5496	14.4066	14.294	14.1393	13.9027	13.8599	13.7843	13.6117	13.3903	13.3709	13.3654	13.1855	12.9212	12.6203	12.7222	12.3763	12.5212	12.54
	1908.04	20.056	19.5111	19.235	18.8779	18.6305	18.388	18.1839	17.9499	17.7233	17.4928	17.2835	17.1712	16.9023	16.682	16.584	16.5456	16.347	16.1019	15.9744	15.9116	15.735	15.6115	15.5418	15.3783	15.1611	15.1266	15.028	14.9201	14.7816	14.6206	14.5506	14.4072	14.2938	14.1403	13.9035	13.859	13.7827	13.6121	13.3919	13.3703	13.3651	13.1849	12.922	12.6167	12.7244	12.3755	12.5239	12.5397
	1902.9	20.0563	19.5107	19.2344	18.8779	18.6299	18.388	18.1842	17.9502	17.7227	17.4928	17.2839	17.1722	16.903	16.6829	16.585	16.5459	16.3467	16.1016	15.9744	15.9118	15.734	15.6117	15.5417	15.3783	15.16	15.1271	15.0295	14.9215	14.7801	14.619	14.5508	14.4064	14.2952	14.14	13.904	13.8612	13.7812	13.6128	13.3924	13.368	13.3643	13.1859	12.9225	12.616	12.7236	12.3773	12.5251	12.5392
	1897.75	20.056	19.5117	19.2354	18.8783	18.6296	18.3874	18.1839	17.9505	17.7227	17.4938	17.2842	17.1719	16.903	16.6826	16.5846	16.5456	16.347	16.1009	15.9743	15.9119	15.7349	15.6113	15.5422	15.3771	15.161	15.1271	15.0285	14.9207	14.7817	14.6175	14.5508	14.4053	14.2938	14.1411	13.9036	13.8607	13.7812	13.6121	13.3916	13.3682	13.3646	13.1818	12.9233	12.619	12.7244	12.3724	12.522	12.5402
	1892.61	20.0563	19.5107	19.2347	18.8786	18.6305	18.3877	18.1829	17.9499	17.7227	17.4935	17.2842	17.1715	16.902	16.6823	16.5856	16.5462	16.3467	16.1022	15.9753	15.9124	15.7349	15.6112	15.5425	15.3778	15.1595	15.127	15.0288	14.9215	14.7809	14.6178	14.5509	14.4064	14.2948	14.1413	13.9025	13.86	13.7822	13.6125	13.3916	13.3695	13.3643	13.1851	12.9235	12.6193	12.7248	12.3734	12.5223	12.5381
	1887.47	20.0557	19.5111	19.2354	18.8786	18.6299	18.3877	18.1839	17.9499	17.723	17.4938	17.2839	17.1719	16.9027	16.6826	16.5853	16.5459	16.3477	16.1016	15.9738	15.9124	15.735	15.6115	15.5423	15.3779	15.1605	15.126	15.0285	14.9209	14.7795	14.6185	14.5509	14.4072	14.2931	14.1427	13.9019	13.861	13.7817	13.6139	13.39	13.3698	13.3633	13.1844	12.9232	12.6196	12.7266	12.3743	12.5207	12.5407
	1882.32	20.0563	19.5107	19.2357	18.8779	18.6305	18.388	18.1839	17.9502	17.7223	17.4938	17.2835	17.1712	16.9043	16.6836	16.5843	16.5456	16.347	16.1012	15.9743	15.9119	15.7345	15.6113	15.5413	15.3781	15.1606	15.1279	15.0285	14.9207	14.7793	14.6183	14.5516	14.4072	14.2933	14.1413	13.9036	13.8595	13.7803	13.6117	13.3918	13.3691	13.3644	13.1833	12.9237	12.6177	12.7262	12.3721	12.5216	12.5396
	1877.18	20.056	19.5107	19.2354	18.8786	18.6299	18.388	18.1833	17.9495	17.722	17.4928	17.2832	17.1719	16.9036	16.6826	16.5853	16.5462	16.346	16.1009	15.973	15.9111	15.7341	15.6112	15.5418	15.3778	15.1613	15.1266	15.0285	14.9215	14.7799	14.6195	14.5526	14.4072	14.2933	14.1427	13.9028	13.8605	13.7803	13.6105	13.391	13.3698	13.3626	13.1834	12.9219	12.6156	12.7253	12.3755	12.5229	12.5397
	1872.04	20.0553	19.5107	19.235	18.8779	18.6305	18.3877	18.1836	17.9499	17.7236	17.4932	17.2839	17.1712	16.9023	16.6826	16.5853	16.5449	16.347	16.1006	15.9757	15.9123	15.7344	15.6108	15.5422	15.3778	15.1592	15.1252	15.0282	14.9206	14.7788	14.6188	14.5514	14.4069	14.2933	14.1411	13.9032	13.8592	13.7813	13.6151	13.3924	13.3704	13.3641	13.1855	12.9229	12.6183	12.7256	12.3737	12.5226	12.5382
	1866.89	20.0557	19.5117	19.235	18.8789	18.6309	18.3877	18.1836	17.9502	17.723	17.4938	17.2839	17.1722	16.903	16.6826	16.5856	16.5456	16.347	16.1016	15.9741	15.9124	15.7345	15.611	15.5415	15.3778	15.1605	15.1258	15.0275	14.9204	14.7782	14.619	14.5513	14.4071	14.2926	14.1401	13.902	13.8602	13.7799	13.6128	13.39	13.3687	13.3612	13.1842	12.9214	12.6164	12.7254	12.3698	12.5216	12.5368
	1861.75	20.0563	19.5111	19.2354	18.8783	18.6299	18.3887	18.1833	17.9495	17.7236	17.4932	17.2835	17.1715	16.9027	16.6829	16.5856	16.5459	16.3467	16.1012	15.9749	15.9119	15.7344	15.6118	15.542	15.3763	15.1597	15.1281	15.028	14.9212	14.7795	14.6196	14.5513	14.4064	14.2939	14.1411	13.903	13.8587	13.7812	13.6131	13.3911	13.3688	13.3628	13.1864	12.9225	12.6178	12.7256	12.3716	12.5238	12.5379
	1856.61	20.0563	19.5114	19.235	18.8789	18.6299	18.3883	18.1836	17.9499	17.7223	17.4932	17.2835	17.1719	16.9027	16.6826	16.5853	16.5456	16.346	16.1009	15.9735	15.9123	15.7354	15.611	15.5415	15.3765	15.1602	15.1265	15.0283	14.9206	14.7801	14.6203	14.5508	14.4074	14.2933	14.1413	13.9033	13.8599	13.7798	13.6123	13.3918	13.369	13.3608	13.1842	12.9225	12.6143	12.7257	12.3757	12.5216	12.5397
	1851.47	20.0553	19.5107	19.2347	18.8783	18.6299	18.388	18.1836	17.9499	17.722	17.4932	17.2839	17.1722	16.9027	16.6826	16.5843	16.5456	16.3467	16.1012	15.973	15.9118	15.7352	15.6113	15.5418	15.3773	15.1602	15.1268	15.0286	14.9199	14.7801	14.619	14.5505	14.4079	14.2928	14.14	13.9023	13.8566	13.7809	13.6121	13.3919	13.3695	13.3625	13.1825	12.9206	12.6204	12.7267	12.373	12.5231	12.5366
	1846.32	20.056	19.5111	19.2354	18.8792	18.6299	18.388	18.1846	17.9502	17.7223	17.4932	17.2829	17.1715	16.9023	16.6823	16.585	16.5452	16.3464	16.1012	15.9727	15.9116	15.7344	15.6115	15.541	15.3774	15.1603	15.127	15.027	14.9194	14.7809	14.6188	14.5506	14.4062	14.2936	14.1405	13.9033	13.8589	13.7814	13.6113	13.3893	13.3708	13.3613	13.1831	12.9212	12.6183	12.7243	12.3713	12.5228	12.5386
	1841.18	20.0563	19.5111	19.235	18.8783	18.6305	18.3877	18.1842	17.9502	17.722	17.4928	17.2832	17.1715	16.903	16.6833	16.5846	16.5449	16.3467	16.1009	15.9746	15.9124	15.7342	15.6112	15.5423	15.3776	15.16	15.1265	15.0282	14.9188	14.7814	14.6198	14.5501	14.4058	14.2936	14.1406	13.9035	13.8582	13.7817	13.6139	13.39	13.3713	13.3621	13.1838	12.9206	12.6178	12.7277	12.374	12.5228	12.5396
	1836.04	20.057	19.5114	19.2354	18.8792	18.6299	18.388	18.1846	17.9502	17.723	17.4932	17.2839	17.1709	16.9036	16.6833	16.5853	16.5452	16.347	16.1012	15.9736	15.9119	15.7342	15.6102	15.543	15.3778	15.161	15.1273	15.0286	14.918	14.7803	14.6187	14.5513	14.4074	14.2952	14.1406	13.9017	13.8579	13.7812	13.61	13.3892	13.3695	13.3617	13.1868	12.9222	12.617	12.7279	12.3758	12.5212	12.5392
	1830.89	20.0553	19.5111	19.235	18.8773	18.6299	18.3883	18.1833	17.9505	17.7233	17.4928	17.2832	17.1722	16.9027	16.6829	16.5843	16.5456	16.3477	16.1016	15.9736	15.9111	15.7344	15.6107	15.542	15.3776	15.1595	15.1263	15.0272	14.9206	14.7816	14.6191	14.5514	14.4048	14.2943	14.1401	13.9015	13.8582	13.7812	13.6123	13.3908	13.3709	13.3615	13.1862	12.9211	12.617	12.7277	12.3734	12.5229	12.5379
	1825.75	20.0557	19.5107	19.235	18.8783	18.6302	18.3887	18.1849	17.9505	17.723	17.4928	17.2839	17.1719	16.9036	16.6839	16.585	16.5456	16.347	16.1012	15.9743	15.9124	15.7345	15.611	15.5417	15.3779	15.16	15.1261	15.0269	14.9194	14.7809	14.619	14.5505	14.4061	14.2944	14.1405	13.9017	13.8569	13.7811	13.6128	13.3893	13.3706	13.3615	13.1836	12.9229	12.6187	12.728	12.3726	12.5236	12.5381
	1820.61	20.0557	19.5114	19.235	18.8783	18.6302	18.388	18.1839	17.9508	17.7236	17.4928	17.2839	17.1715	16.9023	16.6836	16.5846	16.5462	16.3473	16.1009	15.9736	15.9111	15.7347	15.6107	15.5426	15.3766	15.1592	15.127	15.0267	14.922	14.7804	14.619	14.5501	14.4056	14.2946	14.1413	13.9028	13.8574	13.7804	13.613	13.3906	13.3722	13.3621	13.1829	12.9219	12.6216	12.7279	12.3693	12.5231	12.5394
	1815.46	20.0557	19.5111	19.2354	18.8779	18.6302	18.3874	18.1836	17.9502	17.723	17.4932	17.2829	17.1715	16.903	16.6826	16.5846	16.5462	16.3473	16.1006	15.9738	15.9111	15.7345	15.6113	15.5415	15.3783	15.1592	15.1268	15.0259	14.9206	14.7808	14.6185	14.5509	14.4066	14.2948	14.1406	13.9036	13.859	13.7804	13.6126	13.3879	13.3695	13.3625	13.1826	12.9217	12.6208	12.7272	12.3727	12.5226	12.5407
	1810.32	20.0563	19.5114	19.2354	18.8783	18.6296	18.388	18.1833	17.9502	17.7223	17.4928	17.2829	17.1706	16.9036	16.682	16.5856	16.5449	16.347	16.1012	15.9748	15.9115	15.7342	15.6112	15.5425	15.3774	15.1592	15.1263	15.0265	14.9209	14.7801	14.6177	14.5505	14.4058	14.2949	14.1401	13.902	13.8582	13.7803	13.6118	13.3892	13.3696	13.3617	13.181	12.922	12.6222	12.7297	12.3734	12.5246	12.5412
	1805.18	20.055	19.5117	19.235	18.8786	18.6296	18.3883	18.1839	17.9505	17.723	17.4932	17.2842	17.1715	16.904	16.6823	16.5843	16.5462	16.347	16.1025	15.9748	15.9105	15.734	15.611	15.5423	15.3784	15.1605	15.126	15.0278	14.9212	14.7799	14.6198	14.5505	14.4058	14.2951	14.141	13.9023	13.8574	13.7804	13.6115	13.391	13.3703	13.3628	13.1821	12.9215	12.6193	12.7264	12.3745	12.5225	12.5376
	1800.04	20.056	19.5117	19.2354	18.8779	18.6299	18.3877	18.1836	17.9502	17.7223	17.4928	17.2842	17.1715	16.903	16.6829	16.585	16.5462	16.3467	16.1006	15.9746	15.9111	15.7352	15.611	15.5413	15.3768	15.16	15.1257	15.0278	14.9209	14.7796	14.6188	14.5503	14.4056	14.2948	14.1401	13.9022	13.8566	13.7809	13.6125	13.3905	13.3711	13.3612	13.1829	12.923	12.6174	12.7285	12.3722	12.5225	12.5371
	1794.89	20.0563	19.5107	19.2357	18.8783	18.6302	18.3877	18.1846	17.9495	17.7214	17.4932	17.2845	17.1722	16.9033	16.6826	16.5843	16.5452	16.346	16.1016	15.9735	15.9116	15.7339	15.6107	15.5417	15.3779	15.16	15.1248	15.028	14.9217	14.7804	14.6187	14.5505	14.4067	14.2944	14.1406	13.902	13.8581	13.7809	13.6133	13.3901	13.3696	13.3628	13.1812	12.9245	12.6178	12.7267	12.3721	12.5218	12.5386
	1789.75	20.0563	19.5107	19.2347	18.8779	18.6299	18.388	18.1833	17.9505	17.7227	17.4928	17.2845	17.1712	16.9027	16.6826	16.584	16.5452	16.347	16.1012	15.9736	15.9108	15.7342	15.611	15.5425	15.3776	15.1593	15.1239	15.0296	14.9209	14.7814	14.6191	14.5505	14.4058	14.2938	14.1396	13.9012	13.8573	13.7806	13.611	13.391	13.3713	13.3646	13.1816	12.9227	12.6185	12.7267	12.3708	12.5251	12.5382
	1784.61	20.0557	19.5111	19.2354	18.8779	18.6292	18.3887	18.1833	17.9486	17.723	17.4935	17.2839	17.1715	16.9033	16.6826	16.5846	16.5462	16.3464	16.1006	15.9743	15.9126	15.7345	15.611	15.5409	15.3778	15.1595	15.1234	15.028	14.922	14.7798	14.6193	14.5505	14.4056	14.2946	14.1398	13.9025	13.8582	13.7782	13.6133	13.3914	13.3693	13.3618	13.1844	12.9227	12.6154	12.7248	12.3722	12.5213	12.5371
	1779.46	20.0553	19.5111	19.235	18.8776	18.6302	18.388	18.1836	17.9495	17.7227	17.4928	17.2832	17.1712	16.9023	16.6826	16.5853	16.5452	16.3473	16.1012	15.9738	15.9105	15.7342	15.6112	15.541	15.3786	15.1592	15.126	15.028	14.9209	14.7803	14.6196	14.5503	14.4058	14.2943	14.1403	13.9012	13.8569	13.7798	13.6113	13.3908	13.3709	13.3615	13.1823	12.9241	12.616	12.7264	12.3729	12.5215	12.5369
	1774.32	20.0557	19.5114	19.2347	18.8783	18.6302	18.388	18.1849	17.9489	17.722	17.4932	17.2832	17.1709	16.9023	16.6829	16.5843	16.5456	16.3467	16.1016	15.974	15.9111	15.7344	15.6108	15.5418	15.3776	15.1587	15.1252	15.0283	14.9211	14.7803	14.6196	14.5503	14.4059	14.2935	14.1401	13.901	13.8577	13.7817	13.6131	13.3913	13.3704	13.363	13.1829	12.9224	12.6169	12.7248	12.3727	12.5238	12.5369
	1769.18	20.0563	19.5111	19.2354	18.8776	18.6299	18.388	18.1833	17.9499	17.722	17.4925	17.2839	17.1719	16.903	16.6823	16.5846	16.5452	16.3467	16.1009	15.9746	15.9116	15.7347	15.6112	15.5417	15.3773	15.158	15.126	15.0286	14.9225	14.7811	14.618	14.5506	14.4061	14.2936	14.1406	13.9019	13.8586	13.7796	13.6115	13.3895	13.3709	13.362	13.1839	12.9219	12.6143	12.7251	12.3742	12.5247	12.5392
	1764.04	20.056	19.5117	19.235	18.8779	18.6296	18.3877	18.1829	17.9505	17.7223	17.4928	17.2848	17.1715	16.9027	16.6826	16.5846	16.5456	16.3464	16.1012	15.9743	15.9118	15.7342	15.6117	15.541	15.3779	15.1582	15.1263	15.0272	14.9211	14.7808	14.6196	14.5501	14.4059	14.293	14.1406	13.9006	13.8577	13.7804	13.6118	13.3916	13.368	13.3633	13.1826	12.9225	12.6162	12.7261	12.375	12.5221	12.5374
	1758.89	20.0563	19.5111	19.235	18.8783	18.6299	18.3874	18.1829	17.9499	17.7217	17.4928	17.2845	17.1719	16.9027	16.6823	16.5837	16.5449	16.3467	16.1003	15.9735	15.9115	15.7347	15.6105	15.5415	15.376	15.1579	15.1261	15.0299	14.9194	14.7803	14.6187	14.5518	14.4072	14.2928	14.1401	13.902	13.8577	13.7803	13.6118	13.3913	13.3708	13.3613	13.1841	12.9233	12.6138	12.7251	12.3739	12.5233	12.5371
	1753.75	20.0557	19.5107	19.235	18.8783	18.6302	18.3874	18.1839	17.9502	17.723	17.4919	17.2845	17.1719	16.9027	16.6823	16.5853	16.5449	16.3464	16.1006	15.9746	15.9113	15.7337	15.6112	15.5415	15.3766	15.1584	15.1268	15.0283	14.9202	14.7809	14.6191	14.5511	14.4072	14.2922	14.1382	13.9002	13.8581	13.7809	13.6128	13.3898	13.3708	13.3631	13.1846	12.9237	12.6188	12.7241	12.3732	12.5203	12.5374
	1748.61	20.0553	19.5114	19.2354	18.8783	18.6299	18.3874	18.1852	17.9505	17.7227	17.4932	17.2835	17.1712	16.9027	16.6826	16.5843	16.5449	16.3467	16.1012	15.9738	15.9119	15.7349	15.6115	15.5417	15.3768	15.1597	15.1258	15.0286	14.9209	14.7817	14.6201	14.5505	14.4056	14.2938	14.1392	13.9028	13.8568	13.7798	13.611	13.3895	13.3713	13.3597	13.1841	12.922	12.6136	12.7262	12.3747	12.5203	12.5386
	1743.46	20.0563	19.5107	19.235	18.8783	18.6299	18.3874	18.1842	17.9505	17.7217	17.4928	17.2835	17.1719	16.902	16.682	16.5846	16.5446	16.3467	16.1006	15.9741	15.9115	15.7334	15.6102	15.5405	15.3757	15.16	15.1265	15.0288	14.9211	14.7811	14.6193	14.5511	14.4072	14.2936	14.1383	13.9025	13.8566	13.7806	13.6128	13.3913	13.3713	13.3623	13.1834	12.9201	12.6193	12.7254	12.373	12.522	12.5379
	1738.32	20.0566	19.5107	19.235	18.8783	18.6292	18.3874	18.1833	17.9502	17.7233	17.4928	17.2835	17.1715	16.9023	16.6816	16.5843	16.5456	16.3473	16.1009	15.9741	15.9106	15.734	15.6102	15.5415	15.3743	15.1589	15.1253	15.0299	14.9201	14.7824	14.6191	14.5511	14.4069	14.2928	14.1406	13.9015	13.8568	13.7803	13.6105	13.3896	13.37	13.3602	13.182	12.9204	12.6146	12.7256	12.3729	12.521	12.5365
	1733.18	20.056	19.5117	19.2357	18.8783	18.6289	18.3877	18.1846	17.9508	17.7217	17.4928	17.2842	17.1712	16.9033	16.682	16.5853	16.5449	16.347	16.1009	15.9741	15.9116	15.7334	15.611	15.5409	15.3753	15.1602	15.126	15.0293	14.9219	14.7811	14.6209	14.5524	14.4059	14.2928	14.139	13.9004	13.8573	13.7822	13.6117	13.3896	13.3714	13.3621	13.1841	12.9188	12.6183	12.7254	12.3722	12.5202	12.536
	1728.03	20.0566	19.5114	19.235	18.8783	18.6305	18.3877	18.1836	17.9499	17.7223	17.4932	17.2839	17.1712	16.9027	16.6823	16.585	16.5459	16.3467	16.1009	15.9736	15.9113	15.7342	15.6108	15.5396	15.375	15.1595	15.1268	15.0291	14.9207	14.7806	14.6204	14.5509	14.4082	14.2926	14.1382	13.9028	13.8569	13.7804	13.6108	13.388	13.3691	13.3615	13.1854	12.9202	12.6149	12.7254	12.3739	12.5215	12.5382
	1722.89	20.056	19.5111	19.2354	18.8779	18.6299	18.387	18.1833	17.9499	17.723	17.4935	17.2839	17.1715	16.9023	16.6816	16.5843	16.5459	16.346	16.1006	15.9733	15.911	15.7344	15.6102	15.5402	15.3755	15.1597	15.1263	15.0288	14.9214	14.7799	14.6209	14.5508	14.4066	14.2928	14.14	13.9041	13.8576	13.7826	13.611	13.391	13.3716	13.3615	13.1834	12.9196	12.6169	12.724	12.3719	12.5202	12.5396
	1717.75	20.0563	19.5111	19.2354	18.8783	18.6296	18.3874	18.1839	17.9495	17.7236	17.4928	17.2839	17.1722	16.9027	16.6823	16.5846	16.5456	16.347	16.1009	15.9751	15.911	15.7352	15.61	15.5399	15.376	15.1589	15.1268	15.0299	14.9202	14.7811	14.6196	14.5519	14.4062	14.292	14.1393	13.9025	13.8576	13.7804	13.6116	13.3885	13.3711	13.362	13.1818	12.9202	12.6152	12.7233	12.3717	12.5216	12.5379
	1712.61	20.056	19.5111	19.2354	18.8786	18.6302	18.3877	18.1839	17.9492	17.722	17.4925	17.2835	17.1719	16.9027	16.682	16.5843	16.5452	16.3464	16.0999	15.9741	15.9105	15.734	15.6102	15.5391	15.3776	15.1608	15.1265	15.0283	14.9222	14.7798	14.6193	14.5513	14.4066	14.2925	14.1393	13.9025	13.8576	13.7801	13.6121	13.3893	13.3708	13.3634	13.1836	12.9191	12.6167	12.7222	12.3713	12.5194	12.5366
	1707.46	20.0553	19.5114	19.2354	18.8779	18.6305	18.387	18.1839	17.9502	17.722	17.4928	17.2835	17.1712	16.902	16.682	16.5843	16.5452	16.346	16.0999	15.9731	15.9106	15.7341	15.6097	15.5399	15.3773	15.16	15.1273	15.0291	14.9219	14.7798	14.6185	14.5514	14.4064	14.2936	14.14	13.9015	13.8587	13.7809	13.6126	13.3892	13.3704	13.3625	13.1818	12.9217	12.6162	12.721	12.3735	12.5215	12.5384
	1702.32	20.0553	19.5114	19.2354	18.8786	18.6299	18.3877	18.1839	17.9502	17.7223	17.4925	17.2842	17.1719	16.9036	16.682	16.585	16.5456	16.346	16.1006	15.9743	15.9108	15.7339	15.6097	15.5405	15.377	15.1595	15.1271	15.0286	14.9225	14.7798	14.6203	14.5506	14.4069	14.2928	14.1388	13.9015	13.8574	13.7812	13.6118	13.3895	13.373	13.3621	13.182	12.9204	12.6172	12.7243	12.3714	12.5223	12.5374
	1697.18	20.0553	19.5124	19.2357	18.8786	18.6302	18.3877	18.1836	17.9495	17.7227	17.4932	17.2839	17.1722	16.9023	16.682	16.584	16.5449	16.3464	16.1009	15.9743	15.9108	15.7339	15.6086	15.5402	15.3778	15.1595	15.1258	15.0288	14.9224	14.7801	14.6196	14.5508	14.4061	14.2933	14.1375	13.903	13.8582	13.7809	13.6118	13.3896	13.3691	13.3636	13.18	12.9201	12.617	12.7231	12.3716	12.5226	12.5374
	1692.03	20.0566	19.5114	19.2347	18.8779	18.6296	18.3874	18.1833	17.9502	17.7217	17.4932	17.2835	17.1715	16.9033	16.6829	16.584	16.5459	16.3467	16.1012	15.9736	15.9116	15.7336	15.6089	15.5409	15.3771	15.1606	15.1253	15.0296	14.9206	14.7795	14.6196	14.5506	14.4059	14.2923	14.1383	13.9033	13.8566	13.7801	13.6133	13.389	13.3708	13.363	13.1823	12.9206	12.6157	12.7222	12.3698	12.522	12.5384
	1686.89	20.057	19.5111	19.2357	18.8786	18.6299	18.3874	18.1833	17.9499	17.7227	17.4925	17.2832	17.1712	16.9033	16.6816	16.584	16.5456	16.3473	16.1003	15.974	15.9113	15.7337	15.6087	15.541	15.3774	15.1602	15.1265	15.0298	14.9202	14.7795	14.6182	14.5506	14.4064	14.2933	14.139	13.9014	13.8568	13.7801	13.61	13.3895	13.3688	13.3633	13.1799	12.9207	12.6143	12.7228	12.3713	12.521	12.5379
	1681.75	20.0557	19.5114	19.2347	18.8786	18.6302	18.3877	18.1829	17.9495	17.722	17.4922	17.2835	17.1722	16.9027	16.6829	16.585	16.5449	16.3464	16.1003	15.9731	15.9102	15.7327	15.6087	15.5413	15.3771	15.1616	15.1261	15.0301	14.9207	14.7798	14.6187	14.5508	14.4051	14.293	14.1369	13.9022	13.8569	13.7798	13.611	13.3888	13.3703	13.3634	13.1831	12.9185	12.617	12.724	12.3711	12.5225	12.5379
	1676.6	20.0563	19.5107	19.2347	18.8786	18.6302	18.3874	18.1836	17.9502	17.7223	17.4922	17.2829	17.1712	16.9027	16.682	16.5843	16.5446	16.3464	16.1009	15.9738	15.9105	15.7331	15.6092	15.541	15.3779	15.1602	15.1257	15.0288	14.9206	14.7795	14.6193	14.55	14.4058	14.2915	14.1377	13.901	13.8573	13.7799	13.6128	13.3877	13.3683	13.3617	13.1812	12.9189	12.6167	12.7227	12.373	12.5208	12.5379
	1671.46	20.056	19.512	19.235	18.8783	18.6299	18.387	18.1836	17.9499	17.722	17.4925	17.2832	17.1715	16.9027	16.6816	16.585	16.5439	16.3464	16.0999	15.9749	15.9103	15.7327	15.6102	15.5412	15.3761	15.1605	15.1253	15.0298	14.9219	14.7803	14.62	14.5501	14.4066	14.2913	14.1383	13.9006	13.8571	13.7791	13.6113	13.3883	13.3687	13.3634	13.182	12.9185	12.6172	12.7222	12.3722	12.5216	12.5365
	1666.32	20.0566	19.512	19.235	18.8789	18.6302	18.3874	18.1833	17.9499	17.7227	17.4925	17.2829	17.1709	16.9027	16.6829	16.5843	16.5459	16.346	16.1009	15.9741	15.911	15.7331	15.6094	15.5409	15.3779	15.1597	15.1255	15.0288	14.9204	14.7788	14.619	14.5511	14.4072	14.2922	14.1379	13.9015	13.8579	13.7791	13.611	13.3883	13.3688	13.3607	13.1805	12.9199	12.6156	12.7192	12.3732	12.5192	12.5368
	1661.18	20.0557	19.5114	19.2357	18.8779	18.6302	18.3874	18.1826	17.9489	17.723	17.4925	17.2835	17.1715	16.9023	16.6833	16.585	16.5443	16.3454	16.0999	15.9736	15.9105	15.7326	15.6094	15.5405	15.3779	15.159	15.1252	15.0285	14.9201	14.7796	14.6203	14.5503	14.4059	14.2933	14.1372	13.9023	13.8571	13.7782	13.6112	13.3896	13.3695	13.3641	13.1836	12.9183	12.6169	12.722	12.3713	12.5208	12.5358
	1656.03	20.0566	19.5114	19.2347	18.8786	18.6299	18.388	18.1829	17.9492	17.723	17.4922	17.2839	17.1719	16.9027	16.6833	16.585	16.5456	16.3451	16.1003	15.9731	15.9105	15.7329	15.6097	15.5413	15.3781	15.1603	15.1248	15.0277	14.9207	14.7795	14.6183	14.5508	14.4059	14.292	14.1372	13.9032	13.8584	13.7808	13.612	13.3898	13.3688	13.3626	13.182	12.9198	12.6164	12.7238	12.3716	12.5208	12.5368
	1650.89	20.057	19.5114	19.2354	18.8783	18.6299	18.3877	18.1826	17.9499	17.7233	17.4922	17.2835	17.1719	16.903	16.6823	16.5846	16.5449	16.3451	16.0996	15.9728	15.9095	15.7324	15.6102	15.54	15.3771	15.1592	15.127	15.0278	14.9201	14.7796	14.6198	14.5503	14.4054	14.2917	14.1367	13.901	13.8594	13.7798	13.6128	13.3898	13.3698	13.3621	13.181	12.9185	12.6149	12.7261	12.3695	12.5225	12.5342
	1645.75	20.0563	19.5117	19.235	18.8786	18.6302	18.3877	18.1829	17.9502	17.7227	17.4922	17.2835	17.1722	16.902	16.6829	16.5843	16.5452	16.3467	16.1003	15.9736	15.909	15.7334	15.6099	15.5412	15.377	15.1603	15.1258	15.0267	14.9204	14.7795	14.619	14.5521	14.4064	14.2915	14.1385	13.9025	13.8586	13.778	13.6115	13.3898	13.3682	13.3626	13.1836	12.9189	12.6169	12.7241	12.3709	12.5212	12.5365
	1640.6	20.0566	19.512	19.235	18.8779	18.6309	18.3874	18.1829	17.9495	17.722	17.4925	17.2839	17.1715	16.9027	16.6816	16.585	16.5446	16.3457	16.0993	15.9733	15.9092	15.7334	15.6102	15.541	15.3773	15.1603	15.1253	15.029	14.9206	14.7798	14.6188	14.55	14.4049	14.2925	14.1392	13.9025	13.8594	13.7775	13.611	13.3906	13.369	13.3605	13.1831	12.9196	12.6182	12.7246	12.3726	12.5213	12.5366
	1635.46	20.0566	19.5111	19.235	18.8783	18.6305	18.3874	18.1829	17.9499	17.722	17.4925	17.2835	17.1719	16.903	16.682	16.584	16.5443	16.3457	16.0999	15.9723	15.9093	15.7332	15.6095	15.5396	15.3773	15.161	15.125	15.0283	14.9196	14.7796	14.6183	14.5519	14.4045	14.2922	14.1382	13.9015	13.8586	13.7793	13.6117	13.3896	13.3688	13.3634	13.1831	12.9212	12.6178	12.7222	12.3698	12.5179	12.5361
	1630.32	20.0566	19.5114	19.235	18.8779	18.6302	18.387	18.1836	17.9499	17.722	17.4922	17.2829	17.1715	16.9014	16.682	16.5846	16.5449	16.3457	16.0993	15.972	15.9093	15.7339	15.6099	15.5407	15.3774	15.1592	15.1257	15.0275	14.9201	14.7793	14.6188	14.5506	14.4049	14.2922	14.1374	13.9032	13.8574	13.7775	13.6112	13.3893	13.3696	13.3625	13.18	12.9188	12.6151	12.7243	12.3708	12.5202	12.5366
	1625.18	20.056	19.5107	19.235	18.8779	18.6299	18.3874	18.1836	17.9495	17.7217	17.4925	17.2839	17.1725	16.902	16.6823	16.5837	16.5452	16.3464	16.0996	15.9714	15.9102	15.735	15.61	15.5405	15.3768	15.16	15.1253	15.028	14.9194	14.7788	14.6177	14.5511	14.4049	14.2923	14.1382	13.9019	13.8563	13.7793	13.611	13.389	13.3683	13.3634	13.1836	12.916	12.6143	12.7223	12.3722	12.5203	12.5353
	1620.03	20.0566	19.5114	19.235	18.8779	18.6305	18.3874	18.1829	17.9495	17.7223	17.4925	17.2839	17.1712	16.9023	16.682	16.584	16.5446	16.3454	16.0996	15.972	15.91	15.7337	15.6099	15.5413	15.377	15.1598	15.125	15.029	14.9204	14.779	14.6185	14.5509	14.4045	14.2923	14.139	13.9012	13.8577	13.777	13.6107	13.3901	13.3695	13.3623	13.1823	12.918	12.6134	12.7253	12.3708	12.5205	12.5352
	1614.89	20.0566	19.5114	19.2354	18.8779	18.6299	18.387	18.1833	17.9495	17.7223	17.4928	17.2839	17.1715	16.9033	16.6823	16.5837	16.5449	16.3447	16.0996	15.9715	15.9097	15.7331	15.6097	15.5402	15.3774	15.1597	15.1255	15.0282	14.9199	14.7785	14.619	14.5511	14.4051	14.2909	14.1387	13.9017	13.8561	13.7793	13.6104	13.3866	13.367	13.3626	13.1813	12.9183	12.6154	12.7251	12.3701	12.5199	12.5348
	1609.75	20.056	19.5114	19.2354	18.8776	18.6296	18.388	18.1829	17.9502	17.7227	17.4932	17.2835	17.1715	16.9023	16.682	16.5837	16.5446	16.3454	16.0996	15.9717	15.9105	15.7341	15.61	15.5404	15.3768	15.1602	15.1263	15.0275	14.9198	14.7793	14.6198	14.5503	14.4038	14.2922	14.138	13.9014	13.8564	13.7795	13.6082	13.3883	13.3678	13.3604	13.1784	12.9176	12.6146	12.7249	12.3711	12.5203	12.5358
	1604.6	20.0566	19.5111	19.235	18.8779	18.6305	18.387	18.1823	17.9495	17.7227	17.4932	17.2835	17.1719	16.9023	16.6826	16.584	16.5452	16.3447	16.0996	15.9718	15.91	15.734	15.61	15.5402	15.3779	15.1598	15.1261	15.0277	14.9191	14.7783	14.619	14.5498	14.4059	14.2913	14.1388	13.902	13.8556	13.7796	13.6097	13.3887	13.367	13.3607	13.1805	12.9178	12.6164	12.7246	12.3711	12.5212	12.5329
	1599.46	20.056	19.5114	19.2347	18.8783	18.6302	18.3877	18.1829	17.9499	17.723	17.4932	17.2839	17.1715	16.9027	16.682	16.584	16.5452	16.3451	16.0983	15.9723	15.9103	15.7337	15.61	15.5409	15.3761	15.1598	15.1258	15.0286	14.9204	14.7791	14.6208	14.5503	14.4051	14.2931	14.1383	13.9014	13.8581	13.7796	13.6094	13.3893	13.3672	13.361	13.1802	12.9185	12.6147	12.7236	12.3735	12.5202	12.5326
	1594.32	20.0563	19.5107	19.2354	18.8783	18.6299	18.387	18.1839	17.9502	17.7227	17.4932	17.2832	17.1702	16.902	16.682	16.5853	16.5446	16.3444	16.099	15.9733	15.9108	15.7341	15.6097	15.5404	15.3765	15.1598	15.1255	15.028	14.9201	14.7796	14.6213	14.5496	14.4056	14.2918	14.1385	13.9009	13.856	13.7796	13.6117	13.3875	13.3665	13.3608	13.1803	12.9165	12.6178	12.723	12.3729	12.5218	12.5322
	1589.17	20.0566	19.5111	19.2347	18.8783	18.6305	18.3874	18.1839	17.9502	17.723	17.4925	17.2842	17.1719	16.902	16.6813	16.5846	16.5443	16.3444	16.0996	15.9723	15.91	15.7345	15.6112	15.5407	15.3766	15.1595	15.1252	15.0288	14.9204	14.7806	14.6206	14.5495	14.4043	14.293	14.1382	13.9022	13.8581	13.7799	13.61	13.387	13.3682	13.3599	13.1779	12.917	12.6147	12.7228	12.3743	12.5203	12.5361
	1584.03	20.0563	19.512	19.2354	18.8783	18.6299	18.3874	18.1836	17.9499	17.7233	17.4928	17.2842	17.1715	16.9023	16.6816	16.5846	16.5446	16.3438	16.0996	15.9722	15.9106	15.7339	15.6097	15.5409	15.3761	15.1593	15.1248	15.0282	14.9204	14.7806	14.62	14.5503	14.4056	14.2938	14.1395	13.9009	13.8565	13.779	13.6112	13.3892	13.3675	13.361	13.1803	12.9165	12.6144	12.7215	12.3713	12.5213	12.534
	1578.89	20.0566	19.5111	19.2354	18.8776	18.6299	18.3874	18.1836	17.9495	17.7223	17.4932	17.2835	17.1702	16.903	16.682	16.585	16.5443	16.3444	16.0996	15.9728	15.9105	15.734	15.611	15.5415	15.3758	15.1597	15.126	15.0282	14.9199	14.7795	14.6203	14.5509	14.4069	14.2923	14.1384	13.9017	13.8573	13.778	13.6104	13.3867	13.3669	13.3599	13.1799	12.9183	12.6144	12.7223	12.3704	12.5207	12.5337
	1573.75	20.0566	19.5114	19.235	18.8776	18.6296	18.388	18.1829	17.9489	17.723	17.4932	17.2845	17.1719	16.9023	16.6807	16.584	16.5443	16.3444	16.0999	15.9727	15.9106	15.7337	15.6113	15.5405	15.3765	15.1595	15.1253	15.0273	14.9202	14.7809	14.618	14.55	14.4054	14.2922	14.1377	13.9001	13.8566	13.7785	13.61	13.3887	13.3688	13.3604	13.1823	12.9162	12.6156	12.723	12.3693	12.5189	12.534
	1568.6	20.0563	19.5111	19.235	18.8783	18.6296	18.3877	18.1839	17.9489	17.7227	17.4935	17.2839	17.1715	16.9014	16.6816	16.584	16.5439	16.3447	16.0993	15.973	15.9108	15.7329	15.6104	15.5405	15.3765	15.1589	15.1243	15.028	14.9202	14.7808	14.6196	14.549	14.4054	14.2917	14.1377	13.9014	13.8584	13.7783	13.6089	13.3877	13.367	13.3605	13.1807	12.9183	12.6134	12.7212	12.3717	12.5192	12.5358
	1563.46	20.057	19.512	19.2357	18.8776	18.6309	18.3874	18.1839	17.9499	17.7223	17.4922	17.2826	17.1715	16.9014	16.6816	16.5837	16.543	16.3451	16.0993	15.9731	15.9106	15.7334	15.6094	15.5402	15.377	15.1608	15.1255	15.0269	14.9199	14.7811	14.6185	14.55	14.4049	14.2917	14.1396	13.9019	13.8566	13.7778	13.6095	13.3885	13.3677	13.36	13.181	12.9173	12.6149	12.7225	12.3696	12.5202	12.5366
	1558.32	20.0566	19.5107	19.235	18.8779	18.6305	18.3874	18.1829	17.9495	17.7227	17.4928	17.2832	17.1715	16.9017	16.6823	16.5833	16.5436	16.3454	16.1003	15.9723	15.9118	15.7336	15.6112	15.5402	15.3765	15.1592	15.1263	15.0275	14.9194	14.7806	14.6193	14.5493	14.4054	14.2922	14.1372	13.901	13.8564	13.7791	13.612	13.3895	13.368	13.3599	13.1803	12.9186	12.6146	12.722	12.3706	12.5215	12.535
	1553.17	20.0563	19.5111	19.2354	18.8779	18.6296	18.387	18.1836	17.9495	17.7223	17.4919	17.2835	17.1709	16.9017	16.681	16.583	16.5433	16.3451	16.0996	15.9725	15.9115	15.7336	15.6095	15.5404	15.3761	15.1598	15.1265	15.0285	14.9196	14.7803	14.6193	14.5503	14.404	14.292	14.1388	13.9014	13.856	13.7785	13.6121	13.3892	13.3667	13.3615	13.1807	12.917	12.6162	12.7194	12.3708	12.5184	12.5334
	1548.03	20.0573	19.5107	19.2347	18.8779	18.6296	18.3883	18.1833	17.9502	17.723	17.4932	17.2835	17.1709	16.9017	16.6813	16.582	16.5436	16.3454	16.1006	15.9728	15.91	15.7331	15.6094	15.5415	15.3768	15.159	15.125	15.0272	14.9199	14.7796	14.6203	14.5487	14.4046	14.2907	14.138	13.9019	13.8573	13.7773	13.61	13.3885	13.3677	13.3633	13.182	12.9173	12.6144	12.7207	12.3701	12.5182	12.5337
	1542.89	20.057	19.5114	19.2354	18.8779	18.6299	18.3877	18.1836	17.9502	17.7227	17.4928	17.2842	17.1706	16.902	16.6813	16.5814	16.5443	16.3454	16.1003	15.9727	15.911	15.7332	15.6104	15.5409	15.3761	15.159	15.125	15.0269	14.9201	14.7795	14.6203	14.5495	14.4061	14.29	14.1383	13.9017	13.8555	13.7769	13.6107	13.3898	13.3693	13.361	13.1818	12.9176	12.6139	12.7222	12.3717	12.5186	12.5339
	1537.75	20.056	19.5111	19.2354	18.8779	18.6305	18.3877	18.1833	17.9502	17.722	17.4932	17.2842	17.1709	16.9023	16.6807	16.5827	16.5433	16.3457	16.0996	15.9725	15.9106	15.7341	15.61	15.5405	15.376	15.1598	15.1255	15.0285	14.9201	14.7799	14.6203	14.5487	14.4035	14.2915	14.1379	13.9002	13.8569	13.7782	13.6102	13.388	13.3685	13.3587	13.1826	12.9186	12.617	12.7207	12.3711	12.5192	12.5317
	1532.6	20.057	19.5107	19.2354	18.8783	18.6305	18.3877	18.1829	17.9495	17.7227	17.4932	17.2832	17.1712	16.9023	16.6807	16.5833	16.5446	16.3457	16.0993	15.9733	15.9111	15.7329	15.6104	15.541	15.3765	15.1598	15.1261	15.0267	14.9189	14.7799	14.6201	14.5505	14.4038	14.2915	14.1387	13.901	13.8566	13.778	13.6117	13.3887	13.3693	13.3608	13.1821	12.9163	12.6128	12.7192	12.3698	12.52	12.5342
	1527.46	20.0566	19.5114	19.2347	18.8789	18.6299	18.3874	18.1823	17.9492	17.7223	17.4925	17.2826	17.1712	16.9023	16.6807	16.5833	16.5446	16.3451	16.0996	15.9738	15.91	15.7354	15.6104	15.541	15.3766	15.1593	15.126	15.0278	14.9202	14.779	14.619	14.5505	14.4054	14.2907	14.1385	13.9025	13.8574	13.7773	13.611	13.3879	13.3675	13.3584	13.1818	12.9175	12.6141	12.7199	12.3711	12.5202	12.5319
	1522.32	20.0566	19.5107	19.235	18.8783	18.6299	18.3867	18.1829	17.9495	17.722	17.4922	17.2839	17.1715	16.901	16.68	16.5843	16.5439	16.3447	16.0996	15.973	15.9111	15.7332	15.61	15.5412	15.3774	15.1597	15.1252	15.028	14.9194	14.7793	14.6196	14.55	14.4046	14.292	14.1379	13.9009	13.8579	13.7764	13.6112	13.3885	13.3669	13.359	13.1795	12.9189	12.6157	12.722	12.3708	12.5202	12.5314
	1517.17	20.0566	19.5114	19.235	18.8789	18.6302	18.3874	18.1839	17.9502	17.7223	17.4925	17.2832	17.1706	16.9017	16.6797	16.5827	16.5443	16.346	16.1003	15.973	15.9108	15.7332	15.6107	15.5407	15.3755	15.1587	15.1252	15.0295	14.9194	14.7796	14.6193	14.549	14.404	14.2923	14.137	13.902	13.8581	13.7764	13.6113	13.3872	13.3664	13.3599	13.1815	12.916	12.6138	12.7212	12.3719	12.52	12.5332
	1512.03	20.057	19.5107	19.2347	18.8786	18.6299	18.387	18.1833	17.9492	17.723	17.4925	17.2835	17.1702	16.9007	16.6803	16.5827	16.5452	16.3451	16.1003	15.9728	15.911	15.7337	15.6107	15.541	15.3773	15.1595	15.1245	15.0286	14.9191	14.7788	14.6183	14.5487	14.4051	14.2933	14.1382	13.9006	13.8576	13.7757	13.6095	13.3887	13.3674	13.3581	13.1799	12.917	12.6134	12.7227	12.3704	12.521	12.5317
	1506.89	20.0576	19.5107	19.235	18.8783	18.6299	18.387	18.1833	17.9489	17.723	17.4922	17.2835	17.1706	16.9001	16.6807	16.583	16.5443	16.3454	16.1003	15.9727	15.9105	15.7332	15.6097	15.5409	15.3763	15.1589	15.1237	15.0277	14.9186	14.779	14.6198	14.5492	14.4059	14.2931	14.1375	13.8999	13.8563	13.7756	13.6097	13.3875	13.3638	13.3586	13.1815	12.9173	12.6134	12.7201	12.3722	12.52	12.5327
	1501.74	20.056	19.5107	19.2354	18.8779	18.6296	18.387	18.1846	17.9492	17.7223	17.4922	17.2829	17.1702	16.9007	16.6807	16.5846	16.5449	16.3444	16.0999	15.9735	15.9111	15.7336	15.6105	15.5409	15.3765	15.159	15.1255	15.0286	14.9176	14.7791	14.6178	14.5493	14.4033	14.2933	14.137	13.8991	13.8569	13.776	13.6084	13.3875	13.3672	13.3581	13.1792	12.9168	12.6151	12.721	12.3704	12.5195	12.5335
	1496.6	20.0563	19.5111	19.2347	18.8779	18.6296	18.387	18.1839	17.9489	17.7223	17.4925	17.2826	17.1696	16.9017	16.6813	16.5837	16.5439	16.3454	16.0999	15.9717	15.9116	15.7334	15.6094	15.541	15.3758	15.1579	15.125	15.0282	14.9186	14.7786	14.6188	14.5487	14.4038	14.2909	14.1379	13.9002	13.8577	13.7769	13.6097	13.3857	13.3667	13.3582	13.179	12.9175	12.6164	12.721	12.3704	12.5221	12.5321
	1491.46	20.0566	19.5104	19.2354	18.8779	18.6299	18.3874	18.1833	17.9502	17.7223	17.4922	17.2822	17.1693	16.9007	16.682	16.5833	16.5443	16.3447	16.1003	15.9725	15.9108	15.7329	15.6099	15.5412	15.3765	15.159	15.1242	15.0278	14.919	14.7778	14.6193	14.5475	14.4045	14.2923	14.1382	13.8996	13.8582	13.7756	13.61	13.3887	13.3659	13.3577	13.1781	12.9168	12.6131	12.722	12.3706	12.5208	12.5329
	1486.32	20.0566	19.5107	19.2354	18.8783	18.6299	18.3874	18.1833	17.9489	17.7223	17.4922	17.2826	17.1689	16.9007	16.6816	16.5837	16.5443	16.3457	16.1003	15.9728	15.9111	15.7336	15.6094	15.5402	15.3757	15.1593	15.1242	15.0267	14.9186	14.7786	14.6206	14.5488	14.4043	14.2918	14.1375	13.8994	13.8569	13.7777	13.61	13.3875	13.3649	13.3581	13.18	12.9186	12.6188	12.7181	12.3685	12.5182	12.5322
	1481.17	20.056	19.5111	19.2354	18.8779	18.6299	18.388	18.1833	17.9489	17.7223	17.4919	17.2812	17.1699	16.9017	16.6816	16.5824	16.5443	16.3454	16.1006	15.9733	15.9118	15.7337	15.6087	15.541	15.3763	15.1585	15.1239	15.027	14.9181	14.779	14.6188	14.5493	14.4032	14.292	14.1362	13.8996	13.8579	13.7759	13.6087	13.388	13.3669	13.3561	13.1787	12.9181	12.6154	12.7204	12.3704	12.5182	12.5326
	1476.03	20.0563	19.5107	19.235	18.8786	18.6296	18.3874	18.1842	17.9495	17.7223	17.4922	17.2812	17.1696	16.9017	16.6813	16.5833	16.5439	16.3447	16.0993	15.9725	15.9103	15.7332	15.6094	15.5399	15.3753	15.1589	15.124	15.027	14.9185	14.7786	14.6175	14.5479	14.4048	14.2918	14.1367	13.8997	13.8563	13.777	13.6113	13.3862	13.3701	13.3584	13.1798	12.917	12.6159	12.7191	12.3701	12.5184	12.5286
	1470.89	20.056	19.5111	19.235	18.8779	18.6292	18.3877	18.1842	17.9495	17.722	17.4912	17.2812	17.1693	16.902	16.6813	16.583	16.5452	16.3447	16.0993	15.973	15.9113	15.7334	15.61	15.5397	15.3768	15.1587	15.124	15.0278	14.9193	14.7783	14.6188	14.5479	14.4051	14.2923	14.1367	13.9012	13.8573	13.7764	13.6074	13.3849	13.368	13.3566	13.181	12.9172	12.6134	12.7184	12.3691	12.52	12.5321
	1465.74	20.056	19.5107	19.2344	18.8776	18.6292	18.387	18.1836	17.9495	17.7217	17.4915	17.2812	17.1709	16.901	16.6813	16.5837	16.5443	16.3447	16.0996	15.9731	15.911	15.7329	15.6095	15.5397	15.3747	15.16	15.1245	15.0269	14.918	14.7804	14.6172	14.5488	14.4061	14.2905	14.1367	13.8997	13.8564	13.7777	13.6092	13.3854	13.368	13.3587	13.181	12.9168	12.6138	12.7192	12.3691	12.515	12.5316
	1460.6	20.0563	19.5107	19.2354	18.8773	18.6296	18.3877	18.1833	17.9495	17.7217	17.4902	17.2822	17.1693	16.901	16.6813	16.584	16.5446	16.3454	16.0993	15.9722	15.9102	15.7326	15.611	15.5402	15.376	15.159	15.1247	15.0267	14.9189	14.7783	14.6185	14.5487	14.4053	14.2905	14.1356	13.8989	13.8568	13.7765	13.6076	13.3864	13.3682	13.3574	13.1812	12.9162	12.6104	12.7215	12.3703	12.5176	12.5316
	1455.46	20.0557	19.5098	19.235	18.8783	18.6299	18.387	18.1836	17.9495	17.722	17.4899	17.2822	17.1693	16.9014	16.6813	16.5827	16.5446	16.3451	16.0993	15.9731	15.9105	15.7323	15.6089	15.5402	15.3761	15.1606	15.124	15.0264	14.9183	14.7793	14.6167	14.5493	14.4049	14.2915	14.1362	13.9006	13.8551	13.7769	13.6091	13.3849	13.3682	13.3571	13.1828	12.9155	12.6141	12.7202	12.3709	12.5177	12.5298
	1450.31	20.0557	19.5111	19.235	18.8783	18.6299	18.3867	18.1833	17.9492	17.721	17.4912	17.2822	17.1693	16.9017	16.6816	16.583	16.5439	16.3444	16.0993	15.9728	15.9102	15.7329	15.6097	15.5404	15.3757	15.1597	15.1239	15.0272	14.9183	14.7783	14.6177	14.5487	14.4038	14.2909	14.1362	13.901	13.8555	13.7772	13.6076	13.3864	13.3662	13.3555	13.1821	12.9172	12.61	12.7212	12.3704	12.521	12.5317
	1445.17	20.056	19.5104	19.2347	18.8773	18.6296	18.3867	18.1829	17.9482	17.7204	17.4912	17.2822	17.1689	16.901	16.681	16.583	16.5443	16.3447	16.098	15.9735	15.9102	15.7332	15.6091	15.5409	15.3752	15.158	15.1245	15.0257	14.9188	14.7803	14.6172	14.5488	14.4062	14.2905	14.137	13.9009	13.8553	13.7788	13.6069	13.3841	13.3672	13.3577	13.1821	12.9175	12.6133	12.7205	12.3701	12.5189	12.5308
	1440.03	20.0566	19.5111	19.2344	18.8776	18.6296	18.387	18.1823	17.9486	17.7207	17.4902	17.2816	17.1699	16.9014	16.681	16.583	16.5439	16.3438	16.0993	15.9722	15.9095	15.7327	15.6089	15.5402	15.3753	15.159	15.1242	15.026	14.9183	14.7798	14.6185	14.5487	14.4035	14.2899	14.1366	13.9012	13.8574	13.7765	13.6056	13.3851	13.3667	13.3563	13.1784	12.9168	12.611	12.7228	12.3713	12.5181	12.5291
	1434.89	20.0566	19.5111	19.235	18.8783	18.6296	18.3867	18.1826	17.9479	17.7214	17.4902	17.2819	17.1689	16.901	16.681	16.5827	16.5443	16.3447	16.0986	15.9727	15.9102	15.7329	15.609	15.5407	15.376	15.159	15.1237	15.026	14.9183	14.7782	14.6167	14.55	14.404	14.2909	14.1374	13.8997	13.8564	13.7778	13.6066	13.3836	13.3669	13.3571	13.1774	12.9167	12.6151	12.7184	12.3704	12.5177	12.5311
	1429.74	20.0563	19.5111	19.2354	18.8779	18.6292	18.3877	18.1826	17.9479	17.721	17.4909	17.2819	17.1683	16.9004	16.6807	16.583	16.5433	16.3438	16.0983	15.971	15.91	15.7316	15.6094	15.5402	15.376	15.159	15.1245	15.0273	14.9188	14.778	14.6172	14.5483	14.4041	14.2904	14.1353	13.8999	13.8561	13.7767	13.6079	13.3861	13.3669	13.3551	13.1805	12.9162	12.6113	12.7194	12.3711	12.5181	12.5308
	1424.6	20.0563	19.5111	19.2357	18.8779	18.6296	18.3874	18.1826	17.9476	17.7197	17.4906	17.2819	17.1686	16.9004	16.6807	16.5827	16.543	16.3444	16.0983	15.9733	15.9102	15.7332	15.6082	15.5396	15.3755	15.159	15.124	15.0264	14.918	14.7786	14.6167	14.5487	14.4051	14.2905	14.1364	13.9006	13.8551	13.7752	13.6084	13.3867	13.3675	13.3568	13.1776	12.9159	12.6118	12.7209	12.3721	12.5187	12.5308
	1419.46	20.0563	19.5111	19.2347	18.8773	18.6302	18.387	18.1823	17.9479	17.7201	17.4896	17.2812	17.1696	16.9007	16.681	16.582	16.5436	16.3451	16.0983	15.9714	15.9093	15.7326	15.6086	15.5392	15.3755	15.1587	15.125	15.0264	14.9181	14.779	14.617	14.5482	14.404	14.2912	14.1356	13.901	13.856	13.777	13.6094	13.3859	13.3657	13.3551	13.1795	12.9181	12.6134	12.7201	12.3711	12.5181	12.533
	1414.31	20.0557	19.5107	19.2354	18.8783	18.6292	18.387	18.1816	17.9482	17.7201	17.4899	17.2812	17.1689	16.9001	16.6803	16.5827	16.543	16.3441	16.0986	15.9707	15.9105	15.7326	15.6091	15.5402	15.376	15.158	15.1234	15.026	14.9178	14.7773	14.616	14.5487	14.404	14.2917	14.1359	13.8991	13.8561	13.7751	13.6074	13.3846	13.3652	13.356	13.18	12.9152	12.6147	12.7196	12.3701	12.5182	12.5327
	1409.17	20.057	19.5107	19.2354	18.8776	18.6292	18.387	18.182	17.9479	17.721	17.4893	17.2809	17.168	16.901	16.6803	16.5827	16.5426	16.3428	16.0983	15.9723	15.9102	15.7323	15.6082	15.5396	15.3752	15.1577	15.1245	15.0256	14.9178	14.779	14.6169	14.5482	14.4023	14.2913	14.1359	13.9004	13.8556	13.7759	13.609	13.3864	13.3636	13.3584	13.1784	12.9172	12.6149	12.7194	12.3696	12.5176	12.533
	1404.03	20.0563	19.5107	19.2347	18.8776	18.6286	18.3874	18.182	17.9469	17.721	17.4896	17.2816	17.168	16.8997	16.68	16.582	16.5423	16.3434	16.0983	15.9709	15.9092	15.7324	15.6089	15.5397	15.3745	15.1579	15.1248	15.0257	14.9175	14.7786	14.616	14.5479	14.4033	14.2894	14.1349	13.8993	13.8545	13.7751	13.6074	13.3856	13.3654	13.3574	13.1792	12.9173	12.6139	12.721	12.3703	12.5194	12.5334
	1398.89	20.056	19.5114	19.2347	18.8776	18.6286	18.3867	18.1807	17.9476	17.7207	17.4896	17.2799	17.1673	16.9001	16.6797	16.582	16.5426	16.3434	16.0973	15.9712	15.9092	15.7318	15.6094	15.5392	15.3748	15.1585	15.1242	15.0259	14.9185	14.7786	14.6178	14.5477	14.4046	14.2904	14.1369	13.8999	13.8548	13.7777	13.6081	13.3848	13.3664	13.3556	13.1794	12.9176	12.6131	12.7214	12.3706	12.5156	12.5337
	1393.74	20.0563	19.5111	19.2347	18.8776	18.6289	18.3867	18.1823	17.9463	17.7191	17.4889	17.279	17.1673	16.8991	16.6797	16.5817	16.542	16.3434	16.0977	15.9702	15.9093	15.7331	15.6084	15.5382	15.3748	15.1572	15.1235	15.027	14.918	14.7783	14.6159	14.5487	14.4045	14.2899	14.1359	13.8986	13.8555	13.7762	13.6092	13.3854	13.368	13.3558	13.1802	12.9159	12.6117	12.7194	12.3691	12.5171	12.5337
	1388.6	20.0563	19.5114	19.235	18.8773	18.6286	18.3877	18.1826	17.9463	17.7191	17.4883	17.2786	17.1654	16.8984	16.6784	16.5811	16.5417	16.3428	16.0983	15.9727	15.9087	15.7329	15.6084	15.5389	15.3755	15.1571	15.1239	15.0264	14.9168	14.778	14.6167	14.55	14.4022	14.2897	14.1357	13.9002	13.8547	13.7773	13.6074	13.3859	13.3646	13.3563	13.1779	12.9181	12.6143	12.7201	12.3695	12.5171	12.5334
	1383.46	20.056	19.5114	19.2347	18.8783	18.6296	18.387	18.1816	17.9469	17.7184	17.4876	17.2786	17.1657	16.8978	16.6774	16.5811	16.5417	16.3431	16.0973	15.9702	15.9093	15.7314	15.6081	15.5389	15.3752	15.1585	15.1237	15.0267	14.9193	14.7788	14.6151	14.5492	14.4033	14.2899	14.1359	13.9004	13.8543	13.7778	13.6069	13.3853	13.3659	13.3573	13.179	12.9165	12.6115	12.7197	12.3717	12.5174	12.5326
	1378.31	20.0563	19.5111	19.235	18.8776	18.6296	18.3867	18.1813	17.946	17.7178	17.487	17.2773	17.1634	16.8965	16.6771	16.5794	16.5413	16.3421	16.098	15.9697	15.9084	15.7311	15.6077	15.5391	15.3755	15.1576	15.1243	15.0269	14.9183	14.778	14.6162	14.5488	14.4032	14.2897	14.137	13.9002	13.8553	13.7786	13.609	13.3844	13.3644	13.3582	13.1813	12.9178	12.6134	12.7199	12.3698	12.5164	12.5332
	1373.17	20.056	19.5111	19.2357	18.8783	18.6299	18.3877	18.1813	17.946	17.7178	17.4863	17.2764	17.1624	16.8952	16.6758	16.5798	16.5413	16.3415	16.097	15.9704	15.9076	15.7315	15.6079	15.5381	15.3753	15.1572	15.124	15.0272	14.9186	14.7788	14.6162	14.5498	14.4046	14.2913	14.1364	13.8993	13.8556	13.7773	13.6092	13.3835	13.3665	13.3573	13.1787	12.9155	12.6147	12.7202	12.3691	12.5181	12.5317
	1368.03	20.0563	19.5111	19.235	18.8776	18.6292	18.3874	18.1823	17.9469	17.7184	17.4867	17.2754	17.1618	16.8932	16.6742	16.5778	16.54	16.3415	16.0964	15.9705	15.9077	15.7313	15.6073	15.5396	15.375	15.1576	15.1227	15.0265	14.9188	14.7775	14.6162	14.5483	14.4041	14.2907	14.1357	13.9006	13.8553	13.778	13.6079	13.3864	13.3664	13.3571	13.179	12.9165	12.613	12.7191	12.3678	12.5156	12.5306
	1362.88	20.0566	19.5107	19.235	18.8786	18.6299	18.3877	18.1823	17.9486	17.7194	17.4873	17.2751	17.1598	16.8916	16.6725	16.5768	16.5387	16.3402	16.0954	15.9699	15.9084	15.731	15.6073	15.5384	15.3748	15.1576	15.1237	15.0262	14.9186	14.777	14.6174	14.5496	14.4028	14.2894	14.1366	13.9001	13.8548	13.7777	13.6066	13.387	13.3657	13.3553	13.1779	12.9149	12.6115	12.7194	12.3678	12.5169	12.5311
	1357.74	20.0553	19.5114	19.2347	18.8773	18.6296	18.388	18.1826	17.9479	17.7207	17.4883	17.2741	17.1592	16.8909	16.6693	16.5736	16.5384	16.3398	16.0947	15.9689	15.9074	15.7298	15.6061	15.5379	15.3748	15.1574	15.1229	15.0272	14.9185	14.7767	14.6172	14.5488	14.4022	14.2887	14.1346	13.9009	13.8545	13.7787	13.6068	13.387	13.3657	13.3574	13.1818	12.9163	12.6138	12.716	12.3695	12.5174	12.5321
	1352.6	20.0563	19.5114	19.2357	18.8786	18.6299	18.3877	18.1823	17.9486	17.721	17.4893	17.2751	17.1579	16.8896	16.6676	16.5729	16.5358	16.3389	16.0947	15.9683	15.9072	15.7297	15.6063	15.5384	15.376	15.1572	15.1224	15.0277	14.9185	14.7772	14.6154	14.5485	14.4043	14.2905	14.1356	13.9002	13.8555	13.7786	13.6047	13.3879	13.3659	13.356	13.1763	12.9159	12.6134	12.7189	12.3691	12.5179	12.5311
	1347.46	20.0566	19.5114	19.2344	18.8783	18.6292	18.3874	18.1833	17.9495	17.722	17.4912	17.2777	17.1585	16.8877	16.6654	16.5693	16.5339	16.3382	16.0934	15.9671	15.9072	15.7293	15.6056	15.5382	15.3748	15.1569	15.1226	15.0256	14.9196	14.7778	14.6169	14.5474	14.4046	14.2907	14.1356	13.8997	13.854	13.7786	13.6061	13.3875	13.3647	13.3558	13.1779	12.9162	12.6144	12.7171	12.3682	12.5166	12.5311
	1342.31	20.0557	19.5111	19.2347	18.8779	18.6296	18.3877	18.1829	17.9489	17.722	17.4915	17.2806	17.1611	16.8867	16.6628	16.5648	16.5312	16.3363	16.0928	15.9661	15.9059	15.7297	15.6066	15.5378	15.3739	15.1562	15.1232	15.0257	14.9183	14.7777	14.6172	14.5485	14.4041	14.2894	14.1359	13.8989	13.854	13.7756	13.6071	13.3872	13.3656	13.354	13.1756	12.9149	12.6151	12.7161	12.3691	12.5156	12.5291
	1337.17	20.0563	19.5104	19.235	18.8779	18.6302	18.3874	18.1826	17.9486	17.722	17.4922	17.2809	17.1654	16.8883	16.6621	16.5605	16.528	16.3337	16.0915	15.965	15.9053	15.7284	15.6058	15.5379	15.3734	15.1556	15.1226	15.0267	14.9172	14.7769	14.6164	14.5485	14.4032	14.2886	14.1362	13.8993	13.8542	13.7767	13.6077	13.3869	13.366	13.3564	13.1768	12.915	12.6151	12.7165	12.3701	12.5163	12.5262
	1332.03	20.0563	19.5111	19.2344	18.8779	18.6296	18.3877	18.1836	17.9482	17.7214	17.4928	17.2822	17.1673	16.8932	16.6624	16.5586	16.5202	16.3301	16.0892	15.9635	15.904	15.7282	15.6043	15.5365	15.374	15.1566	15.1222	15.026	14.9173	14.7777	14.6165	14.5477	14.4036	14.2889	14.1362	13.9002	13.8532	13.7757	13.6064	13.3877	13.3667	13.354	13.1781	12.9136	12.6115	12.7186	12.3696	12.5163	12.5291
	1326.88	20.0563	19.5111	19.235	18.8783	18.6299	18.388	18.1836	17.9495	17.7223	17.4919	17.2832	17.1693	16.8975	16.6676	16.5573	16.5169	16.3252	16.0866	15.9619	15.9041	15.7271	15.6058	15.5366	15.3727	15.1556	15.1226	15.0247	14.9181	14.7769	14.6157	14.5483	14.4025	14.2892	14.1357	13.9006	13.8529	13.7751	13.6071	13.3874	13.3652	13.3551	13.1774	12.9157	12.6131	12.7209	12.368	12.516	12.5293
	1321.74	20.057	19.5107	19.2344	18.8783	18.6299	18.3883	18.1836	17.9499	17.7223	17.4922	17.2835	17.1689	16.8988	16.6755	16.5566	16.5133	16.3203	16.0837	15.959	15.902	15.7266	15.6042	15.5361	15.3729	15.1548	15.1219	15.0251	14.9175	14.7783	14.6152	14.5477	14.402	14.2892	14.1357	13.9002	13.8538	13.7757	13.6055	13.387	13.3634	13.3538	13.1776	12.9144	12.613	12.7222	12.368	12.5173	12.5269
	1316.6	20.0557	19.5104	19.235	18.8776	18.6296	18.3874	18.1826	17.9492	17.7223	17.4922	17.2832	17.1693	16.9007	16.6777	16.5651	16.5098	16.3138	16.0794	15.9567	15.9006	15.7262	15.6029	15.5361	15.3722	15.1556	15.1219	15.0244	14.9175	14.7777	14.6159	14.5479	14.4043	14.2892	14.1356	13.9004	13.8527	13.7754	13.6082	13.3866	13.3659	13.355	13.1769	12.9154	12.6139	12.7186	12.3677	12.5135	12.526
	1311.45	20.0563	19.5111	19.2347	18.8779	18.6292	18.3877	18.1836	17.9489	17.7223	17.4925	17.2835	17.1702	16.9017	16.6797	16.5745	16.5078	16.3099	16.0719	15.9528	15.8983	15.7251	15.6024	15.5358	15.3717	15.1546	15.1227	15.026	14.918	14.7765	14.6164	14.5479	14.4012	14.2892	14.1354	13.9002	13.8543	13.7762	13.6071	13.3879	13.3647	13.3547	13.1755	12.9159	12.6123	12.7223	12.368	12.5155	12.5298
	1306.31	20.0557	19.5114	19.2347	18.8779	18.6296	18.3877	18.1842	17.9495	17.7223	17.4928	17.2835	17.1699	16.9017	16.6803	16.5794	16.5186	16.3066	16.0618	15.9492	15.8953	15.7228	15.6011	15.5353	15.3716	15.1545	15.1214	15.0254	14.9172	14.7775	14.6151	14.5487	14.4033	14.2886	14.137	13.8988	13.8521	13.7743	13.6066	13.3875	13.3667	13.3551	13.1772	12.9149	12.6146	12.7214	12.3649	12.5145	12.5273
	1301.17	20.057	19.5107	19.235	18.8779	18.6292	18.3874	18.1842	17.9492	17.722	17.4928	17.2832	17.1702	16.9014	16.681	16.5807	16.5306	16.3037	16.0583	15.9419	15.8911	15.7215	15.6006	15.535	15.3708	15.1535	15.1214	15.0251	14.9176	14.7783	14.6156	14.5475	14.402	14.2905	14.1382	13.9002	13.8555	13.7764	13.6058	13.3854	13.3649	13.3563	13.1774	12.9147	12.6136	12.7207	12.3673	12.515	12.5275
	1296.03	20.0566	19.5111	19.235	18.8779	18.6292	18.3877	18.1836	17.9495	17.721	17.4935	17.2835	17.1699	16.9017	16.6816	16.5824	16.5365	16.3164	16.055	15.9315	15.8879	15.7188	15.5977	15.5329	15.3701	15.1522	15.1206	15.0246	14.9178	14.7769	14.6156	14.5483	14.4045	14.2899	14.1377	13.8981	13.8543	13.7752	13.606	13.3849	13.3662	13.3574	13.175	12.9149	12.6092	12.7204	12.3664	12.5161	12.527
	1290.88	20.0566	19.5107	19.2347	18.8779	18.6289	18.3877	18.1833	17.9489	17.723	17.4925	17.2839	17.1709	16.9017	16.682	16.582	16.5397	16.3311	16.0479	15.9212	15.8823	15.7153	15.5964	15.5321	15.3698	15.1533	15.1209	15.0244	14.9181	14.7785	14.6147	14.5483	14.4025	14.2902	14.1366	13.8994	13.8542	13.7751	13.6042	13.3867	13.3656	13.3574	13.175	12.9168	12.6136	12.7202	12.366	12.5168	12.5321
	1285.74	20.0566	19.5114	19.2347	18.8779	18.6296	18.3877	18.1836	17.9499	17.7223	17.4919	17.2839	17.1706	16.901	16.6823	16.5843	16.5404	16.3369	16.0599	15.9159	15.8732	15.7109	15.5934	15.5311	15.3687	15.152	15.1193	15.0226	14.9165	14.7764	14.6147	14.5479	14.4025	14.2897	14.1364	13.8994	13.8527	13.7728	13.6084	13.384	13.3672	13.3569	13.1753	12.9167	12.6139	12.7204	12.3667	12.5171	12.527
	1280.6	20.056	19.5107	19.2347	18.8773	18.6299	18.3877	18.1836	17.9495	17.7217	17.4928	17.2839	17.1709	16.902	16.6829	16.584	16.542	16.3395	16.0811	15.9079	15.8569	15.7059	15.5907	15.5299	15.3682	15.1515	15.1178	15.0228	14.9183	14.7775	14.6159	14.5466	14.4023	14.2897	14.1364	13.8991	13.855	13.7743	13.6074	13.3862	13.366	13.3564	13.1763	12.9152	12.6139	12.7188	12.3669	12.5138	12.529
	1275.45	20.0563	19.5114	19.2344	18.8783	18.6296	18.388	18.1829	17.9492	17.721	17.4925	17.2835	17.1706	16.902	16.6826	16.5837	16.542	16.3415	16.0898	15.9092	15.8468	15.7004	15.5866	15.5285	15.3662	15.1504	15.1185	15.0229	14.9167	14.7759	14.6162	14.5485	14.4033	14.2891	14.1359	13.8983	13.8542	13.7747	13.6074	13.3862	13.3656	13.3547	13.1761	12.9157	12.6138	12.7199	12.3695	12.5168	12.5282
	1270.31	20.0557	19.5111	19.235	18.8773	18.6299	18.388	18.1833	17.9486	17.7223	17.4928	17.2832	17.1699	16.9023	16.682	16.584	16.5426	16.3424	16.0944	15.9399	15.8384	15.6885	15.5822	15.5259	15.3657	15.1501	15.1167	15.0221	14.9176	14.776	14.6165	14.5474	14.403	14.2887	14.1343	13.8981	13.8553	13.7764	13.6068	13.3867	13.3647	13.356	13.1768	12.9165	12.6136	12.7202	12.367	12.5169	12.5295
	1265.17	20.056	19.5114	19.2354	18.8776	18.6299	18.388	18.1829	17.9489	17.7223	17.4925	17.2835	17.1709	16.9017	16.6823	16.584	16.5436	16.3431	16.097	15.9585	15.8236	15.6714	15.5749	15.522	15.363	15.1486	15.1162	15.0212	14.9155	14.7767	14.6175	14.5475	14.4033	14.2896	14.137	13.9002	13.8545	13.7752	13.6081	13.3853	13.3675	13.3553	13.1766	12.915	12.6133	12.721	12.3687	12.5169	12.5286
	1260.03	20.056	19.5111	19.2354	18.877	18.6296	18.3877	18.1836	17.9492	17.7223	17.4925	17.2832	17.1709	16.903	16.682	16.5846	16.5446	16.3438	16.0977	15.9658	15.8372	15.6619	15.5671	15.5187	15.3625	15.1481	15.1157	15.0205	14.9165	14.7754	14.6164	14.547	14.4022	14.2899	14.1364	13.8991	13.854	13.7764	13.6056	13.3864	13.3672	13.3571	13.1787	12.9159	12.6157	12.7174	12.3688	12.5187	12.5286
	1254.88	20.0566	19.5114	19.235	18.8786	18.6296	18.388	18.1842	17.9502	17.722	17.4919	17.2832	17.1706	16.9023	16.6823	16.5843	16.5436	16.3441	16.0986	15.9686	15.8722	15.6494	15.5506	15.5137	15.3597	15.1455	15.1139	15.0207	14.9162	14.7765	14.6152	14.5474	14.4023	14.2904	14.1369	13.8976	13.855	13.7756	13.6086	13.3859	13.3659	13.355	13.1794	12.9155	12.6151	12.7209	12.3675	12.5186	12.5312
	1249.74	20.0563	19.5111	19.2347	18.8779	18.6296	18.3877	18.1846	17.9495	17.7223	17.4928	17.2826	17.1706	16.9023	16.6823	16.5846	16.5439	16.3438	16.0996	15.9707	15.8911	15.6359	15.5285	15.5076	15.3561	15.1444	15.1141	15.0197	14.9155	14.7757	14.6159	14.5474	14.4017	14.2904	14.1385	13.8993	13.856	13.7773	13.6066	13.3846	13.3657	13.3547	13.1763	12.915	12.6157	12.7197	12.366	12.5169	12.5291
	1244.6	20.056	19.5114	19.2344	18.8779	18.6296	18.388	18.1833	17.9489	17.7223	17.4922	17.2832	17.1696	16.902	16.6826	16.584	16.5439	16.3444	16.0993	15.9718	15.8994	15.6654	15.5155	15.4974	15.3521	15.1416	15.113	15.0189	14.9136	14.7743	14.6139	14.5474	14.4019	14.29	14.1351	13.8965	13.8553	13.777	13.6068	13.3861	13.3664	13.3535	13.1777	12.9144	12.6152	12.7212	12.366	12.5166	12.5293
	1239.45	20.056	19.5107	19.235	18.8773	18.6296	18.387	18.1833	17.9499	17.7227	17.4928	17.2839	17.1699	16.902	16.6829	16.5846	16.5443	16.3447	16.0999	15.9717	15.9025	15.6991	15.4966	15.4821	15.3472	15.1392	15.1117	15.0195	14.9144	14.7749	14.6165	14.5467	14.4004	14.2891	14.1343	13.8981	13.8551	13.7782	13.6055	13.3853	13.3654	13.3555	13.1795	12.9139	12.619	12.7218	12.3674	12.5179	12.527
	1234.31	20.0553	19.5107	19.2344	18.8786	18.6286	18.3877	18.1842	17.9492	17.7227	17.4925	17.2832	17.1693	16.901	16.6826	16.585	16.5443	16.3451	16.0996	15.9735	15.9051	15.7145	15.4847	15.459	15.3421	15.1351	15.1097	15.0176	14.9141	14.7747	14.6144	14.5472	14.4017	14.2897	14.1354	13.8981	13.854	13.7777	13.6056	13.3848	13.366	13.355	13.1758	12.9136	12.617	12.7241	12.3649	12.5163	12.528
	1229.17	20.0557	19.5111	19.2347	18.8779	18.6296	18.388	18.1826	17.9499	17.7223	17.4928	17.2842	17.1699	16.9023	16.6833	16.5846	16.5446	16.3454	16.1006	15.9735	15.9076	15.7225	15.5244	15.4388	15.3332	15.131	15.1068	15.0161	14.9149	14.7731	14.6141	14.5469	14.4006	14.2896	14.1359	13.8988	13.8532	13.7773	13.6051	13.3859	13.3639	13.3547	13.1768	12.9146	12.6138	12.7212	12.3665	12.5153	12.5275
	1224.02	20.056	19.5107	19.2354	18.8789	18.6309	18.388	18.1823	17.9495	17.722	17.4928	17.2835	17.1699	16.9014	16.6823	16.585	16.5443	16.3457	16.1009	15.9751	15.908	15.7272	15.5662	15.4155	15.3182	15.1255	15.1035	15.0142	14.9134	14.7723	14.6121	14.5464	14.4023	14.2907	14.1359	13.8966	13.8556	13.7767	13.6081	13.3869	13.3669	13.3548	13.179	12.9134	12.6147	12.7236	12.3638	12.5155	12.5293
	1218.88	20.0557	19.5104	19.2347	18.8779	18.6292	18.3883	18.1839	17.9492	17.7214	17.4925	17.2829	17.1706	16.9014	16.682	16.585	16.5439	16.3447	16.1009	15.973	15.9085	15.7293	15.5868	15.3883	15.2962	15.119	15.0999	15.0129	14.9129	14.7703	14.613	14.5461	14.4017	14.2899	14.1351	13.8984	13.8547	13.7778	13.6087	13.3867	13.3665	13.356	13.1794	12.9136	12.6159	12.7223	12.3633	12.5151	12.527
	1213.74	20.0557	19.5114	19.235	18.8776	18.6296	18.3877	18.1823	17.9495	17.722	17.4925	17.2826	17.1699	16.9017	16.6829	16.5856	16.5439	16.346	16.1006	15.9738	15.91	15.7306	15.5957	15.425	15.2728	15.1107	15.0957	15.0114	14.9124	14.7705	14.6117	14.5474	14.4012	14.2891	14.1349	13.897	13.8537	13.7782	13.6084	13.3861	13.3672	13.3547	13.1761	12.9132	12.6133	12.7218	12.3647	12.5155	12.528
	1208.6	20.056	19.5114	19.235	18.8776	18.6302	18.3887	18.1839	17.9486	17.7217	17.4928	17.2842	17.1702	16.9014	16.6823	16.5846	16.5449	16.3454	16.1009	15.9746	15.9095	15.7318	15.5994	15.4754	15.2515	15.0996	15.0918	15.0072	14.911	14.7713	14.6095	14.5461	14.401	14.2896	14.133	13.8984	13.8548	13.7783	13.6094	13.3862	13.3647	13.3556	13.1794	12.9147	12.6156	12.7189	12.3675	12.5148	12.5262
	1203.45	20.056	19.5107	19.2347	18.8786	18.6292	18.388	18.1829	17.9489	17.722	17.4928	17.2839	17.1706	16.902	16.6823	16.5843	16.5449	16.3451	16.1019	15.9748	15.9103	15.7323	15.6024	15.5011	15.2152	15.0783	15.085	15.0041	14.9095	14.7697	14.6113	14.5472	14.4006	14.2902	14.1346	13.8965	13.8543	13.7791	13.6077	13.3859	13.3662	13.3551	13.1805	12.9142	12.6141	12.7194	12.3669	12.5148	12.5264
	1198.31	20.0563	19.5104	19.235	18.8776	18.6305	18.388	18.1829	17.9495	17.7233	17.4928	17.2832	17.1706	16.9023	16.6826	16.5846	16.5439	16.3451	16.1003	15.9748	15.9102	15.7324	15.6051	15.5142	15.2399	15.0503	15.0773	15.0003	14.9077	14.7703	14.6092	14.5456	14.4002	14.2884	14.134	13.8986	13.8558	13.7765	13.6074	13.3846	13.367	13.3551	13.1805	12.915	12.6175	12.7189	12.3672	12.514	12.5241
	1193.17	20.0557	19.5107	19.235	18.8783	18.6299	18.388	18.1833	17.9495	17.7217	17.4922	17.2832	17.1706	16.902	16.6823	16.5843	16.5446	16.346	16.1006	15.9746	15.9093	15.7326	15.6066	15.5215	15.2983	15.0241	15.0664	14.9946	14.9054	14.7689	14.6074	14.5459	14.4006	14.2904	14.1335	13.8981	13.8551	13.7764	13.6082	13.3857	13.3662	13.3532	13.1766	12.9132	12.6128	12.7201	12.3665	12.516	12.5259
	1188.02	20.0563	19.5104	19.235	18.8783	18.6299	18.3883	18.1826	17.9499	17.7214	17.4922	17.2829	17.1699	16.9023	16.6829	16.5843	16.5439	16.346	16.1006	15.9746	15.9106	15.7324	15.6079	15.527	15.3333	14.9896	15.047	14.9881	14.904	14.7679	14.6068	14.5451	14.4009	14.2891	14.1349	13.8975	13.854	13.7756	13.6087	13.3874	13.366	13.3545	13.179	12.9147	12.616	12.7191	12.3669	12.5133	12.5252
	1182.88	20.0557	19.5114	19.2344	18.8779	18.6292	18.3877	18.1836	17.9492	17.722	17.4935	17.2839	17.1702	16.9014	16.6826	16.584	16.5446	16.3451	16.1012	15.9756	15.9113	15.7331	15.6094	15.5293	15.3483	14.9701	15.0228	14.979	14.8996	14.7668	14.6069	14.5446	14.402	14.2894	14.1341	13.8984	13.8548	13.776	13.6076	13.3849	13.3665	13.3561	13.1769	12.9128	12.6141	12.7223	12.3675	12.5148	12.5259
	1177.74	20.056	19.5111	19.235	18.8783	18.6292	18.3877	18.1829	17.9492	17.7217	17.4925	17.2829	17.1702	16.903	16.6816	16.584	16.5446	16.346	16.1016	15.9746	15.9113	15.734	15.6082	15.5321	15.356	15.0221	14.9928	14.9704	14.8983	14.7633	14.6055	14.5441	14.3993	14.2887	14.1335	13.8976	13.8527	13.7746	13.6086	13.3849	13.3659	13.3547	13.181	12.9121	12.6134	12.7188	12.3651	12.5125	12.5243
	1172.59	20.055	19.5107	19.2347	18.8786	18.6286	18.388	18.1829	17.9495	17.722	17.4932	17.2826	17.1709	16.9014	16.682	16.585	16.5456	16.3447	16.1016	15.974	15.9103	15.7329	15.6087	15.5334	15.3625	15.0892	14.9608	14.9548	14.8932	14.7627	14.6034	14.5423	14.401	14.2889	14.1341	13.8973	13.8553	13.7769	13.6086	13.3864	13.3654	13.3555	13.1781	12.9129	12.6113	12.7199	12.3662	12.5117	12.5251
	1167.45	20.0557	19.5107	19.2347	18.8776	18.6286	18.3874	18.1829	17.9502	17.721	17.4922	17.2822	17.1706	16.902	16.682	16.5843	16.5436	16.3464	16.1009	15.9738	15.911	15.7331	15.6089	15.5348	15.3652	15.1208	14.9124	14.929	14.8883	14.7596	14.6029	14.5417	14.3988	14.2886	14.1348	13.8988	13.854	13.7739	13.606	13.3851	13.3678	13.3556	13.1761	12.9139	12.6141	12.7214	12.3662	12.5119	12.5262
	1162.31	20.0557	19.5111	19.2347	18.8776	18.6296	18.3877	18.1829	17.9492	17.7217	17.4922	17.2835	17.1699	16.902	16.6816	16.5843	16.5449	16.3454	16.1012	15.9748	15.9106	15.734	15.6099	15.5361	15.3683	15.1346	14.9368	14.8931	14.8823	14.756	14.6006	14.5413	14.3993	14.2884	14.1357	13.8994	13.8558	13.7767	13.6045	13.3854	13.3657	13.356	13.1763	12.9141	12.6117	12.7189	12.3664	12.5117	12.5239
	1157.17	20.0557	19.5111	19.2344	18.8776	18.6296	18.3874	18.1836	17.9492	17.722	17.4925	17.2839	17.1699	16.902	16.6826	16.5846	16.5433	16.346	16.1009	15.974	15.911	15.7332	15.6092	15.5365	15.37	15.1429	15.0044	14.8507	14.8727	14.7526	14.5991	14.5412	14.3999	14.2858	14.1349	13.8979	13.8545	13.7721	13.606	13.3848	13.3659	13.3548	13.1755	12.9141	12.6133	12.7205	12.3652	12.5114	12.5218
	1152.02	20.056	19.5114	19.235	18.8773	18.6289	18.388	18.1829	17.9499	17.7217	17.4922	17.2839	17.1706	16.9023	16.6829	16.5837	16.5449	16.3451	16.1016	15.9731	15.9111	15.7331	15.6089	15.5373	15.3713	15.1489	15.0529	14.8032	14.8577	14.7485	14.5967	14.5397	14.3996	14.2868	14.1349	13.8996	13.855	13.7751	13.6073	13.3851	13.3639	13.3548	13.1755	12.9141	12.612	12.7215	12.3657	12.5119	12.5238
	1146.88	20.0557	19.5104	19.235	18.8776	18.6289	18.3877	18.1829	17.9492	17.7217	17.4925	17.2835	17.1702	16.9014	16.6813	16.584	16.5436	16.346	16.1012	15.9754	15.9116	15.7337	15.6092	15.5374	15.3716	15.1514	15.0819	14.743	14.8361	14.7443	14.5928	14.5376	14.3973	14.2873	14.1326	13.8983	13.8545	13.7728	13.6076	13.3851	13.3652	13.3548	13.1756	12.9144	12.6125	12.7189	12.366	12.5119	12.5238
	1141.74	20.057	19.5111	19.2347	18.8789	18.6296	18.3877	18.1836	17.9495	17.7217	17.4928	17.2829	17.1696	16.9014	16.6816	16.5837	16.5439	16.3454	16.1016	15.9754	15.911	15.7342	15.609	15.5378	15.3734	15.1546	15.098	14.7892	14.8016	14.7384	14.5902	14.5371	14.3957	14.2871	14.1335	13.8994	13.8543	13.7741	13.6071	13.3853	13.3634	13.3556	13.1759	12.9134	12.6121	12.7178	12.3654	12.5104	12.5207
	1136.59	20.0563	19.5107	19.2347	18.8789	18.6299	18.3877	18.1826	17.9492	17.7227	17.4922	17.2835	17.1699	16.9014	16.681	16.585	16.5433	16.346	16.1006	15.9731	15.9113	15.7337	15.609	15.5369	15.3729	15.1558	15.1084	14.8662	14.7505	14.7297	14.5861	14.5366	14.3944	14.2863	14.134	13.8999	13.8547	13.7729	13.6086	13.3833	13.3657	13.354	13.1759	12.9142	12.613	12.7148	12.3636	12.5081	12.5203
	1131.45	20.0563	19.5107	19.235	18.8773	18.6289	18.387	18.1833	17.9499	17.722	17.4919	17.2832	17.1702	16.9023	16.682	16.584	16.5436	16.3451	16.1006	15.9748	15.9116	15.734	15.6094	15.5368	15.3739	15.1576	15.1141	14.9342	14.6828	14.7165	14.5809	14.5342	14.3971	14.286	14.1338	13.8968	13.8547	13.7731	13.6056	13.3854	13.3646	13.3566	13.1772	12.9139	12.6151	12.7163	12.3646	12.5111	12.5182
	1126.31	20.056	19.5111	19.2344	18.8779	18.6286	18.3874	18.1842	17.9495	17.7217	17.4922	17.2842	17.1696	16.9023	16.682	16.5846	16.5433	16.3454	16.1003	15.974	15.911	15.7337	15.6095	15.5373	15.3735	15.1582	15.117	14.9712	14.6066	14.6992	14.5763	14.5304	14.3936	14.284	14.1318	13.8973	13.8532	13.7731	13.6074	13.3851	13.3657	13.356	13.1794	12.9115	12.6139	12.7179	12.3636	12.5099	12.519
	1121.17	20.0566	19.5114	19.2344	18.8783	18.6296	18.387	18.1833	17.9489	17.7223	17.4928	17.2832	17.1706	16.9023	16.6823	16.5843	16.5436	16.3457	16.0999	15.9738	15.9106	15.7345	15.6099	15.5376	15.3734	15.1585	15.1204	14.9888	14.6493	14.6773	14.5667	14.5301	14.3944	14.2848	14.132	13.8971	13.8547	13.7744	13.6073	13.3857	13.3649	13.3543	13.1768	12.9115	12.6123	12.7186	12.3634	12.5114	12.5171
	1116.02	20.0563	19.5107	19.2347	18.8779	18.6299	18.3877	18.1836	17.9495	17.7227	17.4919	17.2835	17.1706	16.9027	16.682	16.584	16.5436	16.3447	16.1003	15.9738	15.9106	15.7357	15.61	15.5379	15.373	15.1592	15.1214	15.0003	14.7257	14.6328	14.5579	14.527	14.3918	14.2835	14.1297	13.8978	13.8535	13.7723	13.6087	13.3848	13.3634	13.3537	13.175	12.9118	12.6157	12.7171	12.362	12.5103	12.5163
	1110.88	20.0566	19.5114	19.2347	18.8783	18.6296	18.3877	18.1829	17.9499	17.722	17.4922	17.2829	17.1702	16.9017	16.6823	16.5856	16.5436	16.3444	16.0999	15.974	15.911	15.7337	15.6102	15.5386	15.3745	15.16	15.1221	15.0088	14.7913	14.5745	14.5449	14.5221	14.3908	14.2814	14.1302	13.897	13.856	13.7746	13.6063	13.3864	13.3636	13.3529	13.1761	12.9126	12.6115	12.7142	12.3633	12.5091	12.5107
	1105.74	20.0563	19.5104	19.2344	18.8776	18.6286	18.3874	18.1823	17.9492	17.7227	17.4919	17.2832	17.1696	16.9023	16.6823	16.5843	16.5439	16.3447	16.1006	15.9744	15.9123	15.7345	15.61	15.5381	15.3739	15.1589	15.1222	15.0133	14.8346	14.5075	14.5257	14.5181	14.3884	14.2804	14.1307	13.897	13.8527	13.7736	13.6058	13.3862	13.3643	13.3529	13.1761	12.9126	12.6151	12.7157	12.3623	12.508	12.5104
	1100.59	20.056	19.5114	19.235	18.8783	18.6286	18.3877	18.1829	17.9486	17.7223	17.4922	17.2835	17.1706	16.9014	16.682	16.5846	16.5436	16.3441	16.1003	15.9735	15.9115	15.7342	15.6105	15.5386	15.3742	15.159	15.1235	15.0169	14.861	14.4585	14.5007	14.5122	14.3869	14.2801	14.1289	13.8963	13.8534	13.7752	13.6068	13.3854	13.3651	13.3548	13.1753	12.9124	12.6138	12.7114	12.361	12.5073	12.5055
	1095.45	20.056	19.5111	19.2347	18.8779	18.6289	18.388	18.1823	17.9486	17.7227	17.4925	17.2842	17.1706	16.902	16.6823	16.584	16.5436	16.3451	16.1006	15.9744	15.9111	15.7345	15.6094	15.5387	15.3735	15.1597	15.124	15.0189	14.8753	14.5317	14.4614	14.5065	14.3848	14.279	14.127	13.8953	13.8534	13.7739	13.6058	13.3843	13.3654	13.3524	13.1743	12.9106	12.6102	12.7157	12.3592	12.505	12.5029
	1090.31	20.056	19.5107	19.235	18.8783	18.6292	18.3874	18.1833	17.9492	17.722	17.4922	17.2839	17.1699	16.9004	16.6826	16.5843	16.5446	16.3447	16.1009	15.9743	15.911	15.7339	15.6092	15.5389	15.3752	15.1589	15.1242	15.0205	14.8848	14.6123	14.4001	14.4967	14.3809	14.279	14.1263	13.8958	13.8519	13.7752	13.6058	13.3866	13.363	13.3543	13.1743	12.9121	12.6125	12.7142	12.3586	12.5031	12.4995
	1085.16	20.0573	19.5114	19.2347	18.8779	18.6299	18.387	18.1826	17.9489	17.7227	17.4919	17.2835	17.1696	16.9017	16.6816	16.5846	16.5436	16.3464	16.1009	15.9741	15.911	15.734	15.61	15.5392	15.3737	15.1589	15.123	15.0213	14.89	14.6743	14.3267	14.4865	14.3786	14.2782	14.1261	13.8955	13.8547	13.7743	13.6056	13.3843	13.3639	13.3535	13.1753	12.9119	12.609	12.7147	12.3589	12.4998	12.4932
	1080.02	20.0563	19.5104	19.2344	18.8776	18.6289	18.3874	18.1826	17.9495	17.722	17.4925	17.2832	17.1706	16.9014	16.6816	16.584	16.5439	16.3451	16.1003	15.9743	15.9103	15.7345	15.6095	15.5384	15.3742	15.1598	15.1247	15.0226	14.8952	14.7171	14.2393	14.4671	14.3729	14.2762	14.1229	13.8957	13.8534	13.7736	13.6068	13.3851	13.3641	13.3547	13.1771	12.9111	12.6092	12.7126	12.3579	12.4977	12.4824
	1074.88	20.0563	19.5111	19.2344	18.8776	18.6292	18.3877	18.182	17.9486	17.722	17.4925	17.2839	17.1706	16.902	16.682	16.5843	16.5443	16.3447	16.1006	15.9741	15.9102	15.7336	15.6091	15.5382	15.3747	15.1589	15.1237	15.0239	14.9002	14.7357	14.2399	14.4466	14.3688	14.2743	14.1209	13.8962	13.8532	13.7729	13.6077	13.3849	13.3659	13.3545	13.1766	12.91	12.6077	12.7132	12.3564	12.4956	12.4697
	1069.74	20.0563	19.5104	19.2347	18.8776	18.6292	18.3874	18.1823	17.9492	17.7217	17.4928	17.2839	17.1706	16.9014	16.682	16.584	16.5446	16.3454	16.0999	15.9748	15.911	15.7336	15.6099	15.5391	15.374	15.1587	15.1245	15.0247	14.9027	14.749	14.34	14.4111	14.3628	14.2741	14.1183	13.8944	13.8519	13.771	13.6063	13.3856	13.3633	13.3534	13.1769	12.9105	12.6099	12.7126	12.3555	12.4902	12.4544
	1064.59	20.0553	19.5111	19.2347	18.8783	18.6302	18.3877	18.1833	17.9486	17.7227	17.4925	17.2835	17.1706	16.9017	16.6823	16.585	16.5439	16.3444	16.1006	15.9743	15.9108	15.7337	15.6099	15.5384	15.3743	15.1589	15.1235	15.0247	14.904	14.7542	14.4347	14.347	14.3556	14.2712	14.1195	13.8936	13.8521	13.7733	13.604	13.3866	13.3647	13.3522	13.1738	12.9095	12.605	12.7121	12.354	12.4875	12.4329
	1059.45	20.0563	19.5117	19.2347	18.8779	18.6299	18.387	18.1833	17.9492	17.7217	17.4922	17.2845	17.1699	16.9014	16.6813	16.5846	16.5436	16.3451	16.0999	15.9735	15.9105	15.7337	15.61	15.5402	15.3748	15.1584	15.1237	15.0254	14.9062	14.7596	14.5085	14.2547	14.3455	14.2668	14.1175	13.8932	13.8522	13.7731	13.6051	13.3885	13.3641	13.3537	13.1769	12.9102	12.6068	12.7098	12.3519	12.4785	12.3981
	1054.31	20.055	19.5107	19.235	18.8776	18.6292	18.3874	18.1833	17.9492	17.722	17.4925	17.2842	17.1699	16.9017	16.6813	16.584	16.5439	16.3454	16.0996	15.9748	15.9103	15.7332	15.6097	15.5391	15.3745	15.1579	15.1245	15.026	14.9076	14.7637	14.5467	14.1515	14.3288	14.2627	14.1159	13.8919	13.8527	13.7743	13.605	13.3882	13.3628	13.3543	13.1756	12.909	12.6053	12.7118	12.3483	12.4717	12.3182
	1049.16	20.0557	19.5104	19.2344	18.8776	18.6299	18.387	18.1823	17.9486	17.722	17.4928	17.2835	17.1696	16.9023	16.6823	16.585	16.5436	16.3451	16.0996	15.974	15.91	15.7326	15.6097	15.5389	15.375	15.1589	15.1247	15.0251	14.9097	14.7684	14.5692	14.0946	14.3101	14.2606	14.1136	13.8887	13.8503	13.7734	13.6056	13.39	13.3652	13.3543	13.1727	12.9079	12.606	12.7085	12.3441	12.4593	12.2061
	1044.02	20.056	19.5101	19.2344	18.8776	18.6292	18.387	18.1833	17.9482	17.722	17.4928	17.2839	17.1706	16.901	16.6816	16.584	16.5433	16.3454	16.0996	15.9735	15.9105	15.7332	15.6092	15.5391	15.3758	15.1577	15.1234	15.0256	14.9097	14.7682	14.5843	14.188	14.2824	14.2541	14.113	13.8866	13.8519	13.7746	13.605	13.39	13.3618	13.3529	13.1766	12.9105	12.6034	12.708	12.3426	12.4438	12.132
	1038.88	20.056	19.5114	19.2344	18.877	18.6286	18.3867	18.1829	17.9489	17.721	17.4928	17.2848	17.1706	16.9007	16.682	16.5837	16.5433	16.3454	16.0996	15.9743	15.9103	15.7329	15.6104	15.5392	15.375	15.1589	15.123	15.0262	14.9103	14.7695	14.5929	14.2728	14.2331	14.2464	14.113	13.8862	13.8501	13.7728	13.6071	13.3898	13.3652	13.354	13.175	12.91	12.6021	12.7062	12.3369	12.4183	12.1501
	1033.73	20.0553	19.5114	19.2347	18.8779	18.6292	18.3874	18.1839	17.9492	17.7223	17.4919	17.2832	17.1706	16.9017	16.6816	16.5846	16.5433	16.3454	16.0996	15.9738	15.9106	15.7332	15.6092	15.5396	15.3761	15.1584	15.1237	15.0251	14.9102	14.7703	14.599	14.3561	14.1489	14.2381	14.1074	13.8825	13.8511	13.7751	13.605	13.3892	13.3628	13.3542	13.173	12.91	12.6019	12.7038	12.3301	12.3833	12.2414
	1028.59	20.056	19.5111	19.2344	18.8766	18.6302	18.3874	18.182	17.9489	17.7227	17.4922	17.2835	17.1696	16.901	16.681	16.585	16.5433	16.3447	16.1006	15.9744	15.9103	15.734	15.6104	15.5402	15.3752	15.1587	15.1235	15.0254	14.9115	14.7723	14.6027	14.4277	14.0448	14.2218	14.1029	13.8831	13.8493	13.7721	13.6061	13.3905	13.3644	13.3555	13.1755	12.9095	12.5996	12.6997	12.321	12.2881	12.3866
	1023.45	20.0553	19.5111	19.2344	18.8776	18.6289	18.387	18.1823	17.9492	17.7227	17.4922	17.2839	17.1696	16.902	16.6807	16.584	16.5433	16.3451	16.0999	15.9736	15.9106	15.7327	15.6108	15.5387	15.3753	15.1592	15.1235	15.0254	14.9123	14.772	14.6069	14.4634	13.9429	14.2046	14.1001	13.8822	13.8506	13.7712	13.6053	13.3882	13.3626	13.3548	13.1753	12.9089	12.5978	12.6979	12.3081	12.1727	12.4705
	1018.31	20.0557	19.5107	19.2347	18.8773	18.6302	18.3867	18.1833	17.9482	17.7217	17.4922	17.2842	17.1702	16.901	16.6816	16.5837	16.5436	16.3447	16.0996	15.9741	15.9103	15.7331	15.6107	15.5389	15.3758	15.1593	15.1244	15.0252	14.9121	14.7733	14.6086	14.4847	13.9823	14.1854	14.096	13.8805	13.8494	13.77	13.606	13.3892	13.3634	13.3545	13.1753	12.9067	12.5975	12.6921	12.2886	12.1281	12.5054
	1013.16	20.056	19.5104	19.2344	18.877	18.6289	18.3867	18.1836	17.9489	17.722	17.4922	17.2848	17.1693	16.9023	16.682	16.5846	16.5436	16.3454	16.1003	15.9733	15.9108	15.7336	15.6092	15.5391	15.3753	15.1584	15.124	15.0259	14.9113	14.7744	14.611	14.4998	14.0679	14.1517	14.0903	13.8807	13.8496	13.7712	13.605	13.3887	13.3613	13.3543	13.1733	12.9056	12.5926	12.6872	12.2643	12.1515	12.5202
	1008.02	20.056	19.5111	19.2344	18.8776	18.6289	18.387	18.1833	17.9489	17.7214	17.4915	17.2842	17.1696	16.9007	16.681	16.584	16.5433	16.3438	16.1006	15.974	15.9098	15.7332	15.6102	15.54	15.3757	15.1603	15.1237	15.0257	14.9126	14.7739	14.6125	14.5101	14.1419	14.0859	14.082	13.8786	13.8464	13.7694	13.6074	13.389	13.3625	13.3543	13.1751	12.9051	12.5895	12.6798	12.2184	12.248	12.5259
	1002.88	20.0553	19.5104	19.2344	18.8783	18.6289	18.3874	18.1829	17.9492	17.7223	17.4919	17.2842	17.1693	16.902	16.6813	16.5846	16.5439	16.3447	16.0996	15.9743	15.9108	15.7332	15.6094	15.5386	15.3753	15.1593	15.1222	15.0265	14.9126	14.7739	14.6134	14.5166	14.2201	13.9816	14.0716	13.8753	13.8447	13.77	13.6042	13.3879	13.3647	13.3545	13.1735	12.9023	12.5861	12.6725	12.1214	12.3859	12.5306
	997.734	20.056	19.5111	19.2347	18.8779	18.6289	18.387	18.1833	17.9482	17.7223	17.4915	17.2842	17.1693	16.9007	16.6813	16.5846	16.5446	16.3444	16.0999	15.9735	15.9108	15.7337	15.6089	15.5399	15.374	15.159	15.1237	15.0259	14.9124	14.7747	14.6144	14.522	14.2782	13.8709	14.057	13.873	13.8442	13.7679	13.6047	13.3874	13.3648	13.3542	13.1745	12.901	12.5828	12.6576	12.0181	12.4551	12.5326
	992.591	20.0557	19.5104	19.2344	18.8783	18.6292	18.3877	18.182	17.9482	17.722	17.4915	17.2839	17.1696	16.901	16.6813	16.5833	16.5436	16.3444	16.0993	15.9738	15.9106	15.7337	15.6091	15.5379	15.3747	15.16	15.1243	15.0256	14.9106	14.7752	14.6152	14.5244	14.3153	13.7804	14.0426	13.8704	13.8416	13.7673	13.6051	13.3892	13.3638	13.3534	13.1724	12.8986	12.5771	12.6366	11.9985	12.4857	12.5335
	987.448	20.0557	19.5101	19.2344	18.8779	18.6296	18.3874	18.1829	17.9482	17.722	17.4915	17.2839	17.1699	16.9014	16.6813	16.5833	16.5439	16.3441	16.0999	15.9728	15.9113	15.7327	15.6095	15.5389	15.3747	15.1595	15.124	15.0262	14.9119	14.7765	14.6154	14.5285	14.3381	13.8311	14.0239	13.8675	13.8411	13.765	13.6061	13.3883	13.3618	13.3521	13.1715	12.8945	12.5731	12.613	12.0303	12.4974	12.5345
	982.305	20.0557	19.5114	19.234	18.8783	18.6289	18.387	18.1833	17.9489	17.7214	17.4915	17.2832	17.1702	16.902	16.6816	16.583	16.5443	16.3444	16.0999	15.9727	15.9105	15.7329	15.6104	15.5381	15.3748	15.1593	15.1242	15.0259	14.9119	14.7743	14.6134	14.5319	14.3529	13.9214	13.9956	13.8636	13.8384	13.7651	13.6051	13.3854	13.3625	13.354	13.1712	12.889	12.5653	12.5675	12.1305	12.5059	12.5365
	977.162	20.055	19.5111	19.235	18.8776	18.6292	18.3867	18.1829	17.9495	17.721	17.4919	17.2835	17.1689	16.9017	16.6803	16.584	16.5436	16.3454	16.1003	15.973	15.9103	15.7336	15.6089	15.5392	15.3748	15.1585	15.1239	15.026	14.9115	14.7749	14.6164	14.5337	14.3638	14.006	13.9355	13.8564	13.8397	13.763	13.6048	13.3859	13.3625	13.3525	13.1698	12.884	12.5539	12.4782	12.2537	12.5081	12.5381
	972.019	20.0557	19.5107	19.2344	18.8783	18.6292	18.3877	18.1836	17.9495	17.7214	17.4919	17.2832	17.1699	16.9017	16.6816	16.584	16.5439	16.3444	16.1003	15.9731	15.91	15.7337	15.6094	15.5394	15.3748	15.1595	15.1243	15.0256	14.9118	14.7749	14.6144	14.5352	14.3704	14.0742	13.8516	13.8498	13.8381	13.762	13.6045	13.387	13.3602	13.3532	13.1701	12.8791	12.5391	12.4017	12.3145	12.5127	12.5399
	966.876	20.0557	19.5104	19.235	18.8776	18.6292	18.3874	18.182	17.9489	17.7223	17.4912	17.2829	17.1702	16.9007	16.6816	16.584	16.5439	16.3444	16.0996	15.9728	15.9102	15.7329	15.6084	15.5386	15.3742	15.1597	15.1245	15.0252	14.9111	14.7749	14.6152	14.5366	14.3732	14.132	13.7485	13.8389	13.8361	13.7583	13.6025	13.3856	13.3646	13.3509	13.1663	12.874	12.5189	12.38	12.3381	12.5114	12.5373
	961.734	20.0557	19.5104	19.2344	18.8779	18.6292	18.3877	18.1826	17.9499	17.722	17.4922	17.2839	17.1693	16.9007	16.681	16.5843	16.5439	16.3441	16.0996	15.9743	15.9102	15.7319	15.61	15.5397	15.3755	15.1602	15.1248	15.0251	14.9119	14.7759	14.6177	14.5374	14.377	14.175	13.6501	13.8267	13.8337	13.7596	13.606	13.3861	13.3633	13.3521	13.1665	12.8696	12.4907	12.4079	12.353	12.5138	12.5382
	956.591	20.0557	19.5107	19.234	18.8776	18.6302	18.3877	18.1829	17.9495	17.722	17.4919	17.2832	17.1696	16.9014	16.6813	16.584	16.5436	16.3434	16.0993	15.9738	15.9106	15.7332	15.6089	15.5384	15.3747	15.1582	15.1245	15.0256	14.9123	14.7749	14.6157	14.5384	14.3799	14.2078	13.5866	13.8136	13.8333	13.7585	13.6055	13.3857	13.3617	13.3504	13.1597	12.8608	12.4455	12.4933	12.3573	12.5168	12.5384
	951.448	20.0553	19.5104	19.2344	18.8776	18.6299	18.388	18.1829	17.9482	17.7227	17.4922	17.2835	17.1699	16.9007	16.681	16.5843	16.5439	16.3438	16.0999	15.9738	15.9102	15.7327	15.6097	15.5396	15.3752	15.1587	15.1247	15.0264	14.9123	14.7752	14.6151	14.54	14.3825	14.2225	13.6071	13.7987	13.8306	13.7576	13.6053	13.387	13.3613	13.3514	13.1517	12.8507	12.3778	12.5905	12.3621	12.5161	12.5379
	946.305	20.0557	19.5101	19.2344	18.8773	18.6289	18.3874	18.1829	17.9489	17.7227	17.4919	17.2832	17.1699	16.9017	16.6813	16.584	16.5433	16.3434	16.1003	15.9723	15.9103	15.7332	15.6095	15.5397	15.3735	15.1589	15.1239	15.0252	14.9128	14.7749	14.6159	14.5397	14.3851	14.2349	13.6943	13.7795	13.8294	13.7563	13.5999	13.3861	13.3605	13.3477	13.1427	12.8348	12.3224	12.6579	12.3656	12.5182	12.5366
	941.162	20.0557	19.5104	19.2344	18.8779	18.6299	18.388	18.1833	17.9489	17.7227	17.4922	17.2835	17.1699	16.9004	16.681	16.584	16.543	16.3451	16.0993	15.9725	15.9108	15.7337	15.6095	15.5384	15.375	15.1589	15.1237	15.0241	14.9123	14.7743	14.6151	14.5397	14.3862	14.2441	13.7816	13.7446	13.8255	13.755	13.6004	13.3869	13.3633	13.3468	13.1392	12.8158	12.3003	12.6862	12.3651	12.5184	12.5366
	936.019	20.0553	19.5107	19.2344	18.8776	18.6289	18.3874	18.182	17.9492	17.7223	17.4922	17.2832	17.1699	16.9014	16.6813	16.5843	16.543	16.3444	16.0993	15.9725	15.91	15.734	15.6089	15.5387	15.3742	15.1598	15.124	15.0257	14.9124	14.7738	14.6156	14.5412	14.3883	14.2495	13.8451	13.6948	13.8223	13.7529	13.5947	13.3844	13.3633	13.3429	13.1325	12.7881	12.3182	12.7007	12.3654	12.5186	12.5368
	930.876	20.056	19.5111	19.235	18.8773	18.6299	18.3874	18.1833	17.9486	17.7223	17.4922	17.2835	17.1696	16.901	16.6807	16.5846	16.5433	16.3441	16.0999	15.9727	15.9113	15.7334	15.6099	15.5386	15.3748	15.1603	15.1242	15.0257	14.9134	14.7752	14.6154	14.5407	14.3887	14.2546	13.9035	13.6283	13.819	13.7502	13.5933	13.3874	13.3628	13.3395	13.1266	12.751	12.3776	12.7091	12.369	12.5181	12.5348
	925.733	20.0563	19.5107	19.234	18.8779	18.6283	18.3877	18.1833	17.9489	17.7223	17.4922	17.2829	17.1699	16.9007	16.682	16.5833	16.543	16.3441	16.0996	15.9731	15.9106	15.7323	15.6089	15.5387	15.3742	15.1587	15.1232	15.0249	14.9119	14.7743	14.6162	14.5412	14.3908	14.2581	13.9583	13.5371	13.8143	13.7503	13.5898	13.3851	13.3623	13.3319	13.1167	12.688	12.4534	12.7145	12.3713	12.5186	12.5356
	920.59	20.056	19.5111	19.235	18.877	18.6289	18.3874	18.1829	17.9486	17.7217	17.4919	17.2835	17.1696	16.9001	16.6816	16.5837	16.5433	16.3438	16.0996	15.9725	15.9103	15.7315	15.6087	15.5397	15.3737	15.1589	15.1243	15.0247	14.9118	14.7744	14.6156	14.5409	14.3905	14.2625	14.0042	13.4442	13.8047	13.7461	13.5874	13.3853	13.3612	13.3221	13.1068	12.6247	12.5277	12.717	12.3724	12.5174	12.5355
	915.447	20.055	19.5107	19.2347	18.8776	18.6296	18.3877	18.1829	17.9492	17.7217	17.4912	17.2835	17.1696	16.9014	16.6807	16.5837	16.5426	16.3441	16.0999	15.9725	15.9103	15.7323	15.6084	15.5387	15.375	15.1592	15.1232	15.0252	14.9119	14.7747	14.6156	14.5399	14.3926	14.2642	14.0387	13.3597	13.8006	13.7433	13.5835	13.3843	13.3615	13.3107	13.0916	12.5928	12.5775	12.7179	12.3693	12.5179	12.5366
	910.304	20.056	19.5107	19.2347	18.8779	18.6289	18.3867	18.1833	17.9486	17.721	17.4922	17.2832	17.1689	16.9004	16.6816	16.5837	16.5433	16.3431	16.0993	15.9717	15.911	15.7321	15.6089	15.5395	15.3739	15.1582	15.1239	15.0254	14.9113	14.777	14.6159	14.5405	14.3926	14.2677	14.057	13.3159	13.7912	13.7406	13.5819	13.3856	13.3599	13.3003	13.0719	12.6014	12.6102	12.7178	12.3719	12.5174	12.5347
	905.161	20.0563	19.5107	19.2344	18.8779	18.6286	18.3874	18.1836	17.9489	17.7223	17.4912	17.2835	17.1689	16.9007	16.6816	16.583	16.543	16.3431	16.0993	15.9727	15.9106	15.7318	15.6092	15.5394	15.374	15.1584	15.1242	15.0249	14.9113	14.7762	14.6165	14.5423	14.3927	14.2692	14.0732	13.3133	13.7817	13.7407	13.5783	13.3833	13.3564	13.2931	13.0492	12.6338	12.6143	12.7214	12.3709	12.5184	12.5365
	900.018	20.0563	19.5111	19.234	18.877	18.6289	18.387	18.1833	17.9486	17.7223	17.4915	17.2835	17.1696	16.9007	16.6813	16.584	16.5439	16.3444	16.0993	15.9733	15.9098	15.7323	15.609	15.5386	15.3732	15.1585	15.1248	15.0251	14.9111	14.7765	14.6152	14.541	14.3942	14.2716	14.0809	13.3473	13.7734	13.7373	13.575	13.3856	13.3564	13.2842	13.0155	12.6764	12.6239	12.7225	12.3719	12.5176	12.5343
	894.875	20.0557	19.5104	19.2344	18.8776	18.6289	18.3874	18.1826	17.9492	17.7223	17.4912	17.2839	17.1693	16.901	16.6813	16.5833	16.5426	16.3441	16.0996	15.972	15.9102	15.7321	15.6089	15.5391	15.375	15.1577	15.1239	15.0246	14.9116	14.7757	14.6151	14.5412	14.3939	14.2713	14.0881	13.384	13.7632	13.7362	13.5703	13.3833	13.3516	13.2741	12.9762	12.7104	12.6239	12.7233	12.3706	12.5189	12.5335
	889.732	20.0566	19.5107	19.2344	18.8776	18.6283	18.387	18.1836	17.9489	17.7217	17.4915	17.2829	17.1696	16.9007	16.6816	16.5837	16.5446	16.3431	16.099	15.9723	15.9103	15.7319	15.6084	15.5391	15.376	15.1587	15.1252	15.0247	14.9111	14.7762	14.6149	14.5418	14.394	14.2725	14.0923	13.4258	13.7487	13.7301	13.5658	13.3828	13.3442	13.262	12.924	12.7484	12.6273	12.7246	12.3729	12.5166	12.5335
	884.589	20.0563	19.5111	19.2344	18.8773	18.6289	18.3867	18.1829	17.9492	17.7207	17.4912	17.2826	17.1702	16.9007	16.6816	16.5837	16.543	16.3444	16.0993	15.9723	15.9095	15.7326	15.6095	15.5382	15.3752	15.1584	15.1243	15.0259	14.9115	14.7741	14.6143	14.5418	14.3942	14.2736	14.097	13.4533	13.7394	13.7259	13.5612	13.3802	13.3333	13.2498	12.8896	12.7795	12.6276	12.7244	12.3719	12.5186	12.5348
	879.446	20.056	19.5114	19.234	18.8773	18.6286	18.387	18.1839	17.9486	17.7217	17.4922	17.2832	17.1696	16.901	16.6813	16.5837	16.5433	16.3431	16.0983	15.9728	15.91	15.7331	15.6082	15.5382	15.374	15.1582	15.124	15.0252	14.9108	14.7751	14.6146	14.5417	14.3947	14.2747	14.0985	13.4774	13.7287	13.7207	13.5602	13.38	13.3219	13.2334	12.8916	12.8052	12.6291	12.724	12.3687	12.5164	12.5348
	874.303	20.0557	19.5111	19.2344	18.8773	18.6283	18.3874	18.1833	17.9486	17.7214	17.4912	17.2829	17.1696	16.901	16.681	16.583	16.5423	16.3441	16.0993	15.9736	15.9102	15.7327	15.6092	15.5391	15.3735	15.1574	15.1237	15.0249	14.9111	14.7739	14.6134	14.54	14.3962	14.2747	14.1017	13.4958	13.7171	13.717	13.5571	13.3781	13.3114	13.2132	12.9237	12.8249	12.6273	12.7231	12.37	12.5179	12.5343
	869.16	20.0557	19.5107	19.2347	18.8779	18.6292	18.3867	18.1836	17.9489	17.7217	17.4909	17.2832	17.1696	16.8997	16.682	16.5837	16.5426	16.3438	16.0986	15.973	15.9102	15.7324	15.6084	15.5384	15.3753	15.1574	15.124	15.0256	14.9128	14.7751	14.6141	14.5405	14.3939	14.2762	14.103	13.5116	13.7064	13.7103	13.555	13.3787	13.2902	13.1895	12.9551	12.8368	12.6297	12.724	12.37	12.5163	12.5326
	864.017	20.056	19.5101	19.2344	18.877	18.6289	18.3864	18.1833	17.9486	17.7227	17.4906	17.2839	17.1686	16.9007	16.6813	16.583	16.5433	16.3434	16.099	15.9727	15.9105	15.7339	15.6077	15.5376	15.373	15.1579	15.1234	15.0251	14.9126	14.7749	14.6139	14.5418	14.3953	14.2765	14.1051	13.5269	13.7023	13.7061	13.556	13.3774	13.2726	13.1655	12.9842	12.8467	12.6261	12.7235	12.3706	12.5174	12.5335
	858.874	20.056	19.5104	19.2344	18.8776	18.6292	18.3864	18.1829	17.9495	17.721	17.4912	17.2829	17.1689	16.9014	16.6823	16.5824	16.543	16.3434	16.0986	15.9731	15.9095	15.7323	15.6089	15.5387	15.3747	15.1576	15.1253	15.0247	14.9124	14.7752	14.6133	14.5426	14.3942	14.2757	14.1037	13.5405	13.6995	13.6966	13.561	13.3763	13.2546	13.1383	13.0072	12.8563	12.6299	12.7236	12.3683	12.5173	12.5337
	853.731	20.0563	19.5101	19.2347	18.8773	18.6289	18.3874	18.1826	17.9489	17.7223	17.4912	17.2826	17.1689	16.9004	16.6813	16.5833	16.543	16.3438	16.0996	15.9731	15.9093	15.7334	15.6077	15.5386	15.3732	15.1576	15.1245	15.0243	14.9124	14.7746	14.6143	14.5405	14.3947	14.2749	14.1063	13.5579	13.6982	13.6883	13.5706	13.3743	13.2323	13.1035	13.0246	12.8651	12.6263	12.7233	12.3713	12.5186	12.5355
	848.588	20.0563	19.5107	19.234	18.8776	18.6292	18.3867	18.1816	17.9489	17.7217	17.4906	17.2826	17.1689	16.9017	16.681	16.583	16.5426	16.3434	16.0993	15.9725	15.9098	15.7324	15.6086	15.5384	15.3742	15.1587	15.124	15.0251	14.9128	14.7749	14.6154	14.541	14.3937	14.2772	14.1056	13.5799	13.6956	13.6774	13.5845	13.3732	13.2134	13.0653	13.0409	12.8724	12.6313	12.7231	12.369	12.5171	12.5339
	843.445	20.0557	19.5107	19.234	18.8773	18.6286	18.3874	18.1829	17.9486	17.721	17.4909	17.2822	17.1693	16.901	16.6816	16.5833	16.5433	16.3441	16.0996	15.9738	15.9106	15.7324	15.6081	15.5386	15.3745	15.1595	15.123	15.0254	14.9118	14.7749	14.6146	14.5431	14.3945	14.2757	14.1029	13.6038	13.6978	13.6706	13.5887	13.373	13.1917	13.0378	13.0575	12.8753	12.6313	12.7207	12.3714	12.5184	12.5339
	838.302	20.056	19.5111	19.2344	18.877	18.6286	18.387	18.1826	17.9479	17.7214	17.4912	17.2826	17.1689	16.9007	16.6807	16.5833	16.5436	16.3434	16.0983	15.9718	15.9098	15.7327	15.6086	15.5382	15.3735	15.158	15.1235	15.0251	14.9118	14.7767	14.6146	14.5413	14.3918	14.2762	14.0986	13.6299	13.7018	13.6615	13.5926	13.3703	13.1688	13.0205	13.0643	12.8792	12.6312	12.7231	12.3691	12.5164	12.533
	833.16	20.056	19.5098	19.2344	18.8779	18.6296	18.3867	18.1816	17.9482	17.721	17.4919	17.2829	17.1693	16.9004	16.6813	16.5833	16.5433	16.3438	16.0986	15.9725	15.9102	15.7321	15.6092	15.5382	15.3737	15.1584	15.123	15.0247	14.9129	14.7754	14.616	14.54	14.3942	14.2764	14.0916	13.6528	13.7036	13.6637	13.5928	13.3687	13.1473	13.0177	13.0682	12.884	12.6286	12.7202	12.3701	12.5187	12.5332
	828.017	20.056	19.5107	19.2344	18.8773	18.6283	18.3874	18.1829	17.9486	17.7204	17.4912	17.2829	17.1689	16.9007	16.6816	16.5837	16.5439	16.3441	16.0986	15.9727	15.9092	15.7319	15.609	15.5382	15.3727	15.1582	15.1232	15.0251	14.9121	14.7759	14.6143	14.5409	14.3944	14.2751	14.0796	13.6698	13.7077	13.6694	13.597	13.367	13.1356	13.0145	13.076	12.8859	12.6253	12.7225	12.3709	12.5181	12.5308
	822.874	20.056	19.5107	19.2337	18.8773	18.6283	18.3864	18.1823	17.9479	17.7214	17.4915	17.2826	17.1689	16.8991	16.6816	16.5833	16.5423	16.3438	16.0986	15.9733	15.9098	15.7332	15.6079	15.5382	15.3743	15.1577	15.123	15.0246	14.9113	14.7747	14.6139	14.5415	14.3942	14.2738	14.0612	13.6808	13.7078	13.6857	13.5968	13.3636	13.1232	13.013	13.0807	12.8892	12.6279	12.7222	12.3714	12.5171	12.5335
	817.731	20.055	19.5104	19.2344	18.8773	18.6289	18.3864	18.1823	17.9482	17.721	17.4909	17.2829	17.1686	16.9004	16.6816	16.5833	16.543	16.3431	16.0983	15.9728	15.9095	15.7324	15.6084	15.5387	15.3734	15.158	15.1237	15.0244	14.9123	14.7752	14.6133	14.541	14.3945	14.2718	14.0368	13.6841	13.7015	13.7103	13.598	13.3628	13.1187	13.0088	13.082	12.8896	12.6229	12.7223	12.3685	12.5171	12.5329
	812.588	20.0557	19.5104	19.2344	18.8776	18.6283	18.3867	18.1829	17.9495	17.7214	17.4909	17.2829	17.1699	16.8994	16.681	16.583	16.543	16.3441	16.099	15.9728	15.9097	15.7326	15.6092	15.5386	15.3729	15.1587	15.123	15.0241	14.9111	14.7764	14.6144	14.5423	14.3944	14.2721	14.0081	13.6833	13.6885	13.737	13.5959	13.3605	13.1094	12.9989	13.0841	12.891	12.6216	12.7196	12.37	12.5173	12.5314
	807.445	20.0566	19.5104	19.234	18.8773	18.6292	18.3864	18.1829	17.9486	17.722	17.4912	17.2835	17.1689	16.9004	16.6816	16.5827	16.5423	16.3438	16.0986	15.9727	15.9093	15.7327	15.6079	15.5378	15.3737	15.1582	15.1235	15.0251	14.9108	14.7752	14.6128	14.5405	14.3949	14.2687	13.9953	13.6784	13.6769	13.7513	13.5975	13.3605	13.1147	12.9845	13.0838	12.8926	12.6198	12.7204	12.3704	12.5155	12.5322
	802.302	20.0557	19.5107	19.2344	18.8783	18.6289	18.387	18.182	17.9482	17.721	17.4909	17.2839	17.1693	16.8997	16.6813	16.583	16.5426	16.3434	16.099	15.9723	15.9097	15.7327	15.6076	15.5379	15.373	15.1584	15.1235	15.0252	14.9121	14.7756	14.6141	14.5399	14.394	14.2658	14.0003	13.6743	13.6784	13.7563	13.5968	13.3587	13.1274	12.9622	13.0814	12.8949	12.6178	12.7201	12.3711	12.5156	12.5327
	797.159	20.0557	19.5107	19.2344	18.8779	18.6286	18.3867	18.1823	17.9486	17.721	17.4915	17.2832	17.1693	16.9014	16.681	16.5837	16.543	16.3428	16.0986	15.9727	15.9095	15.7323	15.6081	15.5386	15.374	15.1574	15.1226	15.0236	14.9115	14.7747	14.6146	14.5399	14.3929	14.2624	14.0106	13.6743	13.7074	13.7635	13.5968	13.3592	13.1488	12.9359	13.0783	12.8944	12.6169	12.7186	12.3682	12.515	12.5356
	792.016	20.0553	19.5101	19.2344	18.8773	18.6279	18.387	18.1823	17.9492	17.7214	17.4919	17.2826	17.1686	16.9007	16.681	16.5833	16.543	16.3424	16.099	15.9727	15.9095	15.7327	15.6077	15.5379	15.3727	15.1584	15.1232	15.0246	14.911	14.7767	14.6143	14.5409	14.3923	14.2526	14.0156	13.6831	13.7487	13.764	13.5981	13.3584	13.168	12.8937	13.0768	12.8953	12.617	12.7183	12.3685	12.5161	12.536
	786.873	20.056	19.5107	19.2344	18.877	18.6296	18.3867	18.1829	17.9482	17.7204	17.4906	17.2826	17.1686	16.9004	16.6807	16.5837	16.5423	16.3444	16.0983	15.9718	15.91	15.7318	15.6073	15.5386	15.3727	15.1584	15.1234	15.0246	14.9113	14.7762	14.6141	14.5404	14.3921	14.2386	14.0179	13.6899	13.7957	13.7668	13.5944	13.3602	13.1898	12.866	13.07	12.8957	12.6159	12.7196	12.3652	12.5163	12.5343
	781.73	20.0566	19.5104	19.2344	18.8773	18.6289	18.3874	18.1826	17.9489	17.722	17.4909	17.2832	17.1693	16.9001	16.6816	16.5833	16.5426	16.3434	16.0983	15.9725	15.9098	15.7326	15.6082	15.5373	15.3729	15.1569	15.1239	15.0254	14.9118	14.7759	14.6143	14.5404	14.3906	14.2189	14.0135	13.6826	13.8242	13.7677	13.5947	13.3589	13.2166	12.8332	13.0648	12.8965	12.6187	12.7163	12.3691	12.5173	12.5342
	776.587	20.056	19.5101	19.2347	18.8776	18.6283	18.387	18.182	17.9489	17.721	17.4906	17.2835	17.1696	16.9004	16.6813	16.5837	16.5423	16.3444	16.0986	15.972	15.9098	15.7323	15.6074	15.5373	15.3743	15.1574	15.1235	15.0239	14.9126	14.776	14.6141	14.5384	14.3893	14.1961	14.0021	13.6631	13.8363	13.7703	13.5957	13.3587	13.2424	12.8104	13.0508	12.8955	12.6139	12.7184	12.3662	12.5155	12.5337
	771.444	20.056	19.5104	19.2344	18.8773	18.6289	18.3867	18.1823	17.9489	17.7214	17.4912	17.2835	17.1696	16.9004	16.6816	16.583	16.543	16.3431	16.0986	15.972	15.91	15.7329	15.6081	15.5379	15.3732	15.1579	15.1237	15.0247	14.911	14.7747	14.613	14.5392	14.387	14.1984	13.9811	13.6789	13.8413	13.7681	13.597	13.3607	13.2619	12.7941	13.0441	12.8944	12.6203	12.7171	12.3683	12.514	12.5348
	766.301	20.055	19.5107	19.2347	18.877	18.6289	18.3864	18.182	17.9482	17.7214	17.4909	17.2826	17.1689	16.901	16.68	16.583	16.543	16.3431	16.0986	15.971	15.9095	15.7323	15.6074	15.5381	15.3737	15.1576	15.1232	15.0246	14.9105	14.7744	14.6138	14.5387	14.3828	14.1995	13.9562	13.7414	13.8449	13.7694	13.5929	13.3594	13.2773	12.7892	13.0303	12.8918	12.6195	12.7179	12.3659	12.5163	12.5334
	761.158	20.0563	19.5111	19.2344	18.8776	18.6286	18.387	18.1816	17.9489	17.721	17.4912	17.2826	17.1683	16.9001	16.681	16.583	16.543	16.3431	16.0983	15.9709	15.9098	15.7324	15.6081	15.5382	15.3743	15.1569	15.1239	15.0236	14.9124	14.7746	14.6133	14.5373	14.3779	14.203	13.9284	13.8052	13.8467	13.7695	13.5965	13.3607	13.2889	12.7886	13.0182	12.8911	12.62	12.7121	12.3659	12.5142	12.5321
	756.015	20.0547	19.5107	19.234	18.8773	18.6299	18.3864	18.1823	17.9489	17.7214	17.4906	17.2826	17.1693	16.9007	16.681	16.583	16.543	16.3431	16.0983	15.9715	15.9097	15.7315	15.6076	15.5379	15.3724	15.1571	15.1219	15.0241	14.9116	14.7744	14.6149	14.5371	14.3636	14.2	13.9111	13.8527	13.8485	13.7707	13.5975	13.3618	13.2967	12.7949	12.9974	12.8896	12.6172	12.7137	12.3669	12.5155	12.5324
	750.872	20.0553	19.5107	19.2347	18.877	18.6299	18.3864	18.1826	17.9479	17.721	17.4906	17.2826	17.1689	16.8994	16.6813	16.5833	16.543	16.3438	16.0986	15.9715	15.9092	15.731	15.6082	15.5374	15.3727	15.1582	15.1222	15.0244	14.9111	14.7751	14.6139	14.5365	14.3428	14.1911	13.8926	13.8711	13.8472	13.7686	13.5972	13.3607	13.3034	12.8149	12.9691	12.8864	12.6177	12.714	12.3678	12.5142	12.5308
	745.729	20.0547	19.5101	19.2344	18.8766	18.6289	18.3867	18.1829	17.9492	17.721	17.4912	17.2826	17.1686	16.9004	16.681	16.583	16.5433	16.3438	16.0986	15.9717	15.91	15.7323	15.6071	15.5368	15.3739	15.158	15.1222	15.0251	14.911	14.7744	14.6128	14.5343	14.3288	14.1746	13.8944	13.8787	13.847	13.7682	13.5936	13.361	13.3112	12.8496	12.9282	12.8836	12.617	12.715	12.3674	12.5153	12.5332
	740.586	20.0553	19.5107	19.2344	18.877	18.6286	18.387	18.1823	17.9486	17.7214	17.4902	17.2829	17.1693	16.9004	16.6803	16.5833	16.5433	16.3431	16.0986	15.9714	15.9092	15.7311	15.6082	15.5379	15.3726	15.1574	15.1227	15.0251	14.9106	14.7743	14.6128	14.5327	14.3301	14.1473	13.966	13.8833	13.8473	13.7687	13.5968	13.3625	13.3151	12.8949	12.8931	12.8817	12.6174	12.7137	12.3656	12.5143	12.5295
	735.443	20.0553	19.5104	19.2344	18.877	18.6289	18.387	18.1829	17.9482	17.7214	17.4902	17.2829	17.1693	16.8997	16.6807	16.5833	16.5423	16.3431	16.0986	15.9709	15.9102	15.7308	15.6076	15.5371	15.3732	15.1579	15.1234	15.0251	14.9093	14.7747	14.6139	14.5265	14.3309	14.1069	14.035	13.8856	13.8491	13.77	13.5941	13.361	13.319	12.9569	12.8426	12.8771	12.6164	12.7134	12.3665	12.5151	12.533
	730.3	20.056	19.5104	19.2344	18.8766	18.6286	18.3861	18.1829	17.9486	17.7204	17.4912	17.2832	17.1699	16.9004	16.681	16.5837	16.5423	16.3444	16.098	15.9728	15.909	15.7321	15.6079	15.5374	15.373	15.1571	15.1235	15.0249	14.9106	14.7734	14.6115	14.52	14.3311	14.0685	14.0859	13.8892	13.8472	13.7677	13.5967	13.3617	13.3192	13.0228	12.7747	12.8701	12.6188	12.7144	12.3634	12.5122	12.5304
	725.157	20.0547	19.5104	19.2337	18.8773	18.6283	18.3867	18.1823	17.9482	17.7207	17.4906	17.2819	17.1699	16.9004	16.681	16.5833	16.5433	16.3428	16.0977	15.9712	15.9082	15.7318	15.6077	15.5381	15.3732	15.1561	15.1216	15.0243	14.9095	14.7733	14.6125	14.5037	14.321	14.0373	14.1061	13.8906	13.8468	13.7697	13.5934	13.3626	13.3257	13.0955	12.6748	12.8631	12.6185	12.7145	12.3641	12.5132	12.5345
	720.014	20.0557	19.5111	19.234	18.8779	18.6296	18.3867	18.1829	17.9486	17.721	17.4906	17.2822	17.1696	16.9007	16.681	16.5833	16.542	16.3431	16.0983	15.9718	15.9084	15.7306	15.6081	15.5369	15.3727	15.1577	15.1229	15.0239	14.91	14.7741	14.6092	14.4847	14.3083	14.0462	14.111	13.8905	13.848	13.7682	13.5952	13.363	13.3275	13.1654	12.568	12.8563	12.6165	12.7132	12.3636	12.5114	12.5332
	714.871	20.0553	19.512	19.2344	18.8776	18.6289	18.3854	18.1833	17.9489	17.7214	17.4899	17.2822	17.1702	16.9007	16.6816	16.583	16.5423	16.3438	16.099	15.9715	15.9084	15.731	15.6071	15.5371	15.3724	15.1577	15.1232	15.0252	14.9102	14.7729	14.6087	14.4839	14.2824	14.1343	14.1195	13.8911	13.847	13.7686	13.5944	13.3621	13.3306	13.2124	12.4535	12.8509	12.618	12.7122	12.3615	12.5138	12.5322
	709.728	20.056	19.5114	19.234	18.877	18.6283	18.3864	18.1826	17.9489	17.7204	17.4906	17.2819	17.1693	16.9004	16.6813	16.5837	16.5426	16.3444	16.0983	15.9714	15.9089	15.7313	15.6076	15.5379	15.3727	15.1582	15.1239	15.0238	14.91	14.7728	14.6051	14.4824	14.2414	14.2074	14.1214	13.8914	13.8459	13.7676	13.5952	13.3641	13.3353	13.2472	12.3742	12.8429	12.6159	12.7134	12.3592	12.5137	12.5317
	704.586	20.0563	19.5114	19.2344	18.877	18.6286	18.3864	18.1833	17.9486	17.721	17.4909	17.2826	17.1689	16.901	16.6807	16.5827	16.5433	16.3431	16.098	15.9714	15.9092	15.7308	15.6079	15.5376	15.3732	15.1566	15.1239	15.0244	14.9093	14.772	14.6012	14.4816	14.1911	14.2492	14.1237	13.8906	13.8464	13.7692	13.5946	13.3612	13.3379	13.27	12.3521	12.8387	12.6133	12.7124	12.3623	12.5116	12.5316
	699.443	20.0553	19.5111	19.2344	18.877	18.6283	18.3854	18.1833	17.9489	17.7207	17.4906	17.2819	17.1696	16.8997	16.681	16.5833	16.542	16.3441	16.099	15.9727	15.9082	15.7314	15.6084	15.5378	15.373	15.1574	15.124	15.0241	14.9095	14.772	14.591	14.4727	14.1471	14.2673	14.1252	13.8903	13.8468	13.7677	13.5954	13.3639	13.3389	13.2817	12.3866	12.8242	12.6144	12.7093	12.3604	12.5127	12.5313
	694.3	20.0553	19.5111	19.234	18.877	18.6286	18.3864	18.1842	17.9492	17.7204	17.4912	17.2816	17.1699	16.8997	16.681	16.5833	16.5423	16.3428	16.098	15.9717	15.9092	15.7303	15.6077	15.5369	15.3719	15.1562	15.1245	15.0234	14.9077	14.7712	14.5762	14.4611	14.1525	14.2729	14.1274	13.8921	13.8451	13.7686	13.5923	13.3625	13.3376	13.2933	12.4429	12.8096	12.6139	12.7074	12.3643	12.5129	12.5326
	689.157	20.055	19.5104	19.2347	18.8776	18.6276	18.3861	18.1826	17.9489	17.721	17.4909	17.2819	17.1693	16.9007	16.6816	16.584	16.5426	16.3434	16.098	15.9709	15.9084	15.731	15.6087	15.5381	15.3727	15.1576	15.123	15.0238	14.9077	14.771	14.5685	14.4347	14.2513	14.2764	14.127	13.8931	13.8455	13.7682	13.5936	13.363	13.34	13.3014	12.5107	12.7811	12.6108	12.7062	12.362	12.514	12.5322
	684.014	20.0563	19.5104	19.2337	18.8773	18.6283	18.3864	18.1826	17.9492	17.7214	17.4906	17.2819	17.1699	16.9007	16.6816	16.583	16.542	16.3434	16.098	15.9718	15.9093	15.7308	15.6079	15.5373	15.3719	15.1567	15.1227	15.0238	14.9074	14.7681	14.5664	14.3905	14.3265	14.2796	14.1278	13.8923	13.8434	13.7694	13.5942	13.3623	13.3407	13.307	12.5819	12.7511	12.6069	12.7052	12.3647	12.5142	12.5322
	678.871	20.0557	19.5111	19.2344	18.877	18.6283	18.3861	18.1839	17.9486	17.7217	17.4909	17.2816	17.1693	16.9001	16.6807	16.583	16.5413	16.3428	16.0983	15.9715	15.9089	15.731	15.6082	15.5374	15.3724	15.1572	15.1226	15.0239	14.9069	14.764	14.5635	14.3343	14.3662	14.2817	14.1281	13.8944	13.8449	13.7695	13.5941	13.3633	13.3411	13.3097	12.6689	12.7038	12.6045	12.7036	12.3615	12.5138	12.5308
	673.728	20.056	19.5104	19.234	18.8773	18.6279	18.3864	18.1829	17.9486	17.7207	17.4912	17.2822	17.1699	16.9007	16.6807	16.583	16.5413	16.3428	16.098	15.9717	15.908	15.7311	15.6079	15.5373	15.3717	15.1571	15.1226	15.0228	14.9043	14.7567	14.5596	14.2822	14.381	14.283	14.1287	13.8918	13.8446	13.7695	13.5941	13.3607	13.3433	13.314	12.7624	12.6494	12.6007	12.7033	12.3618	12.5127	12.5327
	668.585	20.0566	19.5111	19.2344	18.8766	18.6283	18.3861	18.1826	17.9482	17.7204	17.4909	17.2819	17.1699	16.8997	16.6813	16.5833	16.5417	16.3424	16.098	15.9712	15.909	15.7313	15.6082	15.5368	15.3721	15.1577	15.1221	15.0241	14.9048	14.744	14.5472	14.2988	14.3879	14.2824	14.1294	13.891	13.8455	13.7694	13.5947	13.3617	13.3428	13.3133	12.8577	12.5601	12.5999	12.7041	12.3605	12.5122	12.5319
	663.442	20.0557	19.5107	19.234	18.8766	18.6279	18.3861	18.1823	17.9492	17.7207	17.4909	17.2822	17.1699	16.8997	16.6807	16.583	16.5413	16.3431	16.0983	15.9712	15.9084	15.7316	15.6076	15.5371	15.3729	15.1572	15.1235	15.0225	14.902	14.7352	14.5233	14.4049	14.3914	14.2817	14.1283	13.8923	13.8452	13.7684	13.5939	13.3626	13.3457	13.3167	12.9429	12.4201	12.5884	12.7008	12.3613	12.5101	12.5308
	658.299	20.055	19.5107	19.2344	18.877	18.6283	18.3867	18.182	17.9482	17.7201	17.4902	17.2822	17.1693	16.8997	16.68	16.582	16.541	16.3431	16.0993	15.971	15.9082	15.7311	15.6076	15.5371	15.3734	15.1576	15.1226	15.0225	14.8991	14.7345	14.4787	14.4801	14.3923	14.2834	14.1278	13.8921	13.8468	13.769	13.5929	13.3667	13.3449	13.319	13	12.2497	12.5881	12.7044	12.3626	12.5091	12.5317
	653.156	20.056	19.5111	19.2344	18.8763	18.6283	18.3874	18.1816	17.9492	17.721	17.4912	17.2819	17.1699	16.9001	16.6813	16.5824	16.541	16.3431	16.0986	15.9723	15.9082	15.731	15.6076	15.5373	15.3732	15.1569	15.1221	15.0226	14.8937	14.731	14.4217	14.5161	14.3957	14.2837	14.1286	13.8893	13.846	13.7686	13.5942	13.3659	13.3434	13.3236	13.0472	12.0775	12.5832	12.7018	12.3631	12.5101	12.5347
	648.013	20.056	19.5107	19.2344	18.8766	18.6273	18.3864	18.1816	17.9489	17.721	17.4902	17.2829	17.1693	16.8997	16.6807	16.5833	16.5417	16.3431	16.0986	15.9728	15.909	15.731	15.6089	15.5378	15.3732	15.1574	15.1214	15.0221	14.8854	14.7249	14.3631	14.5282	14.3952	14.2839	14.1281	13.8916	13.8457	13.7684	13.5929	13.3672	13.3457	13.325	13.0785	11.9567	12.5786	12.7008	12.36	12.5103	12.5312
	642.87	20.056	19.5107	19.234	18.877	18.6279	18.387	18.182	17.9482	17.7207	17.4899	17.2822	17.1689	16.8994	16.6803	16.582	16.5423	16.3434	16.0986	15.9723	15.9095	15.7316	15.6081	15.5369	15.3727	15.1567	15.1219	15.0208	14.8763	14.7127	14.3843	14.5335	14.3973	14.2845	14.1286	13.8918	13.8449	13.7668	13.5951	13.3657	13.3472	13.328	13.1017	11.9305	12.5745	12.6979	12.36	12.5111	12.5337
	637.727	20.0553	19.5104	19.2347	18.8773	18.6283	18.387	18.182	17.9479	17.7204	17.4906	17.2842	17.1699	16.8994	16.681	16.583	16.5423	16.3431	16.099	15.9715	15.9093	15.7311	15.6081	15.5369	15.3735	15.1582	15.1221	15.0192	14.8672	14.6917	14.481	14.5373	14.3962	14.2829	14.1266	13.8896	13.8447	13.7694	13.5928	13.3674	13.3457	13.3283	13.1125	11.9772	12.5654	12.6968	12.3587	12.5117	12.5356
	632.584	20.056	19.5111	19.2337	18.8773	18.6279	18.387	18.1823	17.9476	17.7204	17.4899	17.2832	17.1696	16.8994	16.6807	16.5824	16.5413	16.3438	16.098	15.973	15.9093	15.7311	15.6082	15.5369	15.3724	15.1569	15.1214	15.0173	14.8641	14.6494	14.5487	14.5394	14.3973	14.283	14.1286	13.8923	13.8439	13.7674	13.5942	13.3667	13.3462	13.332	13.1253	12.0615	12.5549	12.6947	12.3571	12.5129	12.5332
	627.441	20.0553	19.5111	19.2347	18.8766	18.6283	18.3867	18.1823	17.9482	17.7207	17.4906	17.2826	17.1693	16.8984	16.6803	16.583	16.5423	16.3431	16.098	15.9717	15.9093	15.7311	15.6073	15.5373	15.3726	15.1589	15.1221	15.0127	14.8597	14.5994	14.5801	14.5402	14.397	14.2842	14.1266	13.8911	13.8438	13.7689	13.5933	13.3683	13.347	13.3301	13.134	12.1317	12.5402	12.6974	12.3558	12.5137	12.5366
	622.298	20.055	19.5098	19.234	18.877	18.6273	18.3861	18.1826	17.9489	17.7201	17.4906	17.2819	17.1683	16.8994	16.681	16.5824	16.5423	16.3431	16.098	15.9728	15.9093	15.7306	15.6069	15.5366	15.3727	15.1577	15.1217	15.0044	14.8532	14.5594	14.5908	14.5409	14.3976	14.2837	14.1268	13.8901	13.8451	13.7674	13.5941	13.3667	13.3451	13.3328	13.1403	12.1751	12.5155	12.6938	12.3556	12.5133	12.5314
	617.155	20.0563	19.5104	19.2344	18.877	18.6273	18.3867	18.1813	17.9489	17.7204	17.4906	17.2829	17.1693	16.9001	16.6803	16.583	16.5413	16.3431	16.099	15.9723	15.909	15.7308	15.6074	15.5371	15.3726	15.1582	15.1222	14.992	14.8411	14.6048	14.5973	14.5412	14.3976	14.2832	14.1268	13.8911	13.8438	13.7682	13.5951	13.3677	13.3465	13.335	13.1432	12.2476	12.4775	12.6893	12.3529	12.5129	12.5316
	612.012	20.055	19.5104	19.2337	18.8776	18.6276	18.387	18.182	17.9476	17.7207	17.4906	17.2826	17.1699	16.8991	16.6803	16.5824	16.5417	16.3428	16.098	15.973	15.9085	15.731	15.6071	15.5358	15.3721	15.1569	15.1211	14.984	14.8135	14.6795	14.6011	14.5418	14.3993	14.2835	14.1257	13.8916	13.8433	13.7669	13.5952	13.3675	13.3493	13.3341	13.144	12.3674	12.4097	12.6805	12.3547	12.5101	12.5314
	606.869	20.055	19.5111	19.234	18.877	18.6279	18.3867	18.1813	17.9473	17.721	17.4902	17.2822	17.1693	16.9001	16.681	16.5824	16.5423	16.3434	16.0983	15.9717	15.9084	15.7311	15.6076	15.5358	15.3732	15.1566	15.1191	14.979	14.7692	14.7285	14.603	14.5433	14.397	14.2826	14.126	13.8896	13.8434	13.7682	13.5936	13.3665	13.3483	13.3351	13.1483	12.484	12.3242	12.6777	12.3535	12.5094	12.5298
	601.726	20.056	19.5107	19.234	18.8773	18.6283	18.3864	18.182	17.9489	17.721	17.4902	17.2826	17.1693	16.8991	16.6797	16.5827	16.5413	16.3428	16.0973	15.9712	15.9088	15.7313	15.6086	15.5373	15.3719	15.1564	15.1154	14.9756	14.7231	14.7511	14.6053	14.5417	14.3975	14.283	14.1263	13.8896	13.8426	13.7682	13.5939	13.3674	13.3485	13.3338	13.1523	12.5728	12.1986	12.6724	12.3534	12.5101	12.5321
	596.583	20.0553	19.5107	19.234	18.8776	18.6283	18.3864	18.1823	17.9486	17.7201	17.4906	17.2826	17.1696	16.8991	16.6794	16.582	16.5417	16.3434	16.0977	15.9709	15.9102	15.7308	15.6081	15.5376	15.3739	15.1567	15.1079	14.9658	14.6971	14.7599	14.6076	14.5422	14.3979	14.2821	14.1258	13.89	13.842	13.7679	13.5918	13.3667	13.3516	13.3366	13.151	12.6413	12.0216	12.6676	12.3498	12.5114	12.5334
	591.44	20.055	19.5098	19.234	18.877	18.6276	18.3864	18.1823	17.9476	17.7201	17.4896	17.2822	17.1689	16.9001	16.6794	16.5824	16.5413	16.3431	16.098	15.972	15.9089	15.7316	15.6077	15.5361	15.3737	15.1562	15.0949	14.9538	14.7681	14.765	14.6077	14.5413	14.3976	14.283	14.1248	13.8924	13.8436	13.7674	13.5941	13.366	13.3493	13.3366	13.1532	12.6971	11.8558	12.6641	12.3501	12.5086	12.5316
	586.297	20.0557	19.5107	19.2344	18.8776	18.6286	18.3867	18.1813	17.9486	17.7204	17.4906	17.2826	17.1693	16.8981	16.68	16.5827	16.5407	16.3428	16.098	15.9712	15.908	15.7311	15.6071	15.5366	15.373	15.1551	15.0864	14.9259	14.8424	14.7674	14.6079	14.5422	14.3968	14.2838	14.1271	13.8911	13.8431	13.7684	13.5923	13.3665	13.3503	13.3374	13.1548	12.7489	11.7292	12.6585	12.3481	12.5081	12.5334
	581.154	20.056	19.5111	19.2337	18.8773	18.6289	18.3867	18.182	17.9486	17.721	17.4909	17.2822	17.1689	16.8991	16.6797	16.582	16.5417	16.3437	16.098	15.9712	15.9089	15.7303	15.6079	15.5366	15.3722	15.1548	15.0835	14.8794	14.8849	14.7699	14.6071	14.5405	14.3962	14.2816	14.1257	13.8911	13.8428	13.7682	13.5926	13.3682	13.3493	13.3363	13.1564	12.7799	11.7113	12.6496	12.3478	12.5062	12.5324
	576.012	20.056	19.5098	19.2344	18.8779	18.6286	18.3867	18.1813	17.9479	17.7204	17.4912	17.2819	17.1699	16.8997	16.6797	16.5817	16.5413	16.3424	16.0983	15.9712	15.9082	15.7308	15.6074	15.5361	15.3716	15.1514	15.0793	14.8286	14.9009	14.7687	14.6082	14.5407	14.3965	14.2812	14.1265	13.8903	13.8423	13.7668	13.5934	13.3677	13.349	13.3376	13.1574	12.7979	11.7653	12.6379	12.3455	12.508	12.535
	570.869	20.0553	19.5098	19.2334	18.8776	18.6276	18.387	18.1823	17.9482	17.7207	17.4909	17.2819	17.1696	16.8994	16.6803	16.5827	16.5413	16.3421	16.0977	15.9715	15.9084	15.7308	15.6074	15.5361	15.3713	15.1453	15.0711	14.8003	14.9062	14.7695	14.6076	14.5422	14.3971	14.2826	14.127	13.8913	13.8431	13.7668	13.5934	13.3691	13.3514	13.3385	13.161	12.8104	11.8411	12.6248	12.3449	12.5059	12.5301
	565.726	20.0553	19.5101	19.2344	18.8773	18.6283	18.3867	18.1813	17.9486	17.7214	17.4909	17.2826	17.1693	16.8994	16.68	16.5827	16.5417	16.3424	16.098	15.9707	15.9077	15.7313	15.6074	15.5356	15.3711	15.1331	15.0588	14.8662	14.9102	14.7716	14.61	14.5404	14.3962	14.2814	14.1279	13.8924	13.8438	13.7674	13.5939	13.3672	13.3512	13.3398	13.1597	12.8218	11.9002	12.6063	12.3431	12.5054	12.5317
	560.583	20.0553	19.5101	19.234	18.8776	18.6286	18.387	18.1813	17.9489	17.7207	17.4909	17.2819	17.1686	16.9004	16.6797	16.5824	16.541	16.3428	16.0983	15.9714	15.909	15.7313	15.6086	15.5352	15.3713	15.1235	15.0355	14.9344	14.9113	14.7723	14.6079	14.5404	14.3947	14.283	14.1278	13.8913	13.8442	13.7684	13.5936	13.3677	13.349	13.3395	13.1623	12.8306	11.9411	12.5822	12.3366	12.5047	12.5334
	555.44	20.056	19.5101	19.2337	18.8773	18.6286	18.3867	18.181	17.9486	17.7207	17.4902	17.2819	17.1686	16.8994	16.6794	16.5827	16.5423	16.3424	16.0973	15.9712	15.9085	15.731	15.6079	15.5355	15.3698	15.1193	14.9987	14.9772	14.9123	14.7716	14.61	14.5405	14.3957	14.2809	14.1263	13.891	13.8423	13.7676	13.5929	13.3683	13.348	13.3395	13.1615	12.8398	11.9826	12.5511	12.3346	12.5015	12.5324
	550.297	20.055	19.5101	19.2347	18.877	18.6283	18.3867	18.1816	17.9479	17.7207	17.4902	17.2826	17.1693	16.9004	16.68	16.583	16.542	16.3434	16.0977	15.9714	15.9076	15.7311	15.6077	15.5352	15.3659	15.1143	14.9535	14.9977	14.9131	14.7713	14.6086	14.5405	14.3953	14.2814	14.1266	13.8914	13.8416	13.7674	13.5924	13.3678	13.347	13.3372	13.1632	12.8446	12.0659	12.5044	12.3294	12.5029	12.5309
	545.154	20.0553	19.5098	19.2337	18.877	18.6289	18.3867	18.1816	17.9482	17.7201	17.4906	17.2816	17.1693	16.8994	16.6797	16.5827	16.542	16.3415	16.097	15.9715	15.908	15.7311	15.6069	15.535	15.361	15.1076	14.9303	15.0062	14.9129	14.772	14.6099	14.5405	14.3965	14.2796	14.1271	13.8882	13.8413	13.7676	13.5928	13.3683	13.3516	13.3397	13.1626	12.8496	12.1779	12.4373	12.3259	12.5034	12.5329
	540.011	20.0557	19.5101	19.2337	18.877	18.6286	18.3864	18.182	17.9482	17.7207	17.4899	17.2822	17.1686	16.9004	16.6794	16.5827	16.5417	16.3424	16.0977	15.9718	15.9082	15.7306	15.6081	15.5345	15.3496	15.0962	14.987	15.0103	14.9123	14.771	14.6076	14.5415	14.395	14.2808	14.1276	13.8875	13.8415	13.7677	13.5898	13.3688	13.349	13.3394	13.1637	12.8529	12.257	12.3298	12.3169	12.5	12.5316
	534.868	20.0553	19.5104	19.2334	18.8773	18.6283	18.3867	18.1823	17.9476	17.7204	17.4912	17.2812	17.1693	16.9001	16.6794	16.582	16.542	16.3424	16.0977	15.9717	15.9072	15.7316	15.6077	15.5334	15.3402	15.0757	15.0431	15.0156	14.9124	14.7725	14.609	14.5409	14.395	14.2808	14.1286	13.8901	13.8403	13.7673	13.5929	13.3678	13.3503	13.3397	13.1649	12.8581	12.3298	12.2	12.3153	12.4995	12.5321
	529.725	20.056	19.5098	19.2347	18.877	18.6279	18.387	18.1816	17.9479	17.7204	17.4902	17.2812	17.1686	16.8997	16.6803	16.5824	16.5417	16.3424	16.097	15.9705	15.9082	15.7316	15.6074	15.5319	15.3358	15.0449	15.0804	15.016	14.9129	14.7723	14.6082	14.5415	14.394	14.2806	14.1266	13.8885	13.8416	13.7669	13.5913	13.3678	13.3504	13.3405	13.1637	12.8582	12.3823	12.0477	12.3084	12.4984	12.5291
	524.582	20.056	19.5098	19.2344	18.877	18.6283	18.3867	18.1807	17.9486	17.7197	17.4906	17.2812	17.1683	16.8991	16.6803	16.5824	16.5417	16.3428	16.097	15.9709	15.9084	15.7318	15.6069	15.5293	15.3309	15.0055	15.0965	15.0163	14.9116	14.7726	14.61	14.5415	14.3957	14.2799	14.1268	13.8875	13.8415	13.7653	13.5926	13.3669	13.3481	13.341	13.1675	12.8628	12.4209	11.8545	12.3021	12.4992	12.5299
	519.439	20.0553	19.5107	19.2337	18.8773	18.6283	18.3867	18.182	17.9482	17.7204	17.4902	17.2819	17.1686	16.8994	16.68	16.5817	16.5417	16.3424	16.0967	15.9712	15.9079	15.7306	15.6077	15.5243	15.3234	14.9894	15.1063	15.0176	14.9126	14.772	14.6086	14.5399	14.394	14.2808	14.1274	13.8879	13.8429	13.7671	13.5928	13.3691	13.3485	13.3413	13.1667	12.8644	12.4495	11.7586	12.2972	12.4987	12.5299
	514.296	20.0557	19.5098	19.2334	18.8773	18.6276	18.3864	18.181	17.9482	17.7197	17.4899	17.2819	17.1689	16.8991	16.679	16.5824	16.5417	16.3424	16.0967	15.9712	15.9077	15.7308	15.6061	15.5125	15.3153	15.0358	15.1082	15.0186	14.9123	14.7725	14.6095	14.5404	14.3955	14.2804	14.1261	13.8885	13.8421	13.7664	13.5931	13.3683	13.3501	13.3418	13.1673	12.8665	12.4757	11.7769	12.2907	12.495	12.5273
	509.153	20.0563	19.5098	19.234	18.8773	18.6283	18.3857	18.1823	17.9492	17.7197	17.4909	17.2816	17.1689	16.8997	16.6787	16.5817	16.5417	16.3424	16.0964	15.9715	15.9067	15.7311	15.6061	15.4989	15.2987	15.0845	15.1125	15.0174	14.9124	14.7721	14.6097	14.5407	14.3942	14.2803	14.125	13.8867	13.8438	13.7682	13.5907	13.3677	13.3491	13.342	13.1647	12.8667	12.4925	11.8491	12.2788	12.4902	12.5285
	504.01	20.0553	19.5098	19.2337	18.8773	18.6292	18.3864	18.1813	17.9476	17.7204	17.4902	17.2826	17.1693	16.8994	16.679	16.5827	16.541	16.3424	16.097	15.9701	15.9076	15.7306	15.6048	15.4946	15.272	15.1152	15.113	15.0182	14.9116	14.7716	14.61	14.5399	14.3944	14.2814	14.1281	13.8882	13.8447	13.7676	13.5933	13.3667	13.3504	13.3423	13.165	12.8669	12.5029	11.9359	12.2671	12.4904	12.5277
	498.867	20.0553	19.5098	19.2344	18.8773	18.6279	18.3867	18.1823	17.9479	17.7204	17.4899	17.2819	17.1689	16.8991	16.6794	16.5824	16.541	16.3421	16.0977	15.9715	15.9079	15.7301	15.6037	15.4888	15.2446	15.1318	15.1143	15.0187	14.9118	14.7728	14.6079	14.541	14.395	14.2809	14.1257	13.888	13.8444	13.7679	13.5942	13.3685	13.3507	13.3429	13.1632	12.87	12.5109	12.0029	12.2463	12.488	12.5267
	493.724	20.0553	19.5101	19.234	18.8776	18.6283	18.3864	18.182	17.9479	17.7207	17.4899	17.2812	17.1693	16.8988	16.679	16.5824	16.5417	16.3421	16.0973	15.9705	15.9077	15.73	15.599	15.4826	15.2324	15.1382	15.1156	15.0186	14.9118	14.7721	14.6105	14.5396	14.3945	14.2809	14.126	13.8887	13.8441	13.7676	13.5918	13.3662	13.3501	13.3421	13.1659	12.8695	12.5238	12.0415	12.2166	12.4876	12.5243
	488.581	20.056	19.5098	19.2337	18.877	18.6283	18.3854	18.182	17.9479	17.7197	17.4902	17.2812	17.1683	16.8988	16.6794	16.5824	16.5407	16.3424	16.0973	15.9722	15.9066	15.7298	15.5921	15.4744	15.2684	15.1424	15.1162	15.0182	14.9116	14.7721	14.6077	14.5397	14.3932	14.2811	14.1261	13.887	13.8434	13.7689	13.5928	13.3667	13.347	13.3434	13.165	12.8691	12.5277	12.0711	12.1766	12.4823	12.5254
	483.438	20.0553	19.5107	19.234	18.8776	18.6279	18.3861	18.1816	17.9476	17.7201	17.4906	17.2812	17.1686	16.8994	16.679	16.582	16.5417	16.3418	16.0983	15.9707	15.9071	15.7285	15.5794	15.46	15.3102	15.1445	15.1157	15.0179	14.9115	14.7716	14.6081	14.5394	14.3944	14.2798	14.1258	13.8872	13.8438	13.7673	13.5954	13.3665	13.3486	13.3438	13.1659	12.8716	12.5363	12.1281	12.1338	12.4767	12.5244
	478.295	20.056	19.5094	19.234	18.8773	18.6283	18.3851	18.182	17.9476	17.7204	17.4899	17.2816	17.1686	16.8991	16.6797	16.582	16.541	16.3415	16.0973	15.9714	15.9067	15.7272	15.5702	15.4414	15.3377	15.1468	15.1146	15.0177	14.9116	14.7725	14.6087	14.5394	14.3932	14.2814	14.1248	13.8879	13.8438	13.7668	13.5934	13.368	13.3509	13.3441	13.1639	12.8722	12.5369	12.2249	12.0804	12.4692	12.5239
	473.152	20.0557	19.5094	19.2331	18.877	18.6276	18.3857	18.1823	17.9476	17.7201	17.4896	17.2816	17.168	16.8991	16.6794	16.5814	16.5413	16.3424	16.0967	15.9722	15.9058	15.7253	15.5646	15.4175	15.3524	15.1471	15.1165	15.0181	14.9124	14.7708	14.6086	14.5404	14.3936	14.2804	14.1265	13.8882	13.8436	13.7651	13.5954	13.3667	13.3509	13.3455	13.1688	12.8729	12.5438	12.3403	11.9715	12.4601	12.5225
	468.009	20.0557	19.5101	19.234	18.8773	18.6273	18.3861	18.1816	17.9476	17.7214	17.4899	17.2819	17.168	16.8981	16.6784	16.5824	16.542	16.3415	16.0967	15.9699	15.9061	15.722	15.5589	15.4023	15.3574	15.1479	15.1165	15.0186	14.9113	14.7721	14.6071	14.5409	14.3919	14.2809	14.1257	13.8872	13.8446	13.7668	13.5931	13.368	13.3506	13.3436	13.1675	12.875	12.5469	12.415	11.8322	12.4565	12.5221
	462.866	20.055	19.5098	19.234	18.8766	18.6283	18.3861	18.1807	17.9479	17.7201	17.4902	17.2809	17.1689	16.8988	16.679	16.5817	16.5413	16.3418	16.098	15.9709	15.9051	15.7144	15.5506	15.4243	15.3626	15.1494	15.116	15.0189	14.9105	14.7705	14.6082	14.5387	14.3936	14.2814	14.1268	13.8875	13.8442	13.766	13.5965	13.3685	13.3512	13.3421	13.1662	12.8758	12.5474	12.4696	11.6642	12.4492	12.5218
	457.723	20.0553	19.5098	19.2337	18.8766	18.6279	18.3861	18.182	17.9476	17.7204	17.4899	17.2812	17.1683	16.8988	16.6787	16.5824	16.5413	16.3411	16.0977	15.9705	15.904	15.7052	15.5415	15.4619	15.3646	15.1491	15.118	15.0181	14.911	14.7707	14.6074	14.5389	14.394	14.2809	14.1248	13.8875	13.8426	13.7671	13.5949	13.37	13.3478	13.3426	13.1673	12.8781	12.5496	12.5195	11.5324	12.4451	12.519
	452.58	20.0553	19.5098	19.234	18.8766	18.6279	18.3857	18.1816	17.9479	17.7204	17.4899	17.2822	17.168	16.8991	16.679	16.5824	16.5413	16.3408	16.0973	15.9701	15.9032	15.6973	15.5272	15.4909	15.3638	15.1499	15.1177	15.019	14.9129	14.7708	14.6066	14.5384	14.3957	14.2801	14.1253	13.8867	13.8441	13.7676	13.5955	13.368	13.3481	13.3415	13.1696	12.8773	12.5545	12.5568	11.4344	12.4395	12.5177
	447.438	20.055	19.5094	19.2344	18.8763	18.6279	18.3864	18.1816	17.9476	17.7207	17.4899	17.2812	17.1693	16.8991	16.6794	16.5814	16.541	16.3415	16.097	15.9699	15.8999	15.6903	15.5142	15.5094	15.3652	15.1502	15.1167	15.0184	14.9118	14.7713	14.6081	14.5402	14.3955	14.2809	14.1255	13.8887	13.8426	13.7674	13.5954	13.3704	13.349	13.3413	13.1698	12.8804	12.5527	12.5853	11.415	12.4299	12.5176
	442.295	20.055	19.5101	19.2334	18.8773	18.6273	18.3861	18.1816	17.9473	17.7207	17.4899	17.2806	17.1676	16.8988	16.6781	16.5811	16.5413	16.3405	16.0983	15.9696	15.8966	15.6855	15.5041	15.5173	15.3659	15.1499	15.1169	15.0186	14.911	14.7703	14.6087	14.5397	14.3939	14.2812	14.1255	13.888	13.8442	13.7674	13.5949	13.3691	13.3529	13.3408	13.1702	12.8784	12.5576	12.6037	11.4508	12.4214	12.5153
	437.152	20.0553	19.5098	19.234	18.8766	18.6276	18.3867	18.1816	17.9473	17.7197	17.4893	17.2809	17.168	16.8991	16.679	16.5817	16.5404	16.3415	16.097	15.9692	15.8895	15.6805	15.5124	15.5231	15.3664	15.151	15.1172	15.019	14.9103	14.771	14.6081	14.5402	14.394	14.2808	14.1253	13.8875	13.8428	13.7671	13.5959	13.3691	13.3511	13.341	13.1698	12.8817	12.5578	12.6208	11.5238	12.4067	12.516
	432.009	20.0553	19.5101	19.2331	18.8763	18.6276	18.3857	18.1813	17.9473	17.7207	17.4902	17.2816	17.1683	16.8981	16.6797	16.5817	16.5407	16.3421	16.0967	15.9689	15.8804	15.6715	15.5335	15.5252	15.367	15.1496	15.1175	15.0194	14.9113	14.7695	14.6092	14.5389	14.3942	14.2795	14.1252	13.8875	13.8447	13.7669	13.5942	13.3696	13.3521	13.3413	13.1686	12.882	12.5627	12.6322	11.592	12.3861	12.5112
	426.866	20.0557	19.5094	19.234	18.8766	18.6273	18.3857	18.1816	17.9469	17.721	17.4896	17.2812	17.1686	16.8978	16.679	16.582	16.5407	16.3411	16.0964	15.9678	15.8717	15.6624	15.5557	15.5275	15.3667	15.1512	15.1169	15.0182	14.911	14.7702	14.6074	14.5394	14.3929	14.2811	14.1278	13.8879	13.8423	13.7661	13.5967	13.3685	13.3504	13.3421	13.1706	12.8826	12.5636	12.6403	11.6536	12.3641	12.5096
	421.723	20.0557	19.5098	19.234	18.876	18.627	18.3854	18.1807	17.9486	17.7207	17.4893	17.2806	17.1683	16.8991	16.6784	16.582	16.541	16.3408	16.0964	15.9661	15.866	15.6533	15.5732	15.5293	15.366	15.1502	15.1177	15.0182	14.9103	14.7702	14.6092	14.5381	14.3936	14.2826	14.1276	13.8875	13.8429	13.7663	13.5954	13.3695	13.3493	13.3428	13.1686	12.8818	12.5645	12.6481	11.7067	12.3332	12.5062
	416.58	20.0553	19.5098	19.2334	18.8766	18.6276	18.3854	18.1816	17.9473	17.7201	17.4902	17.2816	17.167	16.8984	16.6794	16.5817	16.5413	16.3405	16.0954	15.9622	15.8602	15.647	15.5814	15.5303	15.3678	15.1502	15.1167	15.0199	14.9105	14.769	14.6086	14.5384	14.3932	14.2809	14.1268	13.8883	13.8433	13.7656	13.5973	13.369	13.3503	13.3442	13.1686	12.8825	12.5664	12.6536	11.7658	12.2904	12.5055
	411.437	20.0553	19.5091	19.2337	18.8763	18.6279	18.3854	18.1816	17.9473	17.7201	17.4902	17.2819	17.1676	16.8994	16.679	16.5817	16.5397	16.3405	16.0964	15.9564	15.855	15.6538	15.5887	15.5314	15.367	15.1515	15.1177	15.0187	14.9092	14.7707	14.61	14.5382	14.3923	14.2806	14.1265	13.8874	13.8454	13.7658	13.5972	13.3706	13.3506	13.3411	13.1689	12.8825	12.569	12.659	11.841	12.2271	12.4997
	406.294	20.0553	19.5094	19.2334	18.877	18.627	18.3861	18.1813	17.9473	17.721	17.4896	17.2816	17.1673	16.8988	16.6794	16.582	16.5397	16.3405	16.0951	15.9495	15.849	15.6688	15.5916	15.5319	15.3677	15.1501	15.1167	15.0184	14.9103	14.7708	14.6089	14.5378	14.3936	14.2806	14.1261	13.8866	13.8402	13.7645	13.5962	13.3696	13.3507	13.3424	13.1702	12.8848	12.5716	12.6626	11.9316	12.1506	12.4928
	401.151	20.055	19.5104	19.2337	18.876	18.6276	18.3854	18.1823	17.9473	17.7207	17.4902	17.2809	17.168	16.8984	16.6787	16.5811	16.5404	16.3405	16.0941	15.9398	15.8407	15.6847	15.5942	15.5319	15.3674	15.1509	15.1167	15.0182	14.9105	14.7697	14.6077	14.5397	14.3926	14.2816	14.1253	13.887	13.8434	13.7664	13.5934	13.37	13.3522	13.3423	13.1689	12.8853	12.568	12.666	12.0094	12.0545	12.4902
	396.008	20.0553	19.5101	19.2337	18.8763	18.6266	18.3857	18.1816	17.9479	17.7204	17.4889	17.2816	17.1676	16.8981	16.679	16.5814	16.54	16.3402	16.0928	15.9323	15.8337	15.6978	15.5955	15.5324	15.3687	15.1502	15.1164	15.0186	14.9102	14.7694	14.6095	14.5387	14.3923	14.2803	14.1265	13.8898	13.8415	13.7663	13.5938	13.3696	13.3488	13.3421	13.1676	12.8859	12.5687	12.6673	12.0734	11.9328	12.4836
	390.865	20.0557	19.5094	19.2337	18.8763	18.627	18.3857	18.1807	17.9463	17.7197	17.4896	17.2809	17.168	16.8981	16.6784	16.582	16.5407	16.3395	16.0895	15.9282	15.828	15.7062	15.596	15.5321	15.368	15.1509	15.1157	15.0182	14.9116	14.7697	14.6079	14.5379	14.3921	14.2799	14.1257	13.887	13.8416	13.7653	13.5933	13.3688	13.3521	13.342	13.1672	12.8843	12.5698	12.6715	12.1239	11.7985	12.4818
	385.722	20.055	19.5094	19.2334	18.8766	18.6273	18.3857	18.181	17.9476	17.7201	17.4893	17.2812	17.1673	16.8975	16.6794	16.5817	16.5397	16.3398	16.0869	15.9237	15.8315	15.7127	15.5975	15.5312	15.3672	15.1509	15.1159	15.0177	14.9097	14.77	14.6079	14.5387	14.3918	14.279	14.1245	13.888	13.841	13.7655	13.596	13.3688	13.3501	13.3423	13.1696	12.8848	12.5715	12.672	12.1704	11.6587	12.4731
	380.579	20.0557	19.5098	19.2334	18.876	18.627	18.3861	18.1816	17.9482	17.7204	17.4893	17.2812	17.1667	16.8984	16.6787	16.5811	16.5391	16.3395	16.0788	15.9183	15.8446	15.716	15.5983	15.5322	15.3687	15.1509	15.1156	15.0182	14.9102	14.7703	14.6076	14.5387	14.3916	14.2796	14.1245	13.887	13.8428	13.7668	13.5933	13.3711	13.3516	13.3416	13.1667	12.8862	12.5719	12.675	12.2062	11.5555	12.4671
	375.436	20.0557	19.5098	19.2334	18.8766	18.6266	18.3861	18.1807	17.9476	17.7204	17.4896	17.2809	17.1676	16.8981	16.6794	16.5801	16.5394	16.3382	16.07	15.9134	15.8599	15.7192	15.5986	15.5324	15.3688	15.1501	15.1165	15.0176	14.9095	14.7699	14.6071	14.5376	14.3931	14.2799	14.1255	13.8875	13.8415	13.766	13.5946	13.3706	13.353	13.3424	13.1675	12.8869	12.5716	12.6759	12.2339	11.5436	12.4616
	370.293	20.0557	19.5104	19.2337	18.876	18.6279	18.3854	18.1816	17.9479	17.7204	17.4896	17.2806	17.1676	16.8984	16.679	16.5814	16.5394	16.3366	16.0628	15.9061	15.8726	15.7199	15.5994	15.533	15.3678	15.1502	15.1165	15.0179	14.9102	14.7694	14.6071	14.5386	14.3921	14.2795	14.1271	13.8854	13.8416	13.7664	13.5941	13.3704	13.3478	13.3415	13.1663	12.8879	12.5718	12.6785	12.2547	11.5898	12.4543
	365.15	20.0557	19.5094	19.234	18.876	18.627	18.3861	18.1813	17.9466	17.7201	17.4899	17.2806	17.1673	16.8988	16.679	16.5807	16.5384	16.335	16.0586	15.9002	15.8813	15.721	15.5996	15.5327	15.3677	15.1504	15.1156	15.0177	14.9095	14.7699	14.6081	14.5381	14.3929	14.2775	14.1258	13.8875	13.8407	13.7671	13.5929	13.3685	13.3519	13.3411	13.1673	12.8866	12.5729	12.6815	12.2674	11.6536	12.4458
	360.007	20.0553	19.5098	19.2337	18.8757	18.6266	18.3857	18.1826	17.9476	17.7197	17.4896	17.2809	17.1673	16.8984	16.6787	16.5814	16.5381	16.3311	16.055	15.8981	15.8872	15.7215	15.5993	15.5329	15.3678	15.1512	15.1172	15.0179	14.9111	14.7695	14.6068	14.5396	14.3931	14.278	14.1263	13.8875	13.8421	13.7663	13.5926	13.369	13.3478	13.341	13.168	12.8879	12.5744	12.6816	12.2821	11.7354	12.4313
	354.864	20.056	19.5098	19.2337	18.8763	18.6279	18.3854	18.1807	17.9469	17.7201	17.4902	17.2812	17.1667	16.8981	16.679	16.5807	16.5381	16.3255	16.0508	15.9019	15.8921	15.724	15.6003	15.5329	15.367	15.1507	15.1157	15.0182	14.9103	14.7689	14.6071	14.5386	14.3932	14.2786	14.1252	13.8888	13.842	13.7666	13.5924	13.3677	13.3516	13.3418	13.1668	12.888	12.578	12.682	12.2899	11.7769	12.4129
	349.721	20.056	19.5091	19.234	18.8757	18.6273	18.3854	18.181	17.9466	17.7197	17.4899	17.2812	17.1676	16.8984	16.679	16.5807	16.5368	16.319	16.0485	15.9131	15.894	15.7233	15.6004	15.5322	15.368	15.1497	15.1167	15.0181	14.91	14.7695	14.6063	14.5387	14.3929	14.2801	14.126	13.8879	13.84	13.766	13.5931	13.369	13.3481	13.3424	13.1665	12.8892	12.576	12.6844	12.2983	11.8091	12.3796
	344.578	20.0557	19.5094	19.2337	18.877	18.6276	18.3854	18.1803	17.9466	17.7197	17.4902	17.2806	17.1676	16.8978	16.6784	16.5804	16.5358	16.3115	16.0436	15.924	15.8955	15.723	15.5996	15.5321	15.3669	15.1514	15.1169	15.0186	14.9098	14.7697	14.6069	14.5394	14.3931	14.2777	14.1257	13.8882	13.8411	13.7668	13.5944	13.3675	13.3511	13.341	13.1657	12.8887	12.5794	12.6825	12.3011	11.8516	12.3444
	339.435	20.0553	19.5094	19.2334	18.8763	18.6273	18.3854	18.1803	17.9473	17.7201	17.4896	17.2806	17.1667	16.8981	16.679	16.5804	16.5342	16.3044	16.0397	15.936	15.8973	15.723	15.6007	15.5324	15.3674	15.1502	15.1175	15.0182	14.9095	14.7686	14.6051	14.5391	14.3929	14.2793	14.1245	13.8875	13.839	13.7666	13.5934	13.3698	13.3499	13.3413	13.1628	12.8898	12.5752	12.6841	12.3076	11.9198	12.3058
	334.292	20.056	19.5101	19.2331	18.877	18.6276	18.3851	18.1816	17.9469	17.7197	17.4896	17.2806	17.1667	16.8981	16.6797	16.5811	16.5322	16.3014	16.0358	15.9435	15.8984	15.7236	15.6012	15.5332	15.3678	15.1504	15.1178	15.0187	14.9097	14.7689	14.6061	14.5392	14.3914	14.2798	14.1245	13.8887	13.8398	13.7666	13.5947	13.3691	13.3485	13.3405	13.1649	12.8879	12.5798	12.6855	12.3097	12.0228	12.2484
	329.149	20.0553	19.5091	19.2331	18.876	18.6283	18.3851	18.181	17.9463	17.7201	17.4893	17.2806	17.1673	16.8981	16.6794	16.5801	16.5286	16.2988	16.0352	15.9497	15.8988	15.7236	15.6009	15.5332	15.3682	15.1507	15.1174	15.0171	14.9097	14.7684	14.6074	14.5391	14.3916	14.279	14.1237	13.8885	13.8389	13.7643	13.5941	13.366	13.3499	13.3413	13.1663	12.89	12.5793	12.6878	12.3136	12.1177	12.1841
	324.006	20.056	19.5091	19.2334	18.8763	18.6273	18.3851	18.181	17.9466	17.7197	17.4893	17.2806	17.1663	16.8981	16.6784	16.5794	16.5241	16.2975	16.0381	15.953	15.8996	15.7235	15.6011	15.5329	15.3674	15.1512	15.117	15.0171	14.9092	14.7679	14.6063	14.5376	14.3911	14.2788	14.1243	13.8898	13.8415	13.7661	13.5931	13.3669	13.3521	13.3402	13.1663	12.8875	12.5814	12.6865	12.3185	12.1885	12.089
	318.864	20.056	19.5091	19.2337	18.8757	18.627	18.3848	18.1813	17.9476	17.7204	17.4896	17.2803	17.167	16.8981	16.6787	16.5784	16.5179	16.2952	16.0475	15.9552	15.9004	15.7244	15.6003	15.5329	15.3687	15.1497	15.116	15.0184	14.9095	14.7699	14.605	14.5394	14.3924	14.2806	14.1253	13.89	13.8411	13.7635	13.5933	13.3688	13.3498	13.3398	13.1652	12.8905	12.5807	12.6873	12.3195	12.2515	11.9849
	313.721	20.057	19.5088	19.2331	18.8757	18.6273	18.3851	18.181	17.9469	17.7197	17.4889	17.2806	17.1663	16.8978	16.6784	16.5791	16.5091	16.2923	16.057	15.9575	15.9002	15.7241	15.6006	15.5322	15.3683	15.1494	15.1162	15.0177	14.9092	14.7684	14.6063	14.5386	14.3903	14.2795	14.1257	13.8921	13.8394	13.7616	13.5944	13.3691	13.3507	13.3402	13.1678	12.8895	12.5819	12.6895	12.3231	12.3034	11.8706
	308.578	20.057	19.5091	19.2331	18.876	18.6273	18.3851	18.1803	17.9476	17.7201	17.4896	17.2809	17.1667	16.8984	16.6784	16.5775	16.5026	16.2894	16.0658	15.959	15.901	15.7248	15.6004	15.5334	15.3678	15.1497	15.116	15.0182	14.9087	14.7694	14.6068	14.5376	14.3908	14.2796	14.123	13.8918	13.8377	13.7634	13.5942	13.3682	13.3488	13.3407	13.1657	12.891	12.5814	12.6904	12.3249	12.3416	11.7271
	303.435	20.0557	19.5098	19.2331	18.876	18.627	18.3844	18.181	17.9463	17.7197	17.4889	17.2812	17.1667	16.8978	16.6787	16.5768	16.4977	16.2884	16.0716	15.9598	15.9006	15.7248	15.6007	15.533	15.3688	15.1497	15.1152	15.0179	14.9084	14.7694	14.6051	14.5389	14.3905	14.2793	14.1257	13.89	13.8407	13.7635	13.5933	13.368	13.3494	13.3413	13.1663	12.8898	12.5809	12.6886	12.3263	12.3669	11.598
	298.292	20.0566	19.5098	19.2327	18.8757	18.6273	18.3848	18.181	17.9469	17.7201	17.4896	17.2809	17.1676	16.8965	16.6787	16.5745	16.4958	16.2855	16.0765	15.9601	15.9007	15.7248	15.6011	15.5335	15.3678	15.1501	15.1147	15.0169	14.9082	14.7689	14.6056	14.5378	14.3921	14.2782	14.123	13.8914	13.8392	13.7617	13.5952	13.3698	13.3511	13.3408	13.165	12.8913	12.5822	12.6898	12.3289	12.3926	11.5239
	293.149	20.0557	19.5088	19.2331	18.876	18.6273	18.3848	18.1813	17.9469	17.7204	17.4893	17.2803	17.167	16.8978	16.6781	16.5719	16.4938	16.2868	16.0798	15.9618	15.9019	15.724	15.6009	15.5329	15.3685	15.1499	15.1159	15.0181	14.9093	14.7684	14.6055	14.5382	14.3914	14.2793	14.1247	13.8913	13.8392	13.7635	13.5942	13.3675	13.347	13.3402	13.1647	12.8901	12.5841	12.6899	12.3299	12.4105	11.54
	288.006	20.0547	19.5088	19.2327	18.8763	18.6273	18.3848	18.1803	17.9466	17.7204	17.4889	17.2809	17.1657	16.8971	16.6781	16.5677	16.4938	16.2913	16.0824	15.9619	15.902	15.7249	15.6004	15.5326	15.368	15.1512	15.1154	15.019	14.9085	14.7682	14.6045	14.5382	14.3901	14.2788	14.1235	13.8896	13.8379	13.7625	13.5928	13.3672	13.3499	13.3424	13.1668	12.8914	12.582	12.6904	12.3314	12.4245	11.5801
	282.863	20.0553	19.5088	19.2331	18.876	18.6263	18.3854	18.181	17.9469	17.7197	17.4886	17.2799	17.1657	16.8975	16.6781	16.5622	16.4915	16.2988	16.0846	15.9618	15.901	15.7248	15.6006	15.5326	15.3674	15.1494	15.1147	15.0179	14.9074	14.7686	14.6056	14.5374	14.3911	14.2796	14.1245	13.891	13.8392	13.7637	13.5947	13.368	13.354	13.34	13.1646	12.891	12.5856	12.6899	12.3324	12.4333	11.6232
	277.72	20.0553	19.5094	19.2331	18.8757	18.6276	18.3848	18.1803	17.9466	17.7194	17.4893	17.2799	17.165	16.8971	16.6764	16.5537	16.4899	16.3083	16.0859	15.9618	15.9014	15.7248	15.6016	15.5329	15.3688	15.1491	15.1141	15.0174	14.9084	14.7684	14.6048	14.5382	14.3901	14.2773	14.123	13.8914	13.8385	13.7632	13.5938	13.369	13.3514	13.3429	13.1662	12.8937	12.5861	12.6925	12.3353	12.4435	11.6737
	272.577	20.055	19.5085	19.2327	18.876	18.6263	18.3848	18.1807	17.9466	17.7197	17.4889	17.2803	17.1657	16.8978	16.6764	16.5465	16.488	16.3158	16.0869	15.9631	15.902	15.7251	15.6012	15.5334	15.3682	15.1496	15.1149	15.0176	14.9098	14.7673	14.6058	14.5373	14.3908	14.2778	14.1224	13.8901	13.8398	13.764	13.5918	13.3691	13.347	13.3413	13.1634	12.8921	12.5895	12.6917	12.3361	12.4474	11.721
	267.434	20.055	19.5085	19.2334	18.876	18.627	18.3851	18.1797	17.9456	17.7201	17.4886	17.2809	17.1657	16.8971	16.6751	16.5407	16.486	16.321	16.0879	15.9627	15.902	15.7246	15.6029	15.5329	15.3677	15.1502	15.1151	15.0171	14.9082	14.7679	14.6058	14.5368	14.391	14.2777	14.1232	13.8911	13.8381	13.7635	13.5942	13.37	13.3493	13.3421	13.1668	12.8918	12.5882	12.6901	12.3345	12.4526	11.7554
	262.291	20.056	19.5085	19.2331	18.8757	18.626	18.3854	18.181	17.9463	17.7197	17.4883	17.2806	17.1657	16.8975	16.6748	16.5387	16.4844	16.3245	16.0876	15.9637	15.9025	15.7246	15.6007	15.5316	15.368	15.1501	15.1152	15.0177	14.9077	14.7684	14.6048	14.536	14.3903	14.2788	14.1222	13.889	13.8394	13.7645	13.5936	13.3703	13.3478	13.342	13.1629	12.8924	12.5872	12.6932	12.3368	12.4562	11.7856
	257.148	20.0553	19.5088	19.2334	18.875	18.627	18.3848	18.1807	17.9466	17.7191	17.4886	17.2809	17.1654	16.8968	16.6732	16.5378	16.4841	16.3275	16.0879	15.9626	15.9019	15.7249	15.6007	15.5324	15.3678	15.1494	15.1156	15.0177	14.9089	14.7673	14.6045	14.536	14.39	14.2782	14.1235	13.889	13.8381	13.7651	13.5923	13.3708	13.3501	13.341	13.1631	12.8936	12.5895	12.6929	12.3351	12.46	11.8128
	252.005	20.0547	19.5085	19.2331	18.8757	18.626	18.3848	18.1807	17.946	17.7194	17.4889	17.2799	17.1657	16.8968	16.6709	16.5368	16.485	16.3311	16.0885	15.9634	15.9017	15.7256	15.6007	15.5326	15.3683	15.1486	15.1156	15.0173	14.9084	14.7671	14.6055	14.5368	14.3908	14.2775	14.1224	13.8895	13.8394	13.765	13.5915	13.3704	13.349	13.3408	13.1632	12.8916	12.5872	12.6935	12.3372	12.4642	11.8571
	246.862	20.0557	19.5091	19.2337	18.8757	18.6263	18.3851	18.181	17.946	17.7197	17.4889	17.2806	17.166	16.8971	16.6689	16.5368	16.4886	16.3317	16.0889	15.9629	15.902	15.7253	15.6016	15.5322	15.368	15.1506	15.1154	15.0171	14.9076	14.7682	14.6047	14.5371	14.3895	14.279	14.1229	13.8896	13.8403	13.7651	13.5936	13.3716	13.3493	13.3424	13.1647	12.8923	12.5895	12.6943	12.3366	12.4653	11.9259
	241.719	20.0553	19.5088	19.2334	18.875	18.6266	18.3854	18.18	17.9463	17.7194	17.4889	17.2806	17.1641	16.8971	16.6644	16.5339	16.4961	16.3324	16.0882	15.9632	15.9027	15.7259	15.6016	15.5322	15.3669	15.1488	15.1157	15.0177	14.9093	14.7677	14.606	14.536	14.3905	14.2777	14.1232	13.889	13.8387	13.7635	13.5926	13.3713	13.346	13.3421	13.1646	12.8927	12.5879	12.6958	12.3371	12.4661	12.0158
	236.576	20.055	19.5091	19.2334	18.8753	18.6273	18.3851	18.1797	17.946	17.7184	17.4886	17.2809	17.1654	16.8968	16.6595	16.5332	16.5036	16.3333	16.0885	15.9632	15.9023	15.7246	15.6007	15.5317	15.3665	15.1489	15.1159	15.0179	14.9079	14.7677	14.6058	14.5356	14.3895	14.2782	14.1227	13.8903	13.839	13.765	13.5929	13.3717	13.3506	13.3408	13.1649	12.8918	12.5882	12.6927	12.3364	12.4678	12.0985
	231.433	20.0547	19.5091	19.2334	18.8753	18.6263	18.3851	18.1803	17.9463	17.7188	17.488	17.2793	17.1657	16.8958	16.6533	16.5303	16.5111	16.334	16.0895	15.9644	15.902	15.7253	15.6012	15.5312	15.3674	15.1488	15.1172	15.0166	14.9072	14.7666	14.605	14.5352	14.3896	14.2772	14.1227	13.887	13.8387	13.764	13.5908	13.3695	13.3473	13.3429	13.1629	12.8934	12.5885	12.6932	12.3364	12.4691	12.1639
	226.29	20.0544	19.5085	19.234	18.875	18.626	18.3844	18.181	17.9463	17.7188	17.4883	17.2806	17.165	16.8958	16.6478	16.5293	16.5166	16.3346	16.0898	15.9632	15.9012	15.7253	15.6006	15.5319	15.3672	15.1488	15.1165	15.0164	14.908	14.7686	14.6056	14.536	14.3893	14.278	14.123	13.8887	13.8392	13.7629	13.5941	13.3706	13.3507	13.3415	13.1636	12.8931	12.5871	12.6908	12.3379	12.4712	12.2075
	221.147	20.055	19.5088	19.2337	18.876	18.627	18.3851	18.181	17.9463	17.7188	17.488	17.2803	17.1657	16.8952	16.6429	16.528	16.5221	16.335	16.0902	15.964	15.9019	15.7254	15.6003	15.5324	15.3675	15.1484	15.1159	15.0164	14.9064	14.7674	14.6055	14.5376	14.3901	14.2773	14.123	13.8892	13.8384	13.7627	13.5916	13.3678	13.3504	13.3433	13.1647	12.8931	12.5853	12.6948	12.3392	12.4744	12.2658
	216.004	20.0553	19.5088	19.2334	18.8757	18.626	18.3851	18.1807	17.9463	17.7197	17.4883	17.2806	17.1654	16.8955	16.641	16.527	16.5247	16.3359	16.0905	15.9639	15.9033	15.7246	15.6009	15.5324	15.3662	15.1483	15.1157	15.0166	14.9071	14.7681	14.6048	14.5366	14.3905	14.278	14.1221	13.8936	13.8371	13.762	13.5915	13.369	13.3498	13.3423	13.1646	12.8924	12.5871	12.6927	12.3368	12.4748	12.3009
	210.861	20.055	19.5088	19.2334	18.875	18.6263	18.3844	18.1813	17.9463	17.7191	17.488	17.2803	17.1654	16.8962	16.6406	16.5251	16.5273	16.3346	16.0908	15.9657	15.9025	15.7254	15.6006	15.5309	15.3667	15.1493	15.1159	15.0168	14.9072	14.7681	14.6038	14.5355	14.39	14.2782	14.1216	13.8927	13.8372	13.7625	13.5916	13.3687	13.3512	13.342	13.1637	12.8921	12.5881	12.6945	12.3387	12.4727	12.333
	205.718	20.0544	19.5088	19.2334	18.8753	18.6263	18.3854	18.1807	17.9469	17.7194	17.4876	17.2806	17.1654	16.8945	16.6393	16.5238	16.5283	16.3372	16.0905	15.9648	15.9027	15.7244	15.6009	15.5324	15.367	15.1484	15.1169	15.0155	14.9064	14.7669	14.606	14.5361	14.3903	14.2775	14.1224	13.8932	13.8369	13.7629	13.592	13.3711	13.3481	13.3423	13.1654	12.8914	12.5841	12.6921	12.3374	12.4756	12.3512
	200.575	20.0553	19.5085	19.2324	18.8753	18.6256	18.3848	18.179	17.9463	17.7188	17.488	17.2806	17.1647	16.8939	16.6403	16.5238	16.5293	16.3366	16.0908	15.9648	15.9023	15.7248	15.6009	15.5322	15.3669	15.1488	15.116	15.0163	14.9066	14.7666	14.6051	14.536	14.3913	14.277	14.1214	13.8921	13.84	13.7612	13.5916	13.3698	13.3491	13.342	13.1668	12.8934	12.5871	12.6938	12.3413	12.478	12.3727
	195.432	20.0547	19.5088	19.2321	18.8753	18.6266	18.3841	18.18	17.9463	17.7194	17.4886	17.2793	17.165	16.8926	16.6403	16.5251	16.5309	16.3356	16.0905	15.9653	15.9022	15.7256	15.6012	15.5319	15.3672	15.1476	15.1156	15.0164	14.9064	14.7656	14.6058	14.534	14.3892	14.2773	14.1226	13.8929	13.8385	13.7611	13.5907	13.3708	13.3477	13.3415	13.166	12.8923	12.5871	12.6938	12.3395	12.4775	12.3937
	190.29	20.0544	19.5088	19.2334	18.8757	18.6257	18.3841	18.1803	17.9453	17.7197	17.4876	17.2796	17.1657	16.8916	16.6396	16.5306	16.5316	16.3363	16.0898	15.9648	15.9022	15.7246	15.6014	15.5326	15.3669	15.1481	15.1165	15.0163	14.9067	14.7677	14.6048	14.5361	14.3908	14.2773	14.1214	13.8927	13.8374	13.7603	13.5895	13.3685	13.3494	13.3431	13.1657	12.8949	12.5806	12.6958	12.3429	12.4785	12.4012
	185.147	20.0544	19.5088	19.2327	18.875	18.6263	18.3848	18.1794	17.9466	17.7188	17.488	17.2799	17.1657	16.8909	16.6387	16.5371	16.5329	16.335	16.0905	15.9642	15.9033	15.7241	15.6009	15.5308	15.3669	15.1484	15.1165	15.0153	14.9066	14.7663	14.6047	14.5361	14.3913	14.2757	14.1214	13.89	13.8382	13.7616	13.592	13.3688	13.3446	13.3416	13.1644	12.8936	12.584	12.6968	12.3426	12.4803	12.4129
	180.004	20.0553	19.5088	19.2331	18.8753	18.6263	18.3841	18.1807	17.9456	17.7191	17.4876	17.2796	17.1647	16.8896	16.638	16.5426	16.5322	16.3359	16.0908	15.9639	15.9019	15.7249	15.5998	15.5312	15.3669	15.1483	15.1144	15.0153	14.9064	14.7661	14.6043	14.5353	14.3903	14.2754	14.1217	13.89	13.8369	13.7616	13.5905	13.3696	13.3468	13.3431	13.1652	12.8936	12.5832	12.6971	12.342	12.4821	12.4209
	174.861	20.0553	19.5085	19.2334	18.8747	18.626	18.3838	18.18	17.946	17.7178	17.4876	17.2806	17.165	16.888	16.6357	16.5479	16.5335	16.3356	16.0902	15.9645	15.9014	15.7248	15.6007	15.5303	15.367	15.1483	15.1144	15.0155	14.9069	14.7663	14.6048	14.5353	14.389	14.2764	14.1214	13.8893	13.8374	13.7612	13.5928	13.3667	13.3478	13.342	13.1637	12.8927	12.5876	12.6963	12.3424	12.4792	12.4222
	169.718	20.0544	19.5085	19.2327	18.875	18.6253	18.3841	18.18	17.946	17.7191	17.488	17.2806	17.165	16.8861	16.6341	16.5527	16.5339	16.3369	16.0911	15.9639	15.9027	15.7243	15.6004	15.5303	15.3675	15.1478	15.1147	15.0145	14.9072	14.7668	14.6034	14.5366	14.3892	14.277	14.1216	13.8903	13.8371	13.7606	13.5918	13.369	13.3478	13.3424	13.1665	12.8919	12.585	12.696	12.3439	12.4827	12.4328
	164.575	20.0537	19.5088	19.2334	18.875	18.6263	18.3841	18.1803	17.9463	17.7184	17.4873	17.2786	17.165	16.8831	16.6312	16.5557	16.5335	16.3366	16.0905	15.964	15.9023	15.7241	15.6004	15.5299	15.3667	15.1478	15.1152	15.015	14.9072	14.7663	14.6047	14.5365	14.389	14.276	14.1229	13.8893	13.8376	13.7629	13.5928	13.3682	13.3462	13.3402	13.1642	12.8929	12.5876	12.6978	12.3408	12.4816	12.4354
	159.432	20.054	19.5078	19.2321	18.8753	18.6253	18.3841	18.1797	17.9463	17.7181	17.4873	17.2803	17.1641	16.8805	16.6289	16.5592	16.5335	16.3366	16.0905	15.9637	15.903	15.7235	15.5998	15.5308	15.3664	15.1479	15.1141	15.0156	14.9066	14.7664	14.6027	14.5342	14.3883	14.2765	14.1206	13.888	13.8368	13.7616	13.5921	13.3682	13.3503	13.341	13.1644	12.8944	12.585	12.6955	12.3434	12.4845	12.4412
	154.289	20.0547	19.5091	19.2334	18.877	18.6256	18.3844	18.18	17.9456	17.7184	17.4873	17.2796	17.1641	16.877	16.6273	16.5609	16.5348	16.3372	16.0908	15.9644	15.9019	15.7236	15.5999	15.5303	15.3667	15.1473	15.1144	15.0145	14.9071	14.7666	14.603	14.5358	14.3893	14.2756	14.1217	13.8887	13.8379	13.7611	13.5924	13.3674	13.3462	13.339	13.1629	12.8929	12.5872	12.6966	12.3418	12.4832	12.4442
	149.146	20.054	19.5081	19.2331	18.877	18.6257	18.3838	18.18	17.9453	17.7191	17.487	17.2803	17.1647	16.8737	16.6253	16.5638	16.5339	16.3369	16.0911	15.9645	15.902	15.7246	15.5998	15.5311	15.3667	15.1479	15.1156	15.0146	14.9066	14.7656	14.603	14.5361	14.3888	14.2762	14.1219	13.8883	13.8377	13.7603	13.5921	13.3667	13.3504	13.3397	13.1652	12.8927	12.5856	12.6963	12.3418	12.4837	12.4463
	144.003	20.055	19.5081	19.2324	18.8773	18.6256	18.3844	18.1794	17.9456	17.7188	17.487	17.2796	17.1644	16.8734	16.624	16.5648	16.5345	16.3376	16.0905	15.9648	15.9017	15.7233	15.6001	15.5301	15.3659	15.1471	15.1143	15.0148	14.9061	14.7658	14.6042	14.5355	14.3883	14.2759	14.1204	13.8875	13.8385	13.7611	13.5933	13.3669	13.3455	13.3372	13.1657	12.8918	12.5866	12.6968	12.3418	12.4831	12.4494
	138.86	20.054	19.5085	19.2327	18.8766	18.625	18.3831	18.1807	17.9453	17.7181	17.487	17.2793	17.1644	16.8708	16.6214	16.5661	16.5348	16.3379	16.0902	15.964	15.9014	15.7241	15.5996	15.5306	15.3659	15.1475	15.1141	15.013	14.9067	14.766	14.6027	14.5358	14.3888	14.278	14.1221	13.887	13.8372	13.7609	13.5934	13.3695	13.3483	13.3392	13.1621	12.8914	12.5897	12.6948	12.3408	12.4854	12.4479
	133.717	20.0547	19.5091	19.2334	18.876	18.626	18.3838	18.1797	17.9456	17.7178	17.4873	17.2799	17.1644	16.8704	16.6198	16.5674	16.5342	16.3376	16.0908	15.965	15.9019	15.7244	15.5994	15.5298	15.3657	15.1479	15.1138	15.0143	14.9062	14.7666	14.6042	14.536	14.3875	14.2754	14.1201	13.8874	13.8385	13.7611	13.5924	13.3691	13.3477	13.339	13.1615	12.8908	12.5895	12.6978	12.3447	12.484	12.4499
	128.574	20.0547	19.5085	19.2327	18.8753	18.6263	18.3844	18.1794	17.945	17.7181	17.487	17.2796	17.1654	16.8704	16.6169	16.5677	16.5355	16.3359	16.0908	15.964	15.9014	15.724	15.6007	15.5299	15.3652	15.1479	15.1151	15.0137	14.9066	14.7656	14.6024	14.5353	14.3872	14.2762	14.1213	13.8861	13.8381	13.7606	13.5918	13.3687	13.3467	13.3408	13.1623	12.8932	12.5876	12.6971	12.3454	12.4839	12.4523
	123.431	20.0547	19.5091	19.2327	18.8757	18.626	18.3841	18.1797	17.9456	17.7181	17.4867	17.2793	17.1641	16.8708	16.6156	16.5684	16.5352	16.3366	16.0898	15.9637	15.902	15.7248	15.5993	15.5301	15.3654	15.1476	15.113	15.0146	14.9062	14.7664	14.6029	14.5342	14.3888	14.2751	14.1193	13.8851	13.8376	13.7642	13.5933	13.3662	13.3488	13.3405	13.1616	12.8911	12.5905	12.696	12.3434	12.4829	12.4544
	118.288	20.0537	19.5081	19.2327	18.875	18.626	18.3835	18.1794	17.9447	17.7178	17.487	17.2796	17.1647	16.8717	16.6136	16.5687	16.5345	16.3366	16.0908	15.9635	15.901	15.7243	15.5998	15.5306	15.3649	15.1475	15.1134	15.0143	14.9066	14.7658	14.6025	14.5343	14.3879	14.2759	14.1204	13.8864	13.8389	13.7603	13.5928	13.3687	13.3462	13.3398	13.1632	12.8926	12.5911	12.6938	12.3441	12.4831	12.4518
	113.145	20.0537	19.5081	19.2331	18.8757	18.626	18.3838	18.1797	17.9447	17.7178	17.487	17.2786	17.1647	16.8727	16.613	16.5684	16.5348	16.3376	16.0905	15.9647	15.9012	15.7241	15.6003	15.5298	15.366	15.1473	15.1133	15.0143	14.9059	14.7663	14.6011	14.5338	14.3877	14.276	14.1208	13.8854	13.8382	13.7611	13.5907	13.3674	13.3483	13.3408	13.1624	12.8911	12.5897	12.6947	12.3441	12.4836	12.4551
	108.002	20.0544	19.5081	19.2331	18.8743	18.625	18.3835	18.1794	17.9447	17.7178	17.4863	17.2793	17.1641	16.874	16.6139	16.5687	16.5345	16.3369	16.0905	15.9647	15.9017	15.724	15.5993	15.5296	15.3665	15.147	15.1138	15.0146	14.9071	14.7666	14.6034	14.534	14.3877	14.2747	14.1208	13.8857	13.8377	13.7614	13.5911	13.3685	13.3483	13.3387	13.1634	12.8927	12.5881	12.6947	12.3423	12.4844	12.4557
	102.859	20.055	19.5078	19.2331	18.8747	18.6253	18.3831	18.1787	17.945	17.7174	17.4867	17.2793	17.1647	16.874	16.6146	16.569	16.5348	16.3376	16.0905	15.9634	15.901	15.724	15.5998	15.5296	15.3657	15.1465	15.1138	15.0143	14.9062	14.7642	14.6025	14.5342	14.3866	14.2757	14.1193	13.8867	13.8389	13.7611	13.5913	13.3674	13.347	13.3392	13.1606	12.8923	12.5877	12.6955	12.3436	12.4832	12.4561
	97.7162	20.054	19.5078	19.2324	18.8743	18.6256	18.3835	18.1787	17.9453	17.7174	17.487	17.2799	17.1647	16.8747	16.6188	16.57	16.5348	16.3356	16.0908	15.964	15.9009	15.7238	15.5996	15.5304	15.3657	15.147	15.1118	15.0138	14.9058	14.7655	14.6019	14.5335	14.3864	14.2754	14.1193	13.8861	13.8368	13.7603	13.5905	13.368	13.3464	13.3405	13.1636	12.8944	12.5894	12.6965	12.3441	12.4854	12.4562
	92.5733	20.0544	19.5078	19.2324	18.8743	18.625	18.3831	18.1787	17.945	17.7171	17.4867	17.2799	17.1634	16.8757	16.6227	16.57	16.5348	16.3363	16.0908	15.9639	15.901	15.7235	15.5999	15.529	15.3651	15.1466	15.1126	15.0148	14.9071	14.7651	14.6016	14.533	14.388	14.2734	14.1203	13.8848	13.8359	13.7586	13.5908	13.3649	13.3459	13.34	13.1632	12.8934	12.5916	12.6966	12.3447	12.4852	12.4574
	87.4303	20.054	19.5085	19.2334	18.874	18.6247	18.3835	18.1784	17.9447	17.7178	17.4857	17.279	17.1628	16.8763	16.624	16.5697	16.5358	16.3363	16.0908	15.964	15.9023	15.7235	15.5994	15.5299	15.366	15.1468	15.1126	15.014	14.9061	14.7637	14.6014	14.533	14.3872	14.2746	14.1191	13.8861	13.8372	13.7607	13.592	13.3662	13.3433	13.3381	13.166	12.8939	12.5902	12.695	12.3421	12.485	12.457
	82.2874	20.0544	19.5075	19.2318	18.8734	18.6253	18.3838	18.1794	17.9447	17.7181	17.4857	17.2786	17.1644	16.8776	16.6286	16.5713	16.5348	16.3366	16.0902	15.9635	15.9014	15.724	15.5994	15.5298	15.3646	15.1466	15.1125	15.0127	14.9049	14.7653	14.6019	14.5339	14.3856	14.2752	14.1182	13.8856	13.8358	13.7585	13.5908	13.367	13.3467	13.3382	13.1628	12.8942	12.5894	12.6973	12.3441	12.4862	12.4582
	77.1444	20.0547	19.5081	19.2327	18.8737	18.625	18.3838	18.179	17.9447	17.7178	17.4847	17.2786	17.1641	16.8779	16.6328	16.571	16.5342	16.3356	16.0908	15.9645	15.9014	15.724	15.5986	15.5296	15.3649	15.1465	15.1123	15.0135	14.9056	14.765	14.6022	14.5334	14.3856	14.276	14.1196	13.8854	13.8358	13.7593	13.5895	13.3665	13.3439	13.3381	13.1636	12.8945	12.5905	12.6963	12.3424	12.4857	12.4585
	72.0014	20.0544	19.5078	19.2324	18.8737	18.6247	18.3838	18.1781	17.9453	17.7178	17.4857	17.2793	17.1647	16.8786	16.6364	16.571	16.5355	16.3366	16.0902	15.9627	15.9007	15.7235	15.5978	15.5296	15.3639	15.1465	15.1141	15.0132	14.9051	14.7642	14.6014	14.5327	14.3867	14.2739	14.1193	13.8848	13.8333	13.7591	13.5897	13.3674	13.3465	13.339	13.1611	12.8936	12.5911	12.6976	12.3436	12.4871	12.457
	66.8585	20.054	19.5072	19.2324	18.874	18.625	18.3831	18.1787	17.944	17.7174	17.486	17.2786	17.1641	16.8796	16.638	16.571	16.5355	16.3356	16.0905	15.9637	15.9019	15.723	15.599	15.5288	15.3652	15.1462	15.1133	15.0137	14.9061	14.7648	14.6014	14.5345	14.3862	14.2746	14.1209	13.8848	13.8356	13.7599	13.591	13.3685	13.3465	13.3376	13.161	12.8926	12.5905	12.6961	12.3446	12.4844	12.4582
	61.7155	20.0547	19.5078	19.2321	18.874	18.6243	18.3828	18.1784	17.9443	17.7165	17.486	17.2786	17.1637	16.8799	16.6403	16.5713	16.5348	16.3363	16.0905	15.9637	15.9009	15.7218	15.5986	15.5298	15.3641	15.147	15.1128	15.0135	14.9059	14.7646	14.6019	14.533	14.3854	14.2734	14.1201	13.8857	13.8356	13.7568	13.589	13.3664	13.3465	13.3376	13.1621	12.8921	12.591	12.6982	12.3434	12.4852	12.4557
	56.5726	20.0534	19.5075	19.2327	18.874	18.624	18.3828	18.1781	17.9447	17.7168	17.4857	17.2786	17.1637	16.8809	16.6426	16.5716	16.5352	16.3366	16.0892	15.964	15.901	15.7233	15.5994	15.529	15.3656	15.1466	15.1134	15.0127	14.9051	14.7653	14.6022	14.5317	14.3867	14.2744	14.1188	13.8859	13.8356	13.7581	13.5884	13.3672	13.3468	13.3361	13.1624	12.8931	12.5916	12.6966	12.3421	12.4844	12.4507
	51.4296	20.0534	19.5078	19.2318	18.8734	18.6237	18.3828	18.1777	17.9447	17.7168	17.4857	17.2777	17.1637	16.8815	16.6439	16.5713	16.5342	16.3356	16.0898	15.9647	15.9014	15.7233	15.5985	15.5288	15.3643	15.1465	15.1141	15.0125	14.9049	14.7637	14.6014	14.5335	14.3875	14.2734	14.1204	13.8849	13.8338	13.7583	13.5887	13.3654	13.3481	13.3374	13.1631	12.8914	12.5928	12.6984	12.3431	12.4845	12.4535
	46.2866	20.054	19.5068	19.2314	18.874	18.6243	18.3825	18.1781	17.9443	17.7161	17.4857	17.279	17.1634	16.8825	16.6452	16.5713	16.5345	16.3356	16.0898	15.9631	15.9014	15.7228	15.5986	15.5288	15.3634	15.1465	15.1131	15.0132	14.9048	14.7651	14.6012	14.5327	14.3862	14.2734	14.1191	13.8846	13.8345	13.7596	13.5908	13.367	13.3462	13.3371	13.1623	12.8924	12.5911	12.6973	12.3439	12.4842	12.4543
	41.1437	20.0544	19.5075	19.2314	18.873	18.6237	18.3828	18.1781	17.9434	17.7168	17.4854	17.279	17.1634	16.8822	16.6468	16.5703	16.5348	16.3356	16.0895	15.9629	15.9002	15.7225	15.5978	15.529	15.3641	15.1452	15.1121	15.0122	14.9049	14.766	14.6001	14.5321	14.387	14.2731	14.1196	13.8844	13.8335	13.7598	13.5885	13.3665	13.3486	13.3374	13.159	12.8918	12.5907	12.6971	12.3454	12.4849	12.4528
	36.0007	20.054	19.5075	19.2321	18.8727	18.6243	18.3825	18.1784	17.9437	17.7161	17.4857	17.279	17.1637	16.8838	16.6468	16.5706	16.5348	16.3356	16.0892	15.9631	15.9007	15.7227	15.5988	15.5293	15.3644	15.1458	15.1121	15.0125	14.9054	14.7648	14.6029	14.5322	14.3849	14.2734	14.1185	13.8823	13.8354	13.7601	13.5902	13.3667	13.3446	13.3356	13.1629	12.8898	12.5933	12.6981	12.3465	12.4829	12.4508
	30.8578	20.054	19.5072	19.2318	18.873	18.624	18.3822	18.1777	17.944	17.7161	17.4847	17.278	17.1634	16.8838	16.6471	16.5716	16.5348	16.335	16.0889	15.9629	15.9001	15.7228	15.5977	15.529	15.3639	15.1453	15.1121	15.0124	14.9043	14.7643	14.6012	14.5316	14.3854	14.2743	14.118	13.8851	13.834	13.7591	13.589	13.3656	13.3472	13.3371	13.1628	12.8914	12.5877	12.6971	12.347	12.4837	12.4504
	25.7148	20.0544	19.5072	19.2318	18.8737	18.624	18.3822	18.1781	17.944	17.7161	17.4847	17.2783	17.1641	16.8851	16.6478	16.5713	16.5348	16.3353	16.0892	15.9639	15.9009	15.7222	15.598	15.5283	15.3643	15.1449	15.1104	15.0124	14.9045	14.764	14.6022	14.5316	14.3864	14.2728	14.1178	13.8838	13.8361	13.7585	13.589	13.3664	13.3473	13.3368	13.1626	12.8885	12.5907	12.6976	12.346	12.4816	12.4513
	20.5718	20.0547	19.5072	19.2321	18.873	18.624	18.3825	18.1777	17.944	17.7158	17.4847	17.2777	17.1631	16.8851	16.6488	16.5703	16.5345	16.3353	16.0895	15.9631	15.9002	15.7231	15.5973	15.528	15.3634	15.1447	15.1108	15.013	14.9045	14.7625	14.6001	14.5308	14.3866	14.2733	14.1183	13.8835	13.8338	13.7583	13.5889	13.3657	13.346	13.3379	13.1603	12.8908	12.5885	12.6966	12.3444	12.4829	12.45
	15.4289	20.0534	19.5072	19.2314	18.873	18.624	18.3825	18.1784	17.9437	17.7155	17.4854	17.278	17.1628	16.8844	16.6491	16.5716	16.5339	16.335	16.0895	15.9631	15.9002	15.7222	15.598	15.528	15.3644	15.1457	15.113	15.0122	14.9046	14.7627	14.6014	14.5316	14.3853	14.2736	14.1178	13.8828	13.8368	13.7596	13.5895	13.3657	13.3452	13.3358	13.1592	12.8901	12.5902	12.6982	12.3436	12.4829	12.4469
	10.2859	20.0527	19.5068	19.2301	18.8734	18.623	18.3825	18.1774	17.943	17.7155	17.4847	17.2773	17.1628	16.8851	16.6494	16.5713	16.5342	16.3356	16.0882	15.9629	15.9006	15.7218	15.597	15.5285	15.3636	15.1458	15.1112	15.0124	14.9041	14.7638	14.6009	14.5303	14.3861	14.2747	14.119	13.8831	13.8363	13.7575	13.5894	13.3631	13.3472	13.3358	13.1624	12.891	12.5887	12.6955	12.3457	12.4834	12.4489
	5.14296	20.0537	19.5078	19.2314	18.8734	18.6234	18.3822	18.1781	17.9434	17.7155	17.4844	17.2786	17.1628	16.8854	16.6494	16.5706	16.5339	16.3363	16.0889	15.9624	15.8993	15.7212	15.5973	15.5273	15.3621	15.145	15.1121	15.0116	14.9033	14.7627	14.6007	14.5317	14.3841	14.2731	14.1185	13.883	13.8354	13.7585	13.5874	13.3656	13.3465	13.3358	13.1641	12.8916	12.5908	12.6958	12.3451	12.4806	12.4468
	0	20.054	19.5072	19.2308	18.873	18.624	18.3822	18.1777	17.943	17.7155	17.4844	17.2783	17.1628	16.8861	16.6504	16.5716	16.5342	16.3353	16.0885	15.9629	15.8994	15.7225	15.597	15.527	15.3631	15.1444	15.1097	15.0116	14.9045	14.7616	14.5998	14.5298	14.3843	14.2734	14.1178	13.8822	13.8353	13.7581	13.5869	13.366	13.3444	13.3361	13.1631	12.891	12.5894	12.6958	12.3447	12.4839	12.4448
[truncated: 42 more columns]

## Sheet: Theta = 15
	Field (Oe)
Frequency (GHz)		0.1	0.2	0.3	0.4	0.5	0.6	0.7	0.8	0.9	1	1.1	1.2	1.3	1.4	1.5	1.6	1.7	1.8	1.9	2	2.1	2.2	2.3	2.4	2.5	2.6	2.7	2.8	2.9	3	3.1	3.2	3.3	3.4	3.5	3.6	3.7	3.8	3.9	4	4.1	4.2	4.3	4.4	4.5	4.6	4.7	4.8
	2854.34	20.0527	19.5091	19.2334	18.877	18.627	18.3851	18.1833	17.9489	17.7227	17.4932	17.2858	17.1725	16.9053	16.6826	16.5837	16.5485	16.348	16.1032	15.9772	15.9146	15.741	15.6167	15.5498	15.3856	15.1699	15.1383	15.0387	14.9329	14.7905	14.6291	14.5632	14.4173	14.3091	14.1533	13.9528	13.8693	13.7904	13.624	13.3976	13.3844	13.3743	13.2074	12.9313	12.6291	12.7376	12.3898	12.5317	12.5392
	2849.2	20.0527	19.5088	19.235	18.8766	18.6276	18.3857	18.1836	17.9479	17.7223	17.4932	17.2852	17.1722	16.9046	16.6833	16.5843	16.5492	16.348	16.1025	15.9772	15.9146	15.7399	15.6165	15.5492	15.3856	15.1702	15.1382	15.04	14.9326	14.7904	14.6294	14.5635	14.417	14.3083	14.1538	13.9538	13.8706	13.7905	13.6235	13.3979	13.3846	13.3739	13.2085	12.9323	12.6266	12.7371	12.3893	12.5317	12.5394
	2844.06	20.0534	19.5091	19.234	18.8763	18.6263	18.3848	18.1823	17.9492	17.7227	17.4925	17.2839	17.1735	16.9036	16.6836	16.585	16.5485	16.3483	16.1025	15.9766	15.9144	15.7412	15.6162	15.5492	15.3843	15.1696	15.139	15.0386	14.9325	14.7897	14.6289	14.5627	14.4173	14.3078	14.1533	13.9528	13.8706	13.7905	13.6237	13.3958	13.3836	13.373	13.2074	12.9312	12.6283	12.7389	12.3885	12.5314	12.5392
	2838.91	20.0531	19.5081	19.2344	18.877	18.6263	18.3857	18.1829	17.9486	17.7217	17.4928	17.2842	17.1732	16.9049	16.6829	16.5837	16.5492	16.3486	16.1032	15.9762	15.9147	15.7415	15.6164	15.5493	15.3862	15.1701	15.1379	15.0391	14.9346	14.7907	14.6284	14.5628	14.4163	14.3076	14.1535	13.9539	13.8696	13.7907	13.6229	13.3983	13.3841	13.3732	13.2088	12.9315	12.6278	12.7368	12.3885	12.5311	12.5396
	2833.77	20.0527	19.5085	19.234	18.876	18.6263	18.3851	18.1836	17.9482	17.7217	17.4932	17.2848	17.1725	16.9043	16.6839	16.585	16.5495	16.3486	16.1029	15.9762	15.9147	15.741	15.6165	15.5493	15.3857	15.1698	15.1387	15.0391	14.9339	14.7899	14.6284	14.5628	14.4167	14.3083	14.153	13.9535	13.8703	13.7902	13.6229	13.3971	13.3844	13.375	13.2072	12.931	12.6271	12.738	12.3883	12.5311	12.5397
	2828.63	20.0518	19.5085	19.234	18.877	18.627	18.3848	18.1839	17.9492	17.7227	17.4925	17.2842	17.1732	16.9046	16.6826	16.5846	16.5492	16.348	16.1019	15.9772	15.915	15.7407	15.6165	15.5495	15.3856	15.1694	15.1388	15.0391	14.9329	14.7892	14.6287	14.563	14.4165	14.3078	14.1536	13.9528	13.8701	13.7912	13.6237	13.3976	13.3856	13.3732	13.2072	12.9308	12.6276	12.737	12.3882	12.5312	12.5394
	2823.49	20.0531	19.5088	19.2347	18.8763	18.627	18.3854	18.1829	17.9492	17.7214	17.4922	17.2842	17.1729	16.904	16.6836	16.584	16.5488	16.3486	16.1025	15.9769	15.9146	15.7415	15.6157	15.5495	15.3853	15.1693	15.1385	15.0391	14.9339	14.7894	14.6281	14.563	14.417	14.3079	14.1528	13.9528	13.8704	13.7913	13.6234	13.3968	13.3843	13.374	13.2062	12.9315	12.6292	12.7376	12.3875	12.5312	12.5392
	2818.34	20.0524	19.5091	19.235	18.8763	18.627	18.3854	18.1836	17.9492	17.7217	17.4932	17.2842	17.1732	16.9049	16.6833	16.5846	16.5482	16.3486	16.1025	15.9769	15.9142	15.7399	15.6164	15.5492	15.3851	15.1694	15.1369	15.0392	14.9331	14.7904	14.6291	14.5636	14.417	14.3073	14.1527	13.9531	13.8693	13.791	13.6224	13.3978	13.383	13.3737	13.2067	12.9315	12.6273	12.7371	12.3888	12.5327	12.5384
	2813.2	20.0537	19.5091	19.234	18.8766	18.6266	18.3854	18.1823	17.9499	17.7217	17.4932	17.2845	17.1725	16.9036	16.6826	16.584	16.5498	16.3486	16.1032	15.9766	15.9144	15.7409	15.6164	15.5496	15.3859	15.1691	15.1374	15.0394	14.9341	14.7904	14.6286	14.5633	14.4176	14.3075	14.1536	13.9528	13.8701	13.7907	13.6234	13.3966	13.384	13.3737	13.2069	12.9318	12.6274	12.7381	12.3879	12.5316	12.5394
	2808.06	20.0534	19.5085	19.2337	18.8766	18.627	18.3848	18.1826	17.9492	17.7223	17.4928	17.2845	17.1732	16.9056	16.6829	16.584	16.5485	16.349	16.1029	15.9772	15.915	15.7415	15.6164	15.5493	15.3854	15.1698	15.1382	15.0394	14.9331	14.7894	14.6287	14.5628	14.4157	14.3073	14.1533	13.9518	13.8688	13.7907	13.6235	13.3975	13.3833	13.3745	13.2072	12.931	12.6287	12.7375	12.389	12.5312	12.5376
	2802.91	20.0534	19.5078	19.2344	18.8766	18.6276	18.3851	18.1829	17.9495	17.7223	17.4932	17.2845	17.1722	16.9043	16.6829	16.5843	16.5488	16.3493	16.1019	15.9767	15.9142	15.7396	15.6167	15.5492	15.3854	15.1689	15.1383	15.0387	14.9333	14.7904	14.6287	14.5635	14.417	14.3084	14.153	13.9531	13.8698	13.7902	13.624	13.3975	13.3841	13.3743	13.207	12.9318	12.6284	12.7373	12.387	12.5304	12.5396
	2797.77	20.0531	19.5104	19.2347	18.8763	18.6266	18.3854	18.1836	17.9489	17.723	17.4932	17.2845	17.1732	16.9043	16.6836	16.585	16.5495	16.3473	16.1022	15.9771	15.9144	15.7404	15.617	15.5492	15.3853	15.1699	15.1387	15.0391	14.9328	14.79	14.6294	14.5636	14.417	14.3066	14.1546	13.9528	13.8696	13.7904	13.623	13.3971	13.3838	13.3743	13.2072	12.9312	12.6281	12.7378	12.3877	12.5316	12.5378
	2792.63	20.0524	19.5094	19.234	18.8766	18.626	18.3851	18.1842	17.9486	17.723	17.4928	17.2852	17.1722	16.9043	16.6833	16.5846	16.5492	16.348	16.1025	15.9762	15.915	15.7389	15.6169	15.55	15.3864	15.1698	15.1377	15.0391	14.9328	14.7896	14.6299	14.5633	14.4165	14.3078	14.1522	13.9528	13.87	13.7907	13.6234	13.3973	13.384	13.373	13.2074	12.931	12.6289	12.7371	12.389	12.5309	12.5392
	2787.48	20.0531	19.5088	19.2347	18.8766	18.6266	18.3854	18.1836	17.9489	17.7217	17.4935	17.2845	17.1722	16.904	16.6829	16.5856	16.5498	16.348	16.1022	15.9764	15.9144	15.7422	15.6167	15.5493	15.3862	15.1691	15.137	15.0396	14.9334	14.7902	14.6286	14.5633	14.4173	14.3066	14.1546	13.9528	13.8688	13.791	13.6227	13.3984	13.3841	13.3732	13.2078	12.9313	12.6283	12.7376	12.3892	12.5311	12.5379
	2782.34	20.0534	19.5085	19.234	18.8766	18.6263	18.3854	18.1833	17.9489	17.7223	17.4928	17.2845	17.1732	16.9043	16.6833	16.583	16.5488	16.348	16.1019	15.9774	15.915	15.7407	15.6167	15.5485	15.3857	15.1691	15.1383	15.0387	14.9344	14.7896	14.6291	14.5632	14.418	14.3076	14.154	13.9528	13.8685	13.7907	13.6232	13.3968	13.3846	13.3739	13.2065	12.9313	12.6289	12.7383	12.3888	12.5308	12.5387
	2777.2	20.0537	19.5098	19.2344	18.8766	18.6256	18.3851	18.1833	17.9489	17.722	17.4928	17.2839	17.1729	16.904	16.682	16.5846	16.5492	16.348	16.1019	15.9769	15.9142	15.7409	15.6172	15.5498	15.3861	15.1696	15.1393	15.0397	14.9333	14.7896	14.6294	14.563	14.4173	14.3071	14.1536	13.9523	13.8696	13.7896	13.6229	13.397	13.3843	13.374	13.2077	12.931	12.6281	12.7376	12.3882	12.5314	12.5387
	2772.06	20.0527	19.5088	19.2337	18.8766	18.6263	18.3857	18.1829	17.9492	17.7217	17.4932	17.2852	17.1729	16.9046	16.6829	16.5846	16.5492	16.3483	16.1016	15.9769	15.9147	15.7404	15.6165	15.5492	15.3861	15.1699	15.1379	15.0399	14.9333	14.79	14.6281	14.5638	14.4185	14.3076	14.1535	13.9523	13.8688	13.79	13.6229	13.397	13.3841	13.3735	13.207	12.9307	12.6283	12.7368	12.388	12.5306	12.5386
	2766.91	20.0537	19.5088	19.2344	18.8763	18.6263	18.3848	18.1829	17.9486	17.7217	17.4928	17.2852	17.1729	16.9046	16.6829	16.5846	16.5498	16.3483	16.1016	15.9772	15.9146	15.741	15.6169	15.5498	15.3857	15.1699	15.1382	15.0389	14.9329	14.79	14.6289	14.5633	14.4168	14.3075	14.1523	13.9533	13.87	13.7902	13.6224	13.3976	13.3843	13.3734	13.2069	12.9312	12.6268	12.7373	12.3879	12.5309	12.5382
	2761.77	20.0521	19.5088	19.235	18.8763	18.6266	18.3848	18.1842	17.9486	17.723	17.4932	17.2845	17.1729	16.9036	16.6833	16.585	16.5488	16.3483	16.1022	15.9777	15.9142	15.7399	15.6165	15.5495	15.3857	15.1685	15.1383	15.0391	14.9328	14.7896	14.6289	14.5632	14.4181	14.307	14.1535	13.9538	13.8695	13.79	13.6232	13.3966	13.3835	13.3737	13.2082	12.9315	12.627	12.737	12.3867	12.5304	12.5382
	2756.63	20.0531	19.5091	19.2347	18.8766	18.6263	18.3857	18.1823	17.9495	17.7227	17.4935	17.2852	17.1725	16.9043	16.6826	16.584	16.5495	16.3473	16.1025	15.9762	15.9149	15.7407	15.6169	15.5493	15.3857	15.1694	15.1374	15.0387	14.932	14.7889	14.6287	14.563	14.417	14.3071	14.1535	13.9525	13.8695	13.7896	13.6216	13.3968	13.383	13.373	13.2074	12.9313	12.6278	12.7358	12.3869	12.5312	12.5386
	2751.48	20.0531	19.5091	19.2337	18.876	18.626	18.3848	18.1826	17.9486	17.7223	17.4928	17.2842	17.1735	16.9036	16.6833	16.585	16.5485	16.348	16.1025	15.9777	15.9149	15.7404	15.6174	15.5493	15.3857	15.1694	15.138	15.0394	14.932	14.7896	14.6286	14.5627	14.4178	14.3073	14.1536	13.9531	13.8695	13.7884	13.6234	13.3976	13.3833	13.3734	13.207	12.9313	12.6287	12.7376	12.387	12.5303	12.5379
	2746.34	20.0537	19.5091	19.2344	18.8766	18.6273	18.3844	18.1836	17.9482	17.722	17.4935	17.2848	17.1725	16.9046	16.6829	16.5843	16.5495	16.348	16.1016	15.9782	15.9155	15.7394	15.6169	15.5496	15.3859	15.1688	15.1379	15.0387	14.9329	14.7891	14.6292	14.5632	14.418	14.3068	14.1538	13.9528	13.8687	13.7899	13.6221	13.3978	13.3838	13.3729	13.2075	12.9305	12.6279	12.737	12.388	12.5306	12.5387
	2741.2	20.0514	19.5098	19.2344	18.8766	18.6266	18.3848	18.1836	17.9486	17.7227	17.4928	17.2842	17.1738	16.9046	16.6836	16.5853	16.5495	16.347	16.1022	15.9764	15.915	15.7415	15.6165	15.549	15.3851	15.1693	15.1377	15.0391	14.9331	14.7894	14.6287	14.5635	14.4173	14.3071	14.1532	13.9528	13.8687	13.79	13.6227	13.397	13.3838	13.373	13.2067	12.9312	12.6279	12.737	12.388	12.529	12.5392
	2736.05	20.0534	19.5081	19.2344	18.8763	18.6263	18.3848	18.1836	17.9495	17.723	17.4932	17.2848	17.1722	16.904	16.6833	16.584	16.5495	16.3473	16.1029	15.9762	15.915	15.7401	15.6175	15.5498	15.3856	15.1699	15.1382	15.0389	14.9331	14.7889	14.6287	14.5636	14.417	14.307	14.1528	13.9533	13.8691	13.7904	13.6227	13.3966	13.384	13.3734	13.2069	12.9305	12.627	12.7367	12.3879	12.5316	12.5374
	2730.91	20.054	19.5091	19.2344	18.877	18.6276	18.3851	18.1829	17.9499	17.722	17.4935	17.2848	17.1729	16.9049	16.6836	16.585	16.5501	16.348	16.1022	15.9766	15.9152	15.741	15.6169	15.5505	15.3856	15.1693	15.1383	15.0396	14.9328	14.7899	14.6291	14.5633	14.4176	14.3068	14.1514	13.9539	13.8695	13.7902	13.6229	13.3973	13.3844	13.3737	13.2064	12.9305	12.6271	12.7376	12.3885	12.5303	12.5381
	2725.77	20.0531	19.5081	19.234	18.8766	18.627	18.3848	18.1826	17.9489	17.7223	17.4932	17.2842	17.1729	16.9049	16.6833	16.5843	16.5498	16.3477	16.1016	15.9772	15.9144	15.7402	15.6172	15.5488	15.3862	15.1699	15.1387	15.0391	14.9325	14.79	14.6283	14.5635	14.4167	14.3068	14.1533	13.9531	13.8693	13.791	13.6226	13.3966	13.3838	13.374	13.2069	12.9307	12.6273	12.7367	12.389	12.5311	12.5374
	2720.63	20.0531	19.5085	19.2347	18.8773	18.6266	18.3844	18.1829	17.9486	17.7214	17.4935	17.2852	17.1732	16.9049	16.6826	16.5856	16.5498	16.348	16.1019	15.9769	15.9162	15.7396	15.617	15.549	15.3851	15.1694	15.1383	15.0396	14.9323	14.7892	14.6289	14.5627	14.417	14.3063	14.1533	13.9535	13.8701	13.7897	13.6221	13.3968	13.3836	13.3727	13.2069	12.93	12.6279	12.7358	12.3893	12.5303	12.5381
	2715.48	20.0531	19.5091	19.2334	18.8766	18.627	18.3848	18.1836	17.9489	17.7223	17.4928	17.2845	17.1735	16.904	16.6839	16.585	16.5495	16.3486	16.1019	15.9769	15.9152	15.7419	15.6164	15.5492	15.3854	15.1696	15.1379	15.0399	14.9329	14.7909	14.6292	14.564	14.4172	14.3063	14.152	13.9535	13.869	13.7899	13.6226	13.3975	13.3833	13.373	13.2085	12.9303	12.6261	12.7375	12.3879	12.5309	12.5373
	2710.34	20.0531	19.5081	19.235	18.876	18.6266	18.3854	18.1849	17.9492	17.7223	17.4935	17.2842	17.1735	16.9043	16.6826	16.5846	16.5492	16.3473	16.1016	15.9772	15.9142	15.7404	15.6164	15.5496	15.3857	15.1686	15.1382	15.0394	14.9334	14.7892	14.6291	14.5638	14.4173	14.3071	14.1533	13.9536	13.8698	13.79	13.623	13.3971	13.3836	13.3734	13.2061	12.9302	12.6296	12.7371	12.3885	12.5295	12.5378
	2705.2	20.0531	19.5081	19.2337	18.877	18.6263	18.3854	18.1833	17.9502	17.7233	17.4922	17.2845	17.1725	16.904	16.6839	16.5856	16.5492	16.349	16.1016	15.9772	15.9144	15.7394	15.6165	15.5496	15.3862	15.1688	15.1377	15.0387	14.9336	14.7896	14.6276	14.564	14.4173	14.3066	14.1523	13.9525	13.8695	13.7894	13.6221	13.3966	13.3833	13.3732	13.2065	12.9305	12.6284	12.7368	12.3883	12.5308	12.5373
	2700.05	20.0521	19.5094	19.2337	18.877	18.6273	18.3848	18.1846	17.9486	17.7214	17.4928	17.2855	17.1732	16.9046	16.6836	16.584	16.5492	16.348	16.1019	15.9772	15.9147	15.741	15.6165	15.5488	15.3856	15.1694	15.1375	15.04	14.9333	14.7891	14.6273	14.5636	14.4168	14.307	14.1519	13.9535	13.8696	13.7897	13.6235	13.396	13.3838	13.3737	13.2056	12.9308	12.6281	12.737	12.3893	12.5299	12.5384
	2694.91	20.0537	19.5088	19.2347	18.8763	18.6266	18.3851	18.1829	17.9499	17.7217	17.4928	17.2852	17.1735	16.904	16.6836	16.5846	16.5492	16.348	16.1019	15.9772	15.9152	15.7425	15.6162	15.5482	15.3857	15.1681	15.1387	15.0392	14.9321	14.7896	14.6287	14.5627	14.4167	14.3078	14.1527	13.9523	13.8696	13.7899	13.6221	13.3965	13.3838	13.3737	13.2075	12.9305	12.6281	12.7371	12.3872	12.5306	12.5369
	2689.77	20.0531	19.5088	19.234	18.877	18.6273	18.3851	18.1839	17.9492	17.7227	17.4935	17.2845	17.1729	16.9046	16.6842	16.5846	16.5495	16.348	16.1012	15.9775	15.9154	15.7401	15.6172	15.5493	15.3862	15.1698	15.138	15.0394	14.9336	14.7884	14.6297	14.5632	14.417	14.3073	14.1525	13.953	13.8683	13.7891	13.6227	13.3973	13.3836	13.3727	13.207	12.9307	12.6268	12.7363	12.3888	12.5301	12.5379
	2684.63	20.0534	19.5088	19.2337	18.877	18.6266	18.3851	18.1826	17.9482	17.7217	17.4935	17.2848	17.1735	16.9053	16.6829	16.5843	16.5492	16.348	16.1022	15.9772	15.9144	15.7412	15.6174	15.5488	15.3853	15.1689	15.1387	15.0391	14.9334	14.7891	14.6274	14.5632	14.417	14.3071	14.152	13.953	13.8691	13.7891	13.6224	13.3966	13.3836	13.3732	13.207	12.93	12.6278	12.7368	12.3885	12.5304	12.5365
	2679.48	20.0537	19.5085	19.235	18.8766	18.627	18.3848	18.1836	17.9499	17.723	17.4932	17.2845	17.1735	16.9046	16.6842	16.585	16.5485	16.3473	16.1025	15.9769	15.9149	15.7406	15.6178	15.5488	15.3853	15.1686	15.1382	15.0391	14.9336	14.7892	14.6279	14.5636	14.416	14.3068	14.1525	13.951	13.8703	13.7896	13.6224	13.3968	13.3833	13.3727	13.207	12.9307	12.6271	12.7365	12.3895	12.5303	12.5366
	2674.34	20.0527	19.5091	19.2347	18.8773	18.6263	18.3854	18.1826	17.9495	17.7227	17.4935	17.2845	17.1725	16.9049	16.6842	16.5846	16.5488	16.3473	16.1019	15.9767	15.9141	15.741	15.6174	15.5495	15.3854	15.1691	15.1377	15.0396	14.9323	14.7907	14.6287	14.5632	14.4165	14.3068	14.1525	13.9525	13.8695	13.7897	13.6219	13.3962	13.3836	13.3734	13.2077	12.9307	12.6271	12.7375	12.3872	12.5298	12.5363
	2669.2	20.0531	19.5091	19.2344	18.8766	18.6266	18.3851	18.1833	17.9486	17.7223	17.4925	17.2855	17.1732	16.9043	16.6833	16.5846	16.5488	16.3477	16.1022	15.9772	15.9149	15.7396	15.6167	15.5492	15.3853	15.1694	15.1372	15.0399	14.9334	14.7891	14.6283	14.5627	14.4159	14.3068	14.1535	13.9526	13.8695	13.7892	13.6219	13.3958	13.3835	13.3724	13.2069	12.9305	12.6274	12.7363	12.3883	12.5301	12.5382
	2664.05	20.0527	19.5091	19.2347	18.877	18.6279	18.3851	18.182	17.9492	17.7223	17.4935	17.2852	17.1722	16.904	16.6836	16.5837	16.5482	16.348	16.1019	15.9772	15.9144	15.741	15.6172	15.5488	15.3859	15.1681	15.1382	15.0391	14.932	14.7891	14.6292	14.5625	14.417	14.3063	14.1525	13.9521	13.8701	13.7894	13.6229	13.3963	13.3835	13.3722	13.2082	12.9313	12.6271	12.7367	12.3885	12.5304	12.5369
	2658.91	20.0531	19.5085	19.2344	18.8763	18.6269	18.3844	18.1829	17.9495	17.7214	17.4932	17.2852	17.1738	16.9043	16.6839	16.5843	16.5488	16.3486	16.1025	15.9759	15.9162	15.7409	15.6167	15.5496	15.3862	15.1694	15.138	15.0394	14.9331	14.7897	14.6283	14.5625	14.4155	14.3066	14.1525	13.9528	13.8688	13.7894	13.6217	13.3966	13.3838	13.3721	13.207	12.9308	12.6274	12.738	12.3879	12.5286	12.5361
	2653.77	20.0534	19.5085	19.2347	18.8766	18.6263	18.3848	18.1823	17.9492	17.7227	17.4928	17.2852	17.1729	16.9053	16.6833	16.5859	16.5488	16.3493	16.1019	15.9772	15.9146	15.7397	15.6159	15.5496	15.3866	15.1694	15.1379	15.0396	14.9318	14.79	14.6279	14.563	14.4167	14.307	14.1532	13.9536	13.8688	13.7892	13.6222	13.3963	13.384	13.3722	13.207	12.9307	12.6276	12.7375	12.3883	12.5298	12.5363
	2648.62	20.0537	19.5094	19.2357	18.877	18.6266	18.3854	18.1829	17.9482	17.7217	17.4932	17.2852	17.1722	16.9043	16.6833	16.5859	16.5495	16.3473	16.1022	15.9771	15.9149	15.7415	15.617	15.5492	15.3862	15.1688	15.1382	15.04	14.9334	14.7897	14.6283	14.5635	14.417	14.3066	14.152	13.9531	13.8688	13.7899	13.6214	13.397	13.3828	13.3729	13.2064	12.9302	12.6261	12.7358	12.3892	12.5298	12.5387
	2643.48	20.0544	19.5088	19.2344	18.8773	18.626	18.3851	18.1839	17.9492	17.7227	17.4928	17.2858	17.1729	16.9036	16.6829	16.584	16.5492	16.3493	16.1016	15.9777	15.9147	15.7404	15.6162	15.5493	15.3857	15.1686	15.1379	15.0386	14.932	14.7897	14.6292	14.5618	14.4159	14.3068	14.1538	13.9531	13.8691	13.7902	13.6234	13.3965	13.3833	13.3724	13.2082	12.93	12.6279	12.7373	12.3885	12.5304	12.5365
	2638.34	20.0527	19.5088	19.235	18.8766	18.6266	18.3851	18.1829	17.9492	17.7223	17.4932	17.2845	17.1722	16.9043	16.6836	16.585	16.5485	16.3486	16.1019	15.9767	15.9141	15.7407	15.616	15.5493	15.3861	15.1689	15.1377	15.0402	14.9339	14.7894	14.6276	14.5622	14.4168	14.3062	14.152	13.9525	13.8687	13.79	13.6214	13.397	13.3823	13.3732	13.2074	12.9307	12.626	12.7376	12.3879	12.5296	12.5363
	2633.2	20.0524	19.5091	19.2354	18.8766	18.626	18.3848	18.1833	17.9495	17.723	17.4935	17.2848	17.1725	16.9033	16.6833	16.5853	16.5488	16.3483	16.1025	15.9766	15.9141	15.7414	15.6167	15.5498	15.3864	15.1696	15.1377	15.0384	14.9334	14.7896	14.6278	14.5622	14.4172	14.3062	14.154	13.953	13.8693	13.7904	13.623	13.3962	13.383	13.3726	13.2069	12.9299	12.6278	12.7365	12.3874	12.5291	12.5363
	2628.05	20.0531	19.5078	19.236	18.8773	18.627	18.3851	18.1833	17.9482	17.7223	17.4928	17.2845	17.1732	16.9043	16.6836	16.584	16.5498	16.349	16.1022	15.9771	15.9146	15.7409	15.6165	15.5485	15.3856	15.1688	15.1369	15.0394	14.9334	14.7904	14.6291	14.5627	14.4162	14.3068	14.1522	13.9531	13.8691	13.7886	13.6227	13.397	13.3828	13.3727	13.2054	12.9299	12.6266	12.7363	12.3888	12.5312	12.5384
	2622.91	20.0524	19.5094	19.235	18.877	18.6269	18.3848	18.1836	17.9492	17.7223	17.4932	17.2842	17.1729	16.9049	16.6833	16.5853	16.5488	16.348	16.1016	15.9772	15.9152	15.7412	15.6167	15.5495	15.3866	15.1686	15.138	15.0396	14.9326	14.7902	14.6279	14.5628	14.4172	14.3073	14.1543	13.9531	13.8688	13.7886	13.6214	13.3958	13.3835	13.3726	13.2069	12.9294	12.6268	12.7371	12.3872	12.5293	12.536
	2617.77	20.0527	19.5091	19.2354	18.877	18.6266	18.3844	18.1829	17.9492	17.7217	17.4928	17.2852	17.1735	16.9036	16.6829	16.5853	16.5492	16.349	16.1022	15.9766	15.9152	15.7404	15.6169	15.5488	15.3862	15.1686	15.138	15.0384	14.9321	14.7894	14.6283	14.5628	14.4163	14.3063	14.1527	13.9525	13.8683	13.791	13.6217	13.3968	13.383	13.3721	13.2075	12.9303	12.6281	12.7363	12.3883	12.5308	12.5378
	2612.62	20.0521	19.5088	19.235	18.8763	18.6263	18.3851	18.182	17.9495	17.7233	17.4925	17.2839	17.1732	16.903	16.6842	16.584	16.5488	16.348	16.1019	15.9762	15.9149	15.7402	15.6165	15.5488	15.3856	15.1693	15.1375	15.0392	14.9326	14.7905	14.6287	14.5618	14.417	14.3065	14.153	13.953	13.8688	13.7894	13.6226	13.397	13.3826	13.3729	13.2064	12.9302	12.627	12.736	12.388	12.5299	12.5363
	2607.48	20.0537	19.5088	19.2347	18.8773	18.6279	18.3848	18.1829	17.9489	17.7214	17.4922	17.2845	17.1742	16.9036	16.6833	16.5843	16.5488	16.3483	16.1029	15.9766	15.9144	15.7415	15.6169	15.5487	15.3862	15.1688	15.1374	15.0387	14.932	14.7889	14.6283	14.5628	14.416	14.3063	14.1536	13.9521	13.868	13.7902	13.6222	13.397	13.3835	13.3726	13.2078	12.93	12.6271	12.7352	12.3882	12.5296	12.5369
	2602.34	20.0537	19.5094	19.2344	18.8766	18.6273	18.3844	18.1833	17.9489	17.7223	17.4932	17.2855	17.1735	16.9046	16.6829	16.5856	16.5488	16.3483	16.1022	15.9762	15.9142	15.7407	15.6165	15.5488	15.3864	15.1681	15.1372	15.0391	14.9315	14.7891	14.627	14.5617	14.4162	14.3068	14.1535	13.9541	13.8687	13.7894	13.6229	13.3971	13.3838	13.3724	13.2064	12.93	12.6271	12.7363	12.3883	12.5301	12.5358
	2597.19	20.0521	19.5085	19.2354	18.8763	18.6263	18.3844	18.1842	17.9492	17.723	17.4932	17.2842	17.1729	16.9046	16.6826	16.5846	16.5492	16.3483	16.1019	15.9771	15.9144	15.7406	15.6165	15.5493	15.3864	15.1688	15.1374	15.0399	14.9338	14.7887	14.6279	14.5625	14.4167	14.3068	14.1522	13.9531	13.8685	13.7899	13.6229	13.3976	13.3838	13.3722	13.2077	12.93	12.6271	12.736	12.3875	12.5293	12.5368
	2592.05	20.0527	19.5091	19.2354	18.8763	18.6266	18.3851	18.1829	17.9489	17.723	17.4928	17.2845	17.1738	16.9046	16.6836	16.5853	16.5498	16.3483	16.1025	15.9774	15.9149	15.7407	15.6159	15.549	15.3862	15.1691	15.1379	15.0387	14.9325	14.7887	14.6291	14.562	14.4165	14.3071	14.1527	13.953	13.8688	13.7899	13.6226	13.3971	13.3831	13.3722	13.2078	12.9299	12.6255	12.7354	12.3885	12.5303	12.5353
	2586.91	20.0531	19.5088	19.2347	18.8766	18.6266	18.3854	18.1829	17.9492	17.7223	17.4919	17.2852	17.1732	16.9046	16.6833	16.5846	16.5495	16.3486	16.1022	15.9759	15.9146	15.7401	15.6169	15.5488	15.3854	15.168	15.1377	15.0381	14.9328	14.7884	14.6286	14.5627	14.4176	14.3071	14.1535	13.9536	13.8695	13.7897	13.6232	13.3962	13.383	13.3726	13.2054	12.9303	12.6263	12.7357	12.3898	12.5299	12.5378
	2581.77	20.0527	19.5094	19.2357	18.877	18.627	18.3844	18.1829	17.9489	17.722	17.4928	17.2848	17.1725	16.904	16.6833	16.5846	16.5498	16.3477	16.1016	15.9759	15.9146	15.7401	15.6162	15.5495	15.3848	15.1688	15.1372	15.0386	14.9325	14.7894	14.6278	14.5623	14.417	14.3075	14.153	13.9536	13.868	13.7894	13.6224	13.3958	13.3838	13.3721	13.2077	12.9297	12.6263	12.7349	12.3866	12.5293	12.5371
	2576.62	20.0518	19.5081	19.2353	18.877	18.6266	18.3854	18.1833	17.9492	17.7214	17.4932	17.2855	17.1732	16.904	16.6846	16.5859	16.5495	16.349	16.1025	15.9774	15.9146	15.7407	15.6165	15.549	15.3862	15.1678	15.1367	15.0379	14.9323	14.7891	14.6278	14.563	14.417	14.3073	14.153	13.953	13.8685	13.7897	13.6227	13.397	13.3833	13.3729	13.2059	12.9302	12.626	12.7354	12.3883	12.5291	12.5381
	2571.48	20.0531	19.5088	19.235	18.877	18.6273	18.3844	18.1833	17.9489	17.7217	17.4935	17.2855	17.1735	16.9036	16.6842	16.5843	16.5492	16.3486	16.1019	15.9762	15.9154	15.7401	15.616	15.5482	15.3861	15.1685	15.1374	15.0389	14.9323	14.7882	14.6289	14.5628	14.4173	14.3065	14.1528	13.9533	13.8687	13.7899	13.6221	13.3966	13.3826	13.3722	13.2072	12.9294	12.6268	12.735	12.3883	12.529	12.5369
	2566.34	20.0524	19.5085	19.2354	18.8763	18.6266	18.3851	18.1849	17.9489	17.7217	17.4928	17.2845	17.1732	16.9033	16.6836	16.5843	16.5488	16.3483	16.1019	15.9774	15.9141	15.7407	15.6162	15.5495	15.3866	15.1676	15.1374	15.0391	14.9318	14.7887	14.6279	14.5628	14.417	14.3065	14.1538	13.9525	13.8693	13.7894	13.6219	13.396	13.3828	13.3719	13.2062	12.9297	12.6258	12.7363	12.3874	12.5298	12.5378
	2561.19	20.0534	19.5088	19.2347	18.8766	18.6279	18.3848	18.1842	17.9486	17.7236	17.4932	17.2845	17.1732	16.904	16.6836	16.585	16.5482	16.3483	16.1016	15.9762	15.9142	15.7399	15.6159	15.5498	15.3867	15.1675	15.137	15.0384	14.9334	14.7887	14.6284	14.5615	14.4181	14.3068	14.1517	13.9528	13.8685	13.7891	13.6232	13.3965	13.3833	13.3724	13.2061	12.9294	12.627	12.7355	12.3862	12.5282	12.5363
	2556.05	20.0527	19.5088	19.2347	18.8766	18.627	18.3848	18.1833	17.9492	17.7227	17.4922	17.2852	17.1738	16.9046	16.6836	16.5846	16.5495	16.3477	16.1029	15.9761	15.9147	15.7409	15.6167	15.5492	15.3859	15.1685	15.1372	15.0392	14.9326	14.7892	14.6279	14.5625	14.417	14.3066	14.1527	13.9523	13.8698	13.7899	13.6217	13.3965	13.3843	13.3716	13.207	12.9297	12.626	12.7349	12.387	12.529	12.5374
	2550.91	20.0531	19.5088	19.2337	18.8763	18.6266	18.3851	18.1833	17.9499	17.7217	17.4925	17.2852	17.1732	16.9046	16.6833	16.585	16.5492	16.348	16.1029	15.9762	15.9146	15.7401	15.6164	15.5496	15.3854	15.1686	15.1387	15.0384	14.932	14.7886	14.6273	14.563	14.417	14.3065	14.1533	13.9526	13.869	13.7894	13.6213	13.395	13.3826	13.3729	13.2064	12.929	12.6274	12.7334	12.3882	12.5293	12.5356
	2545.77	20.0524	19.5085	19.2334	18.8766	18.6273	18.3844	18.1826	17.9499	17.7227	17.4932	17.2848	17.1722	16.904	16.6836	16.585	16.5488	16.3483	16.1019	15.9757	15.9149	15.7409	15.6157	15.5495	15.3859	15.1673	15.1383	15.0394	14.9331	14.7896	14.627	14.5622	14.4167	14.3065	14.1532	13.9533	13.8685	13.7894	13.6226	13.3957	13.3818	13.3722	13.2061	12.9305	12.6248	12.7363	12.3872	12.528	12.5363
	2540.62	20.0527	19.5078	19.234	18.8757	18.627	18.3844	18.1836	17.9489	17.722	17.4928	17.2855	17.1729	16.9053	16.6833	16.5843	16.5488	16.3483	16.1022	15.9756	15.9146	15.7396	15.6164	15.5493	15.3844	15.1698	15.1369	15.0397	14.9329	14.7882	14.6279	14.563	14.4168	14.3062	14.1512	13.9526	13.869	13.7889	13.6224	13.3962	13.3826	13.3716	13.2062	12.9297	12.6268	12.7342	12.3869	12.5293	12.5347
	2535.48	20.0531	19.5085	19.2354	18.8763	18.6273	18.3844	18.1833	17.9499	17.722	17.4935	17.2848	17.1732	16.9036	16.6836	16.5833	16.5488	16.349	16.1022	15.9764	15.9149	15.7402	15.6157	15.5485	15.3859	15.1676	15.1382	15.0392	14.932	14.7887	14.6266	14.5632	14.418	14.3066	14.1527	13.9528	13.8687	13.7894	13.6221	13.3953	13.3833	13.3716	13.2064	12.9289	12.6248	12.735	12.3875	12.5286	12.5348
	2530.34	20.0534	19.5088	19.2347	18.877	18.6273	18.3854	18.1836	17.9492	17.7223	17.4928	17.2848	17.1732	16.9043	16.6833	16.585	16.5492	16.3486	16.1025	15.9771	15.9149	15.7402	15.6162	15.5509	15.3854	15.1688	15.138	15.0386	14.9316	14.7887	14.6284	14.5625	14.4176	14.3065	14.1523	13.9526	13.8683	13.79	13.6222	13.3966	13.3823	13.3721	13.2057	12.9292	12.6266	12.7342	12.3875	12.529	12.5353
	2525.19	20.0534	19.5085	19.235	18.876	18.6263	18.3844	18.1833	17.9499	17.723	17.4935	17.2842	17.1725	16.9043	16.6839	16.585	16.5485	16.3486	16.1022	15.9769	15.915	15.7404	15.6165	15.5487	15.3856	15.1686	15.1372	15.0397	14.9323	14.7882	14.6273	14.5622	14.4162	14.3068	14.1535	13.9518	13.8687	13.7899	13.6224	13.3962	13.3823	13.3716	13.2064	12.9289	12.6252	12.734	12.387	12.5278	12.5363
	2520.05	20.0527	19.5091	19.2357	18.8763	18.6273	18.3851	18.1836	17.9495	17.7223	17.4938	17.2848	17.1735	16.9036	16.6836	16.585	16.5485	16.349	16.1016	15.9764	15.9142	15.7406	15.6165	15.5485	15.3864	15.1675	15.1379	15.0396	14.9323	14.7879	14.627	14.5627	14.4168	14.3068	14.1525	13.9508	13.8688	13.7899	13.623	13.3962	13.383	13.3719	13.2052	12.9292	12.6276	12.735	12.3867	12.5286	12.5353
	2514.91	20.0537	19.5088	19.2344	18.8763	18.6276	18.3844	18.1836	17.9495	17.722	17.4925	17.2839	17.1738	16.9043	16.6846	16.5856	16.5488	16.348	16.1019	15.9772	15.9141	15.7398	15.6165	15.5496	15.3862	15.1683	15.1377	15.0386	14.9318	14.7884	14.6279	14.563	14.4165	14.3062	14.1532	13.9513	13.8693	13.7899	13.6217	13.396	13.3831	13.3721	13.2067	12.9292	12.6258	12.7357	12.3877	12.529	12.5352
	2509.76	20.0524	19.5085	19.2354	18.8763	18.6266	18.3854	18.1833	17.9505	17.7227	17.4928	17.2845	17.1729	16.9049	16.6842	16.5846	16.5485	16.348	16.1022	15.9767	15.9139	15.7402	15.6172	15.5493	15.3856	15.1676	15.1385	15.0394	14.9316	14.7891	14.6271	14.5627	14.4167	14.3065	14.1538	13.9525	13.8685	13.7897	13.6229	13.3957	13.3826	13.3716	13.2062	12.9292	12.6265	12.7336	12.3882	12.5293	12.5339
	2504.62	20.0524	19.5085	19.2344	18.8753	18.6273	18.3857	18.1829	17.9492	17.722	17.4932	17.2852	17.1732	16.9046	16.6836	16.585	16.5488	16.349	16.1025	15.9764	15.9152	15.7412	15.6167	15.5488	15.3857	15.1681	15.1377	15.0394	14.9326	14.7881	14.6276	14.5625	14.4162	14.306	14.1515	13.9521	13.8683	13.7887	13.6239	13.3962	13.3823	13.3709	13.2057	12.9294	12.6252	12.7352	12.3885	12.5282	12.5363
	2499.48	20.0527	19.5094	19.234	18.8763	18.627	18.3854	18.182	17.9495	17.7214	17.4928	17.2848	17.1725	16.904	16.6839	16.5846	16.5488	16.348	16.1016	15.9762	15.9146	15.7406	15.6164	15.55	15.3864	15.1678	15.1377	15.0397	14.9331	14.7881	14.6268	14.5625	14.4168	14.3057	14.1517	13.9517	13.8677	13.7887	13.6226	13.3965	13.3828	13.3717	13.2064	12.9297	12.625	12.7342	12.3867	12.5286	12.5335
	2494.34	20.0524	19.5081	19.234	18.876	18.6273	18.3848	18.1829	17.9492	17.723	17.4928	17.2845	17.1732	16.9043	16.6839	16.5846	16.5488	16.3486	16.1012	15.9764	15.9139	15.7409	15.6165	15.5498	15.3864	15.1676	15.1379	15.0382	14.9326	14.7886	14.6284	14.5627	14.4162	14.3062	14.1525	13.9512	13.868	13.7894	13.6224	13.3966	13.382	13.3714	13.2065	12.9297	12.6253	12.736	12.3879	12.528	12.5342
	2489.19	20.0524	19.5085	19.2344	18.8766	18.6276	18.3854	18.1823	17.9489	17.7217	17.4932	17.2845	17.1732	16.9043	16.6839	16.5853	16.5485	16.3477	16.1016	15.9759	15.9149	15.7404	15.6165	15.5501	15.3854	15.1673	15.138	15.0379	14.9328	14.7891	14.6279	14.562	14.4157	14.3063	14.1522	13.9507	13.8683	13.7886	13.6229	13.3968	13.3825	13.3716	13.2057	12.929	12.6265	12.7355	12.3862	12.5277	12.5342
	2484.05	20.0521	19.5085	19.2344	18.876	18.627	18.3851	18.1836	17.9495	17.7223	17.4928	17.2845	17.1732	16.9043	16.6842	16.5853	16.5492	16.347	16.1019	15.9762	15.9147	15.7404	15.6165	15.549	15.3857	15.1686	15.1372	15.0379	14.9318	14.7889	14.6273	14.5617	14.4165	14.307	14.151	13.9512	13.8674	13.7886	13.6224	13.3968	13.383	13.3704	13.2062	12.9285	12.625	12.7349	12.3862	12.527	12.5353
	2478.91	20.0531	19.5094	19.2344	18.8763	18.6279	18.3848	18.1846	17.9495	17.723	17.4928	17.2852	17.1725	16.9036	16.6836	16.585	16.5488	16.3483	16.1022	15.9764	15.915	15.7396	15.6175	15.5506	15.3854	15.1678	15.1367	15.0394	14.9323	14.7887	14.6271	14.5615	14.4165	14.3062	14.1514	13.9523	13.8669	13.7891	13.6222	13.3958	13.3825	13.3713	13.2054	12.9289	12.6257	12.7352	12.3864	12.528	12.5352
	2473.76	20.0524	19.5091	19.2344	18.876	18.6279	18.3848	18.1833	17.9492	17.722	17.4932	17.2858	17.1725	16.9043	16.6846	16.584	16.5488	16.3486	16.1016	15.9766	15.9144	15.7404	15.6172	15.5495	15.3866	15.1683	15.1377	15.0382	14.9318	14.7886	14.627	14.5615	14.4165	14.3066	14.1523	13.9515	13.868	13.7892	13.623	13.3976	13.3826	13.3704	13.2054	12.9285	12.6245	12.7354	12.3862	12.5278	12.5347
	2468.62	20.0521	19.5085	19.234	18.876	18.6279	18.3841	18.1833	17.9486	17.722	17.4935	17.2852	17.1725	16.9046	16.6836	16.5843	16.5485	16.3483	16.1022	15.9766	15.9136	15.7396	15.6162	15.5495	15.3864	15.1675	15.1379	15.0391	14.9321	14.7884	14.6274	14.5615	14.4168	14.3062	14.1522	13.9507	13.8672	13.7886	13.6226	13.3958	13.3825	13.3717	13.2061	12.9281	12.6257	12.7339	12.3869	12.5278	12.5337
	2463.48	20.0531	19.5088	19.235	18.876	18.6273	18.3854	18.1829	17.9499	17.7214	17.4932	17.2855	17.1735	16.9043	16.6839	16.5846	16.5485	16.3486	16.1022	15.9764	15.9144	15.7396	15.6167	15.5479	15.3875	15.1686	15.1374	15.0391	14.9318	14.7887	14.6281	14.5615	14.4167	14.3063	14.1519	13.9515	13.8685	13.7887	13.6224	13.3965	13.3817	13.3719	13.2061	12.9285	12.6245	12.7344	12.3869	12.5273	12.535
	2458.33	20.0527	19.5088	19.2347	18.8757	18.6276	18.3848	18.1836	17.9492	17.7227	17.4932	17.2845	17.1729	16.9046	16.6833	16.584	16.5475	16.348	16.1022	15.9769	15.9149	15.741	15.6169	15.5505	15.3857	15.1678	15.1377	15.0386	14.9328	14.7889	14.6274	14.5614	14.4165	14.3073	14.1512	13.952	13.8675	13.7894	13.6226	13.3952	13.3826	13.3709	13.2062	12.9289	12.6242	12.7337	12.3872	12.5269	12.5342
	2453.19	20.0531	19.5085	19.2347	18.876	18.6263	18.3857	18.1839	17.9499	17.7214	17.4932	17.2848	17.1729	16.9046	16.6836	16.5846	16.5492	16.3483	16.1016	15.9769	15.9139	15.7414	15.6164	15.549	15.3862	15.168	15.1374	15.0389	14.9318	14.7873	14.6283	14.5622	14.4167	14.3068	14.1535	13.9513	13.8683	13.7894	13.6224	13.3965	13.383	13.3709	13.2062	12.9281	12.6239	12.734	12.3866	12.526	12.5363
	2448.05	20.0527	19.5088	19.2344	18.876	18.6279	18.3851	18.1842	17.9489	17.7236	17.4925	17.2858	17.1722	16.904	16.6842	16.5846	16.5482	16.348	16.1022	15.9761	15.9144	15.7402	15.6174	15.5488	15.3851	15.168	15.137	15.0389	14.9308	14.7881	14.6284	14.5622	14.4172	14.3068	14.1532	13.951	13.8674	13.7887	13.6232	13.3962	13.3818	13.3706	13.2061	12.9279	12.625	12.7337	12.3854	12.5272	12.5348
	2442.91	20.0531	19.5088	19.2337	18.876	18.6273	18.3844	18.1836	17.9489	17.722	17.4928	17.2855	17.1729	16.904	16.6842	16.585	16.5492	16.3477	16.1019	15.9761	15.9144	15.741	15.616	15.5493	15.3862	15.1672	15.1387	15.0384	14.9313	14.7876	14.6274	14.5617	14.4163	14.3075	14.1528	13.9512	13.867	13.7878	13.6222	13.396	13.3826	13.3709	13.2052	12.9281	12.6247	12.7344	12.3867	12.5264	12.5352
	2437.76	20.0527	19.5085	19.2331	18.876	18.6266	18.3851	18.1829	17.9486	17.722	17.4928	17.2845	17.1719	16.9046	16.6836	16.5859	16.5495	16.3486	16.1025	15.9767	15.9146	15.7404	15.6172	15.549	15.3856	15.1683	15.1379	15.0384	14.9315	14.7882	14.6273	14.5615	14.4172	14.3066	14.1517	13.9513	13.8687	13.7891	13.623	13.3962	13.3823	13.3714	13.2057	12.9284	12.6252	12.7337	12.3849	12.5275	12.5353
	2432.62	20.0521	19.5085	19.2344	18.876	18.6253	18.3851	18.1833	17.9489	17.7227	17.4935	17.2848	17.1719	16.9043	16.6839	16.5846	16.5488	16.3486	16.1025	15.9774	15.9147	15.7402	15.6159	15.549	15.3854	15.168	15.1379	15.0399	14.9321	14.7881	14.6274	14.5615	14.4165	14.3078	14.1527	13.9518	13.8669	13.7879	13.6213	13.3957	13.3818	13.37	13.2061	12.9279	12.6235	12.7334	12.3854	12.5262	12.5355
	2427.48	20.0524	19.5085	19.2344	18.8766	18.6266	18.3851	18.1826	17.9486	17.723	17.4928	17.2855	17.1729	16.9046	16.6833	16.5859	16.5482	16.3486	16.1025	15.9767	15.915	15.7404	15.6167	15.5487	15.3846	15.1673	15.137	15.0397	14.9321	14.7882	14.6274	14.5614	14.4168	14.3068	14.1517	13.9513	13.8678	13.7886	13.6224	13.3955	13.3812	13.3706	13.2049	12.9279	12.6243	12.7323	12.3843	12.5282	12.5343
	2422.33	20.0527	19.5081	19.2331	18.8763	18.6263	18.3851	18.1836	17.9492	17.7223	17.4932	17.2848	17.1729	16.9036	16.6842	16.5843	16.5488	16.348	16.1025	15.9769	15.9137	15.7397	15.6162	15.5485	15.3856	15.1667	15.1377	15.0381	14.9308	14.7873	14.6281	14.5612	14.417	14.307	14.1528	13.9517	13.8683	13.7892	13.6216	13.3957	13.3826	13.3708	13.2054	12.9282	12.6229	12.7332	12.3853	12.5278	12.5363
	2417.19	20.0531	19.5081	19.234	18.877	18.627	18.3851	18.1836	17.9482	17.7227	17.4928	17.2845	17.1729	16.9046	16.6833	16.5843	16.5488	16.3486	16.1022	15.9767	15.9144	15.7404	15.6165	15.5493	15.3835	15.1667	15.1369	15.0381	14.9313	14.7878	14.6263	14.5615	14.4163	14.307	14.1506	13.9512	13.8678	13.7892	13.6217	13.3963	13.382	13.3706	13.2057	12.9282	12.6245	12.7324	12.3844	12.5283	12.5348
	2412.05	20.0534	19.5088	19.2331	18.8763	18.6273	18.3848	18.1833	17.9489	17.722	17.4932	17.2845	17.1725	16.9053	16.6839	16.5853	16.5488	16.3486	16.1019	15.9764	15.9144	15.7396	15.6162	15.5482	15.384	15.1676	15.1369	15.0386	14.9329	14.7874	14.6274	14.5628	14.416	14.307	14.1509	13.9513	13.8678	13.7896	13.6222	13.3949	13.3826	13.3717	13.2056	12.9287	12.6227	12.7323	12.384	12.527	12.5353
	2406.91	20.054	19.5078	19.2337	18.8763	18.6263	18.3848	18.1829	17.9489	17.7227	17.4928	17.2845	17.1725	16.9046	16.6839	16.5843	16.5492	16.3477	16.1025	15.9769	15.9136	15.7415	15.6178	15.5488	15.3851	15.1678	15.137	15.0381	14.9316	14.7887	14.6283	14.5618	14.4168	14.307	14.1525	13.9513	13.8688	13.7896	13.6219	13.396	13.3813	13.3709	13.2051	12.9281	12.6245	12.7324	12.3838	12.5291	12.5345
	2401.76	20.0527	19.5088	19.234	18.8766	18.627	18.3851	18.1829	17.9492	17.722	17.4928	17.2845	17.1725	16.9049	16.6836	16.584	16.5488	16.348	16.1019	15.9767	15.9141	15.7409	15.6164	15.5487	15.3849	15.1681	15.1377	15.0386	14.932	14.7873	14.6273	14.5622	14.4168	14.3071	14.152	13.9507	13.8685	13.7889	13.6224	13.3962	13.3826	13.3711	13.2061	12.9276	12.6226	12.7329	12.3861	12.5277	12.5352
	2396.62	20.0527	19.5085	19.2347	18.8766	18.6266	18.3851	18.1826	17.9492	17.722	17.4922	17.2852	17.1735	16.9036	16.6842	16.5853	16.5488	16.3477	16.1025	15.9759	15.9144	15.7404	15.6169	15.5488	15.3857	15.1686	15.1377	15.0389	14.9323	14.7886	14.6276	14.5617	14.4172	14.3068	14.152	13.9508	13.8685	13.7882	13.6232	13.396	13.3825	13.3703	13.2051	12.9273	12.6214	12.7313	12.3874	12.5272	12.5347
	2391.48	20.0524	19.5085	19.2347	18.877	18.626	18.3851	18.1829	17.9492	17.722	17.4922	17.2842	17.1729	16.903	16.6842	16.5833	16.5488	16.3483	16.1022	15.9774	15.9146	15.7406	15.6164	15.548	15.3856	15.1665	15.1375	15.0387	14.9316	14.7879	14.6268	14.5617	14.4167	14.3071	14.1525	13.9512	13.8669	13.7884	13.6221	13.3949	13.3813	13.3708	13.2062	12.9281	12.6224	12.7314	12.3844	12.527	12.5365
	2386.33	20.0534	19.5085	19.2347	18.876	18.6266	18.3848	18.1833	17.9499	17.722	17.4932	17.2848	17.1722	16.9046	16.6836	16.5843	16.5488	16.3473	16.1025	15.9759	15.9141	15.7407	15.6162	15.5479	15.3843	15.1672	15.1369	15.0374	14.9331	14.7879	14.627	14.5617	14.4162	14.3071	14.1543	13.9507	13.8678	13.7887	13.6226	13.3952	13.382	13.3717	13.2052	12.9274	12.6234	12.7324	12.3862	12.5278	12.5355
	2381.19	20.0527	19.5091	19.2337	18.8766	18.626	18.3844	18.1829	17.9492	17.723	17.4928	17.2855	17.1732	16.9036	16.6839	16.5843	16.5488	16.3473	16.1025	15.9769	15.9146	15.7401	15.6172	15.5483	15.3852	15.168	15.1372	15.0382	14.9316	14.7884	14.6266	14.5614	14.416	14.3076	14.1522	13.9517	13.8675	13.7882	13.6229	13.3957	13.3823	13.3704	13.2056	12.9272	12.6227	12.7326	12.3851	12.5256	12.5355
	2376.05	20.0537	19.5094	19.2337	18.8763	18.6266	18.3854	18.1836	17.9486	17.7223	17.4941	17.2839	17.1732	16.9033	16.6839	16.584	16.5475	16.3477	16.1025	15.9761	15.9144	15.7417	15.6175	15.5492	15.3843	15.1667	15.1374	15.0389	14.9326	14.7878	14.6265	14.5612	14.4172	14.3068	14.152	13.9512	13.8674	13.7887	13.6214	13.3944	13.3813	13.3706	13.2061	12.9274	12.6224	12.7316	12.3879	12.5269	12.5342
	2370.9	20.0531	19.5085	19.234	18.8763	18.627	18.3851	18.1829	17.9489	17.7223	17.4922	17.2852	17.1725	16.9043	16.6833	16.5853	16.5485	16.3483	16.1016	15.9767	15.9137	15.7407	15.6172	15.5487	15.3851	15.167	15.137	15.0391	14.9326	14.7861	14.6271	14.5614	14.4168	14.307	14.1515	13.9515	13.8675	13.7881	13.6217	13.395	13.3822	13.3701	13.2062	12.9261	12.6227	12.7326	12.3879	12.5267	12.5363
	2365.76	20.0534	19.5088	19.235	18.8753	18.6266	18.3854	18.1842	17.9492	17.7214	17.4928	17.2852	17.1722	16.904	16.6829	16.5843	16.5482	16.3483	16.1035	15.9769	15.9141	15.7399	15.617	15.5477	15.3853	15.1685	15.1387	15.0386	14.9326	14.7863	14.6279	14.5614	14.4165	14.307	14.1525	13.9513	13.8675	13.7879	13.6216	13.396	13.3831	13.3704	13.2057	12.9269	12.6224	12.7321	12.3867	12.5278	12.5339
	2360.62	20.0531	19.5094	19.2344	18.876	18.6263	18.3848	18.1826	17.9492	17.722	17.4932	17.2848	17.1729	16.904	16.6833	16.5843	16.5492	16.3486	16.1022	15.9762	15.9136	15.7409	15.6169	15.5485	15.3844	15.1668	15.1375	15.0381	14.9325	14.7869	14.6279	14.5623	14.417	14.3075	14.1525	13.9515	13.8672	13.7876	13.6216	13.3955	13.3818	13.3711	13.2064	12.9263	12.6216	12.7345	12.3872	12.5269	12.5355
	2355.48	20.0531	19.5091	19.235	18.876	18.6273	18.3851	18.1826	17.9486	17.7223	17.4932	17.2858	17.1725	16.9033	16.6826	16.5837	16.5479	16.3477	16.1022	15.9761	15.9149	15.7406	15.6174	15.5485	15.3854	15.1686	15.1364	15.0391	14.9326	14.7886	14.6271	14.5617	14.4165	14.3073	14.1528	13.9513	13.868	13.7881	13.6221	13.3947	13.382	13.3704	13.2048	12.9263	12.623	12.7324	12.3853	12.5262	12.5358
	2350.33	20.0531	19.5091	19.2344	18.8763	18.626	18.3851	18.1826	17.9489	17.7227	17.4928	17.2861	17.1729	16.9046	16.6842	16.5846	16.5488	16.348	16.1025	15.9771	15.9147	15.7398	15.6157	15.5482	15.3851	15.1678	15.1372	15.0391	14.9321	14.7878	14.6268	14.5617	14.4173	14.307	14.1514	13.9512	13.8682	13.7881	13.6213	13.3944	13.3812	13.3693	13.2048	12.925	12.6226	12.7329	12.3852	12.527	12.5365
	2345.19	20.0527	19.5091	19.235	18.876	18.6273	18.3854	18.1829	17.9495	17.723	17.4925	17.2845	17.1735	16.904	16.6836	16.5846	16.5488	16.3477	16.1025	15.9754	15.9144	15.7406	15.6169	15.5496	15.3853	15.1676	15.1366	15.0387	14.9316	14.7878	14.6271	14.5612	14.4163	14.3066	14.1536	13.951	13.868	13.7881	13.6217	13.3955	13.3815	13.3701	13.2046	12.9253	12.6239	12.7324	12.387	12.528	12.5339
	2340.05	20.0531	19.5091	19.235	18.8757	18.6257	18.3848	18.1826	17.9489	17.723	17.4928	17.2848	17.1735	16.904	16.6836	16.5843	16.5482	16.3486	16.1022	15.9762	15.9144	15.7409	15.616	15.5485	15.3844	15.1691	15.1379	15.0386	14.9315	14.7874	14.6273	14.562	14.4162	14.3063	14.1527	13.9512	13.8678	13.7882	13.6213	13.3949	13.3812	13.3698	13.2051	12.9258	12.623	12.7336	12.3864	12.5275	12.5363
	2334.9	20.0524	19.5091	19.2337	18.8763	18.6273	18.3851	18.1839	17.9492	17.7207	17.4932	17.2848	17.1725	16.9033	16.6836	16.5846	16.5482	16.3477	16.1022	15.9762	15.9147	15.7412	15.6174	15.5488	15.3854	15.1685	15.1372	15.0384	14.932	14.7879	14.6261	14.5622	14.416	14.3063	14.1533	13.9505	13.8678	13.7882	13.6209	13.3958	13.3823	13.3701	13.2044	12.9248	12.6245	12.7337	12.3864	12.5272	12.5353
	2329.76	20.0531	19.5085	19.234	18.8757	18.6263	18.3851	18.1829	17.9489	17.722	17.4935	17.2858	17.1729	16.9036	16.6833	16.584	16.5482	16.3483	16.1009	15.9757	15.9149	15.7399	15.6162	15.5482	15.3861	15.1689	15.137	15.0389	14.9315	14.7865	14.626	14.5622	14.417	14.3065	14.1528	13.9508	13.8685	13.7889	13.6217	13.395	13.3815	13.3703	13.2036	12.9258	12.6222	12.7331	12.3874	12.5278	12.5356
	2324.62	20.0531	19.5094	19.2337	18.8763	18.6266	18.3851	18.1833	17.9492	17.7227	17.4932	17.2845	17.1719	16.9033	16.6836	16.5859	16.5482	16.348	16.1019	15.9766	15.9139	15.7414	15.6172	15.549	15.3853	15.1676	15.1369	15.0387	14.9299	14.7873	14.6261	14.5617	14.4167	14.306	14.1532	13.9513	13.8669	13.7882	13.6214	13.395	13.382	13.3703	13.2046	12.9255	12.6234	12.7331	12.387	12.5273	12.535
	2319.47	20.0531	19.5085	19.2344	18.8763	18.6266	18.3851	18.1839	17.9482	17.7227	17.4925	17.2861	17.1725	16.9046	16.6839	16.5853	16.5475	16.348	16.1022	15.9754	15.9132	15.7407	15.6165	15.5483	15.3843	15.1678	15.1369	15.0378	14.932	14.7868	14.6261	14.5615	14.4167	14.3066	14.1522	13.9507	13.8675	13.7887	13.6208	13.3947	13.3802	13.37	13.2041	12.9251	12.6242	12.7336	12.3864	12.5264	12.5355
	2314.33	20.0531	19.5091	19.234	18.8766	18.6263	18.3848	18.1836	17.9492	17.7214	17.4932	17.2839	17.1722	16.9036	16.6842	16.5853	16.5482	16.3473	16.1016	15.9754	15.9142	15.7404	15.6165	15.5487	15.3841	15.1676	15.1372	15.0381	14.931	14.7881	14.6255	14.5612	14.4157	14.3068	14.1528	13.95	13.8674	13.7879	13.6221	13.3944	13.3818	13.3703	13.2035	12.9259	12.6219	12.7332	12.3861	12.5277	12.5343
	2309.19	20.0531	19.5088	19.2344	18.876	18.627	18.3848	18.1826	17.9482	17.7227	17.4932	17.2845	17.1735	16.904	16.6836	16.5853	16.5475	16.3467	16.1022	15.9756	15.9136	15.7393	15.6175	15.5488	15.3846	15.1676	15.1366	15.0378	14.9313	14.7861	14.6268	14.5612	14.4165	14.3066	14.1528	13.9512	13.8669	13.7882	13.6217	13.3947	13.3817	13.3701	13.2036	12.9268	12.6252	12.7331	12.3862	12.527	12.5347
	2304.05	20.0537	19.5085	19.2331	18.8763	18.6266	18.3851	18.1839	17.9486	17.7227	17.4928	17.2852	17.1725	16.9033	16.6836	16.5846	16.5485	16.3477	16.1019	15.9771	15.9142	15.7409	15.6164	15.5488	15.3846	15.1678	15.137	15.0381	14.9313	14.7869	14.6266	14.5615	14.4163	14.3065	14.1527	13.9507	13.8674	13.7878	13.6214	13.3947	13.381	13.3703	13.2049	12.9268	12.6245	12.7336	12.3856	12.527	12.535
	2298.9	20.0537	19.5094	19.2344	18.8763	18.627	18.3848	18.1829	17.9492	17.721	17.4925	17.2845	17.1719	16.9046	16.6839	16.585	16.5495	16.3483	16.1022	15.9766	15.9132	15.7409	15.6167	15.5483	15.3841	15.1681	15.137	15.0373	14.9305	14.7871	14.6266	14.5614	14.4167	14.3063	14.1522	13.9507	13.8667	13.7876	13.6206	13.3939	13.3817	13.3698	13.2038	12.9273	12.6239	12.7339	12.3854	12.5259	12.536
	2293.76	20.0524	19.5088	19.2347	18.8753	18.626	18.3851	18.1833	17.9492	17.7217	17.4932	17.2855	17.1725	16.9033	16.6839	16.584	16.5482	16.348	16.1022	15.9754	15.9141	15.7409	15.6162	15.5482	15.3836	15.1686	15.1377	15.0373	14.9316	14.7873	14.6265	14.5607	14.416	14.3073	14.1519	13.9495	13.8672	13.7882	13.6204	13.3944	13.3813	13.3701	13.2039	12.9268	12.6239	12.7324	12.3869	12.5277	12.534
	2288.62	20.0531	19.5088	19.2337	18.8763	18.627	18.3848	18.1833	17.9482	17.722	17.4932	17.2852	17.1725	16.9043	16.6833	16.5833	16.5482	16.3473	16.1022	15.9762	15.9137	15.7412	15.6172	15.5482	15.3848	15.1675	15.1364	15.0384	14.9313	14.7871	14.6265	14.5614	14.416	14.3063	14.151	13.9512	13.8669	13.7876	13.6214	13.3947	13.3826	13.3693	13.203	12.9266	12.6247	12.7334	12.3849	12.526	12.5342
	2283.47	20.0527	19.5091	19.234	18.8766	18.6266	18.3851	18.1836	17.9492	17.722	17.4932	17.2861	17.1719	16.904	16.6833	16.5846	16.5482	16.3486	16.1012	15.9764	15.9136	15.7401	15.6154	15.5483	15.3849	15.1678	15.1374	15.0378	14.9303	14.7871	14.626	14.5614	14.415	14.3063	14.1528	13.9508	13.8669	13.7891	13.6216	13.3952	13.3809	13.3696	13.2036	12.9268	12.6235	12.7329	12.3864	12.5267	12.534
	2278.33	20.054	19.5088	19.234	18.877	18.6263	18.3848	18.1836	17.9482	17.7227	17.4938	17.2845	17.1725	16.903	16.6836	16.584	16.5488	16.3473	16.1022	15.9771	15.9142	15.7409	15.617	15.5482	15.3844	15.1685	15.137	15.0378	14.9307	14.7871	14.627	14.5612	14.4159	14.3057	14.1522	13.9505	13.8674	13.7886	13.6213	13.3944	13.38	13.3693	13.2036	12.9269	12.6222	12.7336	12.3864	12.5262	12.5348
	2273.19	20.0524	19.5094	19.2344	18.8763	18.6266	18.3841	18.1833	17.9492	17.7214	17.4932	17.2848	17.1725	16.9043	16.6836	16.5846	16.5482	16.3483	16.1016	15.9749	15.9137	15.7399	15.6167	15.5474	15.3846	15.1672	15.1377	15.0381	14.9315	14.7878	14.6271	14.5612	14.4167	14.3055	14.1517	13.951	13.8665	13.7891	13.6204	13.3955	13.3802	13.3685	13.2039	12.9276	12.6239	12.7329	12.3857	12.5259	12.5343
	2268.05	20.054	19.5091	19.235	18.8763	18.626	18.3848	18.1826	17.9489	17.7217	17.4928	17.2855	17.1729	16.9033	16.6836	16.585	16.5482	16.348	16.1022	15.9762	15.9139	15.7406	15.6167	15.5482	15.3853	15.1683	15.1382	15.0376	14.9328	14.7879	14.6265	14.5605	14.4165	14.3066	14.1527	13.951	13.8667	13.7886	13.6201	13.3944	13.3805	13.3683	13.2054	12.9274	12.6229	12.7324	12.3866	12.5265	12.5345
	2262.9	20.0537	19.5091	19.2337	18.8763	18.6273	18.3844	18.1836	17.9489	17.7227	17.4928	17.2845	17.1725	16.904	16.6846	16.585	16.5485	16.348	16.1029	15.9756	15.9134	15.7402	15.617	15.5483	15.3859	15.1675	15.137	15.0376	14.9313	14.7869	14.6283	14.5607	14.4167	14.3057	14.1514	13.9504	13.8654	13.7887	13.6209	13.3936	13.3794	13.3688	13.2052	12.9271	12.6224	12.7319	12.3856	12.5278	12.5345
	2257.76	20.0547	19.5088	19.2347	18.876	18.6263	18.3851	18.1826	17.9489	17.7223	17.4922	17.2855	17.1719	16.904	16.6833	16.5863	16.5485	16.3483	16.1022	15.9766	15.9139	15.7397	15.6167	15.5485	15.3844	15.1678	15.1375	15.0373	14.9318	14.7871	14.6265	14.5612	14.4172	14.3062	14.151	13.951	13.8662	13.7891	13.6203	13.3944	13.3799	13.3687	13.2039	12.9276	12.6227	12.7334	12.384	12.5262	12.535
	2252.62	20.054	19.5085	19.235	18.8766	18.6263	18.3848	18.1826	17.9495	17.722	17.4928	17.2842	17.1722	16.904	16.6839	16.584	16.5492	16.3477	16.1022	15.9761	15.9136	15.7396	15.6165	15.5485	15.384	15.1681	15.1364	15.0378	14.9313	14.7878	14.6265	14.5614	14.4157	14.3057	14.1517	13.951	13.8654	13.7884	13.6201	13.3931	13.3791	13.3691	13.2049	12.9271	12.6226	12.7331	12.3854	12.5267	12.5337
	2247.47	20.0534	19.5091	19.2337	18.8773	18.627	18.3848	18.1826	17.9486	17.7214	17.4928	17.2858	17.1722	16.9036	16.6829	16.583	16.5488	16.3483	16.1019	15.9762	15.9141	15.7399	15.6175	15.5475	15.3848	15.1678	15.1374	15.0369	14.9295	14.7861	14.6265	14.561	14.4162	14.306	14.1514	13.9513	13.867	13.7881	13.6219	13.3939	13.3792	13.3696	13.2057	12.9274	12.6239	12.7329	12.3851	12.5267	12.534
	2242.33	20.0527	19.5091	19.2347	18.877	18.6257	18.3851	18.1829	17.9495	17.723	17.4922	17.2848	17.1732	16.9033	16.6829	16.5843	16.5479	16.3483	16.1009	15.9766	15.9137	15.7396	15.6162	15.5477	15.3854	15.1673	15.137	15.0373	14.9302	14.7874	14.6271	14.5607	14.4159	14.3058	14.1512	13.9505	13.8673	13.7887	13.6214	13.3936	13.3784	13.3687	13.2044	12.9276	12.6221	12.7318	12.3853	12.5257	12.5332
	2237.19	20.0531	19.5091	19.2337	18.8763	18.6263	18.3851	18.1833	17.9489	17.7214	17.4928	17.2858	17.1719	16.9043	16.6829	16.5846	16.5488	16.3483	16.1022	15.9761	15.9139	15.7396	15.6162	15.5479	15.3859	15.1688	15.1369	15.0366	14.9316	14.7878	14.6265	14.5605	14.4162	14.3058	14.1527	13.9505	13.8656	13.7884	13.6206	13.3932	13.3799	13.3693	13.2059	12.9266	12.6239	12.7339	12.3844	12.527	12.5342
	2232.04	20.054	19.5085	19.234	18.876	18.6266	18.3848	18.1836	17.9502	17.722	17.4925	17.2858	17.1725	16.903	16.6836	16.5853	16.5488	16.3477	16.1009	15.9761	15.9139	15.7397	15.6162	15.5487	15.3856	15.1689	15.1359	15.0369	14.9325	14.7863	14.6273	14.5617	14.4157	14.306	14.1522	13.9502	13.8649	13.7881	13.6208	13.3929	13.3796	13.3685	13.2051	12.9277	12.6222	12.7326	12.3848	12.5264	12.5347
	2226.9	20.0524	19.5081	19.2337	18.8757	18.627	18.3851	18.1829	17.9495	17.722	17.4922	17.2855	17.1722	16.9043	16.6829	16.585	16.5485	16.3483	16.1025	15.9769	15.9137	15.7401	15.617	15.5474	15.3851	15.1685	15.1375	15.0376	14.9305	14.7856	14.6263	14.5605	14.4159	14.3058	14.1512	13.9512	13.8665	13.7886	13.6206	13.3924	13.3804	13.369	13.2044	12.9271	12.6239	12.7321	12.384	12.5267	12.5342
	2221.76	20.0531	19.5085	19.235	18.876	18.6266	18.3848	18.1839	17.9479	17.723	17.4932	17.2852	17.1725	16.903	16.6829	16.583	16.5485	16.3483	16.1016	15.9775	15.9139	15.7396	15.6167	15.5483	15.3857	15.1676	15.1369	15.0368	14.932	14.7863	14.6261	14.5596	14.4152	14.3058	14.1509	13.9512	13.8662	13.7889	13.6196	13.3931	13.38	13.3685	13.2043	12.9269	12.6216	12.7331	12.3844	12.527	12.5339
	2216.62	20.0531	19.5088	19.2334	18.8763	18.6263	18.3848	18.1839	17.9482	17.722	17.4925	17.2858	17.1729	16.9053	16.6839	16.5837	16.5479	16.3477	16.1022	15.9764	15.9136	15.7407	15.617	15.5482	15.3844	15.1685	15.1366	15.0366	14.9318	14.7863	14.626	14.5597	14.4163	14.3062	14.1515	13.9515	13.8674	13.7881	13.62	13.3921	13.3802	13.3693	13.2057	12.9266	12.6232	12.7323	12.3844	12.5267	12.5342
	2211.47	20.0531	19.5088	19.2344	18.8757	18.626	18.3848	18.1836	17.9486	17.7214	17.4925	17.2855	17.1719	16.903	16.6823	16.5843	16.5475	16.348	16.1016	15.9766	15.9137	15.7396	15.617	15.5482	15.3851	15.1676	15.1362	15.0366	14.931	14.7869	14.6263	14.5607	14.4162	14.3062	14.1519	13.951	13.8669	13.7879	13.6201	13.3914	13.3797	13.3691	13.2036	12.9271	12.6221	12.7324	12.3849	12.5254	12.5345
	2206.33	20.0534	19.5088	19.234	18.876	18.6253	18.3844	18.1836	17.9495	17.7217	17.4922	17.2852	17.1722	16.904	16.6829	16.5846	16.5488	16.3467	16.1022	15.9756	15.9142	15.7389	15.6169	15.5485	15.3854	15.1681	15.1369	15.0381	14.9328	14.7871	14.627	14.5612	14.4163	14.3052	14.1506	13.9507	13.8664	13.7878	13.6211	13.3926	13.3809	13.37	13.2062	12.9269	12.6235	12.7319	12.3851	12.5269	12.5352
	2201.19	20.0534	19.5091	19.2347	18.8766	18.6263	18.3851	18.1826	17.9486	17.722	17.4925	17.2861	17.1725	16.904	16.6836	16.584	16.5479	16.348	16.1022	15.9767	15.9136	15.7401	15.617	15.5477	15.3856	15.1683	15.1361	15.0368	14.9305	14.7874	14.6257	14.5605	14.4163	14.3062	14.1517	13.9515	13.867	13.7878	13.6196	13.3923	13.3797	13.3693	13.2052	12.9258	12.6224	12.7318	12.3853	12.527	12.5337
	2196.04	20.0537	19.5081	19.235	18.8766	18.626	18.3848	18.1829	17.9489	17.7227	17.4928	17.2858	17.1732	16.903	16.6836	16.5843	16.5475	16.3477	16.1012	15.9769	15.9137	15.7399	15.616	15.5487	15.3853	15.1673	15.1361	15.0376	14.9316	14.7868	14.6257	14.5609	14.416	14.3057	14.1499	13.951	13.8675	13.7879	13.6198	13.3921	13.3807	13.3695	13.2048	12.9268	12.6224	12.7319	12.3851	12.5262	12.5347
	2190.9	20.0531	19.5085	19.234	18.876	18.626	18.3848	18.1836	17.9492	17.7227	17.4928	17.2855	17.1725	16.904	16.6823	16.5853	16.5482	16.3486	16.1019	15.9766	15.9142	15.7397	15.6164	15.549	15.3849	15.1676	15.1361	15.0374	14.9312	14.7873	14.6271	14.5615	14.4176	14.306	14.152	13.9505	13.8662	13.7874	13.6195	13.3937	13.3804	13.3695	13.2041	12.9266	12.6222	12.7311	12.3851	12.5273	12.5339
	2185.76	20.0531	19.5081	19.2334	18.8763	18.6273	18.3844	18.1833	17.9489	17.721	17.4925	17.2848	17.1725	16.9033	16.6826	16.5843	16.5472	16.348	16.1029	15.9761	15.9144	15.7404	15.6159	15.5483	15.3852	15.1675	15.1362	15.0365	14.9326	14.7876	14.626	14.5601	14.4152	14.3057	14.1509	13.9505	13.8659	13.7874	13.6182	13.3927	13.3809	13.37	13.2043	12.9266	12.6239	12.7319	12.3846	12.5273	12.533
	2180.62	20.0537	19.5081	19.234	18.8766	18.6266	18.3851	18.1833	17.9492	17.7214	17.4932	17.2845	17.1725	16.9033	16.6826	16.584	16.5488	16.3486	16.1022	15.9764	15.9146	15.7397	15.617	15.548	15.3849	15.167	15.1366	15.0371	14.9323	14.7879	14.6265	14.5601	14.4159	14.3055	14.1512	13.951	13.8659	13.7869	13.6183	13.3929	13.3804	13.3685	13.2031	12.9261	12.6227	12.7314	12.3843	12.5277	12.5327
	2175.47	20.0527	19.5081	19.2337	18.8763	18.627	18.3851	18.1839	17.9486	17.7223	17.4925	17.2845	17.1719	16.904	16.6833	16.584	16.5475	16.3477	16.1016	15.9772	15.9141	15.7404	15.617	15.5474	15.3846	15.168	15.1361	15.0374	14.9318	14.786	14.6253	14.5602	14.4165	14.3053	14.1507	13.9507	13.8672	13.7874	13.6178	13.3931	13.3799	13.3696	13.2056	12.9261	12.6229	12.7314	12.3849	12.5269	12.5335
	2170.33	20.0534	19.5085	19.2337	18.876	18.627	18.3851	18.1833	17.9492	17.7217	17.4932	17.2842	17.1729	16.903	16.6836	16.5833	16.5479	16.3473	16.1019	15.9769	15.9134	15.7402	15.6167	15.5482	15.3836	15.1685	15.1369	15.0369	14.9316	14.7871	14.6261	14.5592	14.4155	14.3052	14.1506	13.9502	13.8662	13.7871	13.6198	13.3927	13.3799	13.3688	13.2039	12.9271	12.6224	12.7308	12.3861	12.5264	12.5329
	2165.19	20.0521	19.5088	19.2337	18.876	18.6266	18.3844	18.1826	17.9489	17.7227	17.4928	17.2852	17.1732	16.9036	16.6833	16.5846	16.5479	16.347	16.1022	15.9764	15.9141	15.7399	15.6167	15.5488	15.3846	15.1672	15.1367	15.0369	14.9315	14.7865	14.6252	14.5602	14.4152	14.3057	14.1502	13.95	13.8652	13.7873	13.6188	13.3932	13.381	13.369	13.2052	12.9256	12.6234	12.7321	12.3861	12.5264	12.5347
	2160.04	20.0537	19.5075	19.2337	18.876	18.6266	18.3844	18.1829	17.9489	17.7217	17.4925	17.2861	17.1719	16.9027	16.6813	16.5837	16.5472	16.3473	16.1029	15.9775	15.9139	15.741	15.6169	15.5479	15.3844	15.167	15.1367	15.0373	14.9316	14.7874	14.6263	14.5604	14.4155	14.3063	14.1509	13.9504	13.8656	13.7869	13.6188	13.3927	13.3799	13.3701	13.2044	12.9264	12.6214	12.7319	12.3848	12.5269	12.5324
	2154.9	20.0531	19.5085	19.2334	18.8763	18.627	18.3851	18.1836	17.9492	17.7223	17.4925	17.2858	17.1725	16.9036	16.6823	16.5843	16.5479	16.3477	16.1016	15.9756	15.9136	15.7397	15.6167	15.5482	15.3846	15.1665	15.1364	15.0373	14.9321	14.7878	14.6257	14.5597	14.4168	14.306	14.1504	13.9497	13.8656	13.7865	13.619	13.3927	13.3804	13.37	13.2041	12.9266	12.6226	12.7314	12.3856	12.526	12.5347
	2149.76	20.0544	19.5085	19.2337	18.8763	18.6263	18.3848	18.1829	17.9482	17.722	17.4925	17.2845	17.1725	16.9046	16.6826	16.5846	16.5475	16.348	16.1012	15.9756	15.9137	15.7402	15.6167	15.5472	15.3843	15.167	15.137	15.0374	14.9312	14.7869	14.6268	14.5596	14.4155	14.3057	14.1512	13.9507	13.8662	13.7856	13.6193	13.3945	13.3802	13.3688	13.2031	12.9264	12.6227	12.7319	12.3861	12.5272	12.5329
	2144.61	20.0534	19.5088	19.2327	18.8757	18.626	18.3844	18.1823	17.9482	17.7223	17.4928	17.2855	17.1722	16.9036	16.6829	16.5856	16.5485	16.3473	16.1019	15.9766	15.9136	15.7399	15.6174	15.5475	15.384	15.167	15.1361	15.0378	14.9316	14.7866	14.6255	14.5602	14.4157	14.3063	14.1515	13.9502	13.8654	13.7853	13.619	13.3936	13.3802	13.3693	13.2044	12.9255	12.6232	12.7311	12.3856	12.5254	12.5337
	2139.47	20.0527	19.5091	19.2344	18.8763	18.6266	18.3848	18.1829	17.9486	17.7214	17.4932	17.2852	17.1722	16.9036	16.6829	16.584	16.5479	16.3467	16.1022	15.9767	15.9137	15.7407	15.6164	15.5482	15.3854	15.167	15.1361	15.0376	14.9305	14.7869	14.6253	14.5601	14.4155	14.3065	14.1504	13.9487	13.8641	13.7856	13.6191	13.3937	13.3799	13.3688	13.203	12.9255	12.623	12.7319	12.3846	12.5256	12.5327
	2134.33	20.0521	19.5091	19.2344	18.8753	18.627	18.3844	18.1836	17.9492	17.7204	17.4922	17.2848	17.1729	16.9036	16.6833	16.584	16.5479	16.3483	16.1012	15.9764	15.9137	15.7401	15.616	15.548	15.3848	15.167	15.1364	15.0379	14.9323	14.7869	14.6265	14.5588	14.4162	14.3053	14.1509	13.9492	13.8646	13.7869	13.6187	13.3937	13.3809	13.3696	13.2048	12.9269	12.6235	12.7319	12.3843	12.5259	12.5339
	2129.19	20.0531	19.5088	19.2344	18.8766	18.627	18.3844	18.1833	17.9492	17.722	17.4922	17.2842	17.1732	16.9043	16.6833	16.5837	16.5485	16.3477	16.1019	15.9767	15.9132	15.7391	15.6167	15.5482	15.3851	15.1662	15.1369	15.0381	14.9312	14.7861	14.6257	14.5588	14.4162	14.3057	14.1512	13.9487	13.8638	13.7855	13.6191	13.3932	13.3817	13.3687	13.2039	12.9258	12.6219	12.7324	12.3849	12.5252	12.5327
	2124.04	20.0537	19.5081	19.2344	18.876	18.6266	18.3851	18.1823	17.9486	17.722	17.4928	17.2848	17.1719	16.9033	16.682	16.5843	16.5479	16.3467	16.1016	15.9769	15.9134	15.7404	15.6165	15.548	15.384	15.1665	15.1362	15.0374	14.9303	14.7873	14.626	14.5591	14.4165	14.306	14.1502	13.9486	13.8644	13.7866	13.6193	13.3939	13.381	13.3693	13.2035	12.9264	12.623	12.7319	12.3862	12.5252	12.5337
	2118.9	20.0531	19.5094	19.2334	18.8757	18.6266	18.3851	18.1839	17.9492	17.7223	17.4922	17.2848	17.1722	16.9049	16.6829	16.5837	16.5482	16.3467	16.1009	15.9754	15.9136	15.7406	15.6162	15.5475	15.3856	15.168	15.1366	15.0381	14.9316	14.7874	14.6257	14.5594	14.4152	14.3052	14.1502	13.9486	13.8634	13.7869	13.6196	13.3931	13.381	13.3691	13.2041	12.9259	12.6219	12.7318	12.3844	12.5254	12.5317
	2113.76	20.0527	19.5091	19.2337	18.8766	18.6266	18.3841	18.1823	17.9489	17.723	17.4925	17.2858	17.1725	16.9023	16.682	16.584	16.5475	16.3473	16.1019	15.9757	15.9132	15.7399	15.6167	15.5479	15.3838	15.1672	15.1362	15.0369	14.9312	14.7866	14.6263	14.5599	14.4157	14.3055	14.152	13.9477	13.8646	13.7874	13.6193	13.3931	13.3812	13.3691	13.2039	12.9268	12.6235	12.7311	12.3846	12.526	12.5343
	2108.61	20.0534	19.5091	19.2337	18.876	18.626	18.3851	18.1833	17.9489	17.7223	17.4922	17.2855	17.1719	16.903	16.6826	16.584	16.5482	16.3486	16.1019	15.9761	15.9137	15.7396	15.616	15.5485	15.3848	15.1681	15.1356	15.0374	14.9325	14.7879	14.6265	14.5596	14.4144	14.3052	14.1507	13.9479	13.8639	13.7869	13.6187	13.3924	13.3792	13.3691	13.2036	12.9266	12.6214	12.731	12.3859	12.5251	12.5335
	2103.47	20.0531	19.5088	19.2344	18.8766	18.6266	18.3844	18.1836	17.9489	17.722	17.4922	17.2848	17.1729	16.904	16.682	16.5837	16.5482	16.3477	16.1025	15.9761	15.9136	15.741	15.6169	15.5482	15.3848	15.1662	15.1346	15.0373	14.9303	14.7881	14.6257	14.5592	14.415	14.306	14.151	13.9471	13.8649	13.7879	13.6198	13.3929	13.381	13.3693	13.2036	12.9268	12.6219	12.7319	12.3848	12.5249	12.5334
	2098.33	20.0527	19.5088	19.2344	18.8766	18.6263	18.3851	18.1836	17.9486	17.7223	17.4925	17.2852	17.1722	16.903	16.6829	16.5843	16.5479	16.3477	16.1016	15.9761	15.9129	15.7396	15.6165	15.5474	15.3841	15.1678	15.1367	15.0373	14.9321	14.7871	14.6255	14.5599	14.4157	14.3049	14.1491	13.9471	13.8651	13.7882	13.6195	13.3929	13.3809	13.369	13.2041	12.9266	12.6221	12.7318	12.384	12.5251	12.5329
	2093.18	20.0534	19.5091	19.2337	18.876	18.626	18.3841	18.1833	17.9495	17.722	17.4925	17.2852	17.1722	16.9033	16.6826	16.585	16.5482	16.347	16.1019	15.9769	15.9144	15.7404	15.6164	15.5466	15.3851	15.1668	15.1356	15.0371	14.9316	14.7878	14.6248	14.5602	14.4157	14.3058	14.1499	13.9468	13.8641	13.7879	13.6201	13.3927	13.3817	13.3696	13.2051	12.9266	12.6216	12.7308	12.3849	12.5257	12.5326
	2088.04	20.0537	19.5088	19.2347	18.877	18.626	18.3848	18.1833	17.9495	17.7223	17.4928	17.2858	17.1729	16.9036	16.6833	16.5837	16.5482	16.347	16.1022	15.9769	15.9137	15.7399	15.617	15.5474	15.3844	15.1675	15.1357	15.0371	14.9318	14.7869	14.6258	14.5601	14.4157	14.305	14.1491	13.9465	13.8664	13.7876	13.6195	13.3923	13.3809	13.3678	13.2026	12.9261	12.6213	12.7318	12.3836	12.526	12.5334
	2082.9	20.0527	19.5085	19.234	18.8766	18.626	18.3848	18.1829	17.9492	17.7223	17.4922	17.2835	17.1719	16.9033	16.6833	16.5843	16.5475	16.3477	16.1012	15.9772	15.9134	15.7396	15.6162	15.5475	15.3841	15.1662	15.1357	15.0387	14.9292	14.7865	14.6261	14.5601	14.4165	14.3047	14.1497	13.9476	13.8657	13.7882	13.6196	13.3936	13.3802	13.3691	13.2036	12.9263	12.6224	12.7318	12.383	12.5256	12.5352
	2077.76	20.0531	19.5081	19.234	18.8763	18.6276	18.3848	18.1839	17.9489	17.7217	17.4928	17.2845	17.1722	16.9023	16.6842	16.5846	16.5479	16.3467	16.1019	15.9756	15.9141	15.7404	15.616	15.5485	15.3843	15.1667	15.1367	15.0387	14.93	14.7863	14.6255	14.5597	14.4154	14.3044	14.1494	13.9479	13.8656	13.7878	13.6191	13.3923	13.3797	13.3685	13.2028	12.9255	12.6227	12.7321	12.3838	12.5243	12.5347
	2072.61	20.0537	19.5091	19.2344	18.8766	18.6266	18.3844	18.1833	17.9486	17.722	17.4925	17.2852	17.1722	16.9033	16.6826	16.584	16.5475	16.3457	16.1006	15.9769	15.9146	15.7404	15.6167	15.5482	15.384	15.1675	15.1353	15.0379	14.9307	14.7866	14.6261	14.5597	14.4154	14.3044	14.1494	13.9478	13.8654	13.7882	13.62	13.3937	13.3804	13.3687	13.2039	12.9263	12.6213	12.7308	12.3836	12.5264	12.5355
	2067.47	20.0531	19.5088	19.2347	18.876	18.6263	18.3851	18.1829	17.9486	17.7233	17.4935	17.2848	17.1719	16.9027	16.6836	16.584	16.5472	16.3483	16.1012	15.9767	15.9137	15.7401	15.6159	15.5485	15.3835	15.1663	15.1354	15.0382	14.9308	14.7866	14.6265	14.5607	14.4147	14.305	14.1486	13.9479	13.8664	13.7878	13.6191	13.3926	13.3804	13.3685	13.2036	12.9251	12.6211	12.7326	12.3849	12.5251	12.5343
	2062.33	20.0527	19.5085	19.234	18.8763	18.6276	18.3844	18.1823	17.9495	17.7214	17.4932	17.2845	17.1719	16.903	16.682	16.5837	16.5479	16.3464	16.1012	15.9764	15.9137	15.7394	15.6154	15.5487	15.3835	15.1665	15.1359	15.0378	14.9313	14.7876	14.6258	14.5601	14.4147	14.305	14.1493	13.9487	13.8656	13.7874	13.6183	13.3929	13.3799	13.3688	13.2033	12.9261	12.6221	12.7313	12.3844	12.526	12.5347
	2057.18	20.0521	19.5081	19.234	18.876	18.6266	18.3851	18.1823	17.9489	17.722	17.4925	17.2848	17.1722	16.904	16.6842	16.583	16.5479	16.3467	16.1012	15.9764	15.9131	15.7402	15.6159	15.5479	15.3848	15.167	15.1357	15.0379	14.9321	14.7868	14.626	14.5599	14.4144	14.3044	14.1475	13.9495	13.8662	13.7882	13.6185	13.3926	13.3805	13.3683	13.2039	12.9253	12.6221	12.7319	12.3849	12.5243	12.5335
	2052.04	20.0527	19.5081	19.2334	18.8763	18.627	18.3844	18.1833	17.9489	17.7207	17.4928	17.2858	17.1722	16.9023	16.6829	16.5837	16.5488	16.3477	16.1019	15.9757	15.9132	15.7396	15.6159	15.5483	15.384	15.1668	15.1364	15.0369	14.9313	14.7874	14.6245	14.5592	14.4152	14.304	14.1486	13.9484	13.866	13.7889	13.6196	13.3918	13.38	13.368	13.2025	12.9248	12.6227	12.7316	12.3848	12.5252	12.535
	2046.9	20.0531	19.5088	19.2331	18.8763	18.626	18.3851	18.1826	17.9482	17.721	17.4928	17.2855	17.1719	16.9033	16.6829	16.585	16.5465	16.3473	16.1019	15.9762	15.9142	15.7401	15.6162	15.5488	15.3856	15.1676	15.1364	15.0369	14.9312	14.7865	14.6255	14.5594	14.4139	14.3039	14.1499	13.9489	13.8664	13.7873	13.6195	13.3927	13.3797	13.3685	13.2038	12.9253	12.6214	12.7306	12.3838	12.5249	12.5337
	2041.76	20.0531	19.5088	19.2354	18.8763	18.6266	18.3851	18.1823	17.9492	17.7217	17.4932	17.2858	17.1725	16.9043	16.6839	16.5843	16.5482	16.3477	16.1012	15.9756	15.9126	15.7394	15.6174	15.5477	15.3841	15.1668	15.1364	15.0373	14.9308	14.7868	14.6253	14.5591	14.4141	14.3035	14.1491	13.9491	13.8659	13.7881	13.62	13.3929	13.3796	13.3677	13.202	12.9255	12.6216	12.731	12.3818	12.5259	12.5343
	2036.61	20.0521	19.5085	19.234	18.8757	18.6263	18.3851	18.1829	17.9482	17.7223	17.4925	17.2852	17.1725	16.903	16.6826	16.584	16.5479	16.347	16.1019	15.9769	15.9136	15.7397	15.6151	15.5479	15.3841	15.1668	15.1362	15.0379	14.9315	14.7856	14.6261	14.5589	14.4147	14.3032	14.1509	13.9495	13.8657	13.7865	13.6195	13.3919	13.3797	13.3683	13.2028	12.9255	12.6211	12.7319	12.3831	12.5244	12.5342
	2031.47	20.0531	19.5081	19.2334	18.8763	18.626	18.3848	18.1839	17.9479	17.7223	17.4928	17.2858	17.1725	16.9033	16.6826	16.584	16.5472	16.347	16.1012	15.9761	15.9126	15.7394	15.6164	15.5472	15.3849	15.1668	15.1361	15.0371	14.9303	14.7866	14.6248	14.5591	14.4139	14.3029	14.1494	13.9487	13.8652	13.7881	13.6193	13.3923	13.3802	13.3675	13.203	12.9256	12.6213	12.7303	12.3843	12.5257	12.5347
	2026.33	20.0531	19.5078	19.235	18.8766	18.6266	18.3844	18.1826	17.9482	17.722	17.4928	17.2855	17.1722	16.9027	16.6833	16.5843	16.5472	16.3473	16.1019	15.9767	15.9142	15.7391	15.6159	15.5474	15.3848	15.1659	15.1359	15.0381	14.9318	14.7869	14.626	14.5596	14.4134	14.3032	14.1499	13.9499	13.8659	13.7871	13.6193	13.3919	13.3796	13.3675	13.2035	12.925	12.6217	12.7314	12.3841	12.5249	12.5334
	2021.18	20.0524	19.5091	19.2334	18.876	18.627	18.3844	18.1826	17.9489	17.7217	17.4932	17.2861	17.1712	16.9033	16.6829	16.585	16.5485	16.347	16.1012	15.9761	15.9129	15.7389	15.6164	15.5474	15.3844	15.1672	15.1353	15.0378	14.9308	14.786	14.6261	14.5588	14.4128	14.3034	14.1496	13.9497	13.8664	13.7881	13.6191	13.3921	13.3797	13.367	13.2018	12.9258	12.6216	12.7314	12.3833	12.5259	12.5337
	2016.04	20.0537	19.5091	19.234	18.8763	18.6263	18.3848	18.1823	17.9495	17.7214	17.4925	17.2852	17.1715	16.9033	16.682	16.5837	16.5485	16.347	16.1019	15.9767	15.9136	15.7391	15.6162	15.5474	15.3844	15.1675	15.1369	15.0371	14.9308	14.7873	14.625	14.5584	14.4116	14.3029	14.1507	13.9494	13.8667	13.7879	13.62	13.3916	13.3792	13.367	13.2026	12.9251	12.6209	12.7308	12.384	12.5239	12.5326
	2010.9	20.0537	19.5091	19.2337	18.8763	18.626	18.3844	18.1823	17.9486	17.7217	17.4922	17.2845	17.1719	16.903	16.6839	16.5843	16.5465	16.3467	16.1016	15.9769	15.9129	15.7394	15.6167	15.5467	15.3843	15.1662	15.1375	15.0374	14.9299	14.786	14.6263	14.5584	14.4124	14.3049	14.1497	13.9497	13.8664	13.7882	13.6193	13.3918	13.3787	13.3662	13.2025	12.9251	12.6226	12.731	12.3836	12.5249	12.5343
	2005.75	20.0534	19.5085	19.2337	18.8766	18.6266	18.3848	18.1829	17.9486	17.721	17.4922	17.2848	17.1722	16.9043	16.6836	16.5833	16.5475	16.3473	16.1016	15.9769	15.9136	15.741	15.6152	15.5477	15.3838	15.1667	15.1361	15.0376	14.9299	14.7866	14.6257	14.5578	14.4115	14.3047	14.1496	13.9491	13.8662	13.7881	13.6191	13.3914	13.3787	13.367	13.2023	12.9251	12.6214	12.7305	12.3848	12.5246	12.5334
	2000.61	20.0521	19.5091	19.2334	18.8766	18.6256	18.3841	18.1829	17.9486	17.722	17.4925	17.2852	17.1729	16.9036	16.6826	16.5846	16.5482	16.3464	16.1019	15.9771	15.9129	15.7391	15.6164	15.5477	15.3856	15.1675	15.1356	15.0374	14.9313	14.7869	14.6257	14.5581	14.4124	14.3042	14.1507	13.9491	13.8665	13.7874	13.619	13.3926	13.3786	13.367	13.2023	12.925	12.6217	12.7313	12.384	12.5251	12.5334
	1995.47	20.0534	19.5088	19.2334	18.8763	18.6263	18.3848	18.1829	17.9486	17.7207	17.4925	17.2848	17.1719	16.9046	16.6833	16.5856	16.5475	16.347	16.1019	15.9764	15.9131	15.7399	15.6162	15.5479	15.3843	15.1665	15.1361	15.0376	14.9321	14.7876	14.625	14.5575	14.4129	14.3044	14.1504	13.9494	13.8662	13.7876	13.6198	13.3918	13.3804	13.3674	13.2025	12.9248	12.6209	12.7303	12.3844	12.5246	12.5327
	1990.33	20.0521	19.5088	19.235	18.8757	18.627	18.3848	18.1826	17.9486	17.7217	17.4925	17.2865	17.1715	16.9033	16.6829	16.5837	16.5479	16.347	16.1012	15.9766	15.9129	15.7401	15.6157	15.5475	15.383	15.1655	15.1357	15.0373	14.9315	14.7863	14.6245	14.5571	14.4124	14.3047	14.1506	13.9494	13.8654	13.7876	13.6182	13.3913	13.3783	13.3675	13.203	12.9261	12.6211	12.7308	12.3831	12.5256	12.533
	1985.18	20.0527	19.5081	19.2334	18.876	18.627	18.3851	18.1833	17.9486	17.7217	17.4922	17.2845	17.1712	16.9033	16.6839	16.5843	16.5472	16.3477	16.1019	15.9771	15.9124	15.7407	15.6159	15.5487	15.3836	15.1665	15.1361	15.0376	14.931	14.7874	14.6243	14.5566	14.4126	14.304	14.1496	13.9491	13.8657	13.7882	13.6204	13.3913	13.3792	13.3683	13.2046	12.9251	12.6204	12.731	12.3848	12.5241	12.5324
	1980.04	20.054	19.5091	19.234	18.8763	18.6266	18.3848	18.1823	17.9486	17.7223	17.4925	17.2855	17.1725	16.903	16.6839	16.5843	16.5479	16.3477	16.1016	15.9762	15.9136	15.7396	15.6159	15.5465	15.3838	15.1668	15.1359	15.0374	14.9315	14.7865	14.6239	14.5565	14.4131	14.3042	14.1496	13.9484	13.8652	13.7879	13.6183	13.3919	13.3794	13.3667	13.2033	12.924	12.6203	12.7292	12.3853	12.5262	12.5319
	1974.9	20.0537	19.5091	19.2344	18.876	18.6263	18.3844	18.1836	17.9489	17.723	17.4932	17.2842	17.1715	16.903	16.6836	16.584	16.5472	16.347	16.1019	15.9757	15.9136	15.7394	15.6157	15.5479	15.3825	15.1678	15.1362	15.0374	14.931	14.7871	14.6237	14.5557	14.4139	14.3045	14.1502	13.9491	13.8656	13.7882	13.6187	13.3911	13.3797	13.3677	13.2023	12.9253	12.6204	12.7295	12.3831	12.5244	12.5329
	1969.75	20.0534	19.5085	19.2347	18.877	18.6263	18.3844	18.1829	17.9492	17.722	17.4922	17.2855	17.1719	16.9033	16.6829	16.585	16.5469	16.3464	16.1016	15.9767	15.9136	15.7389	15.6156	15.5477	15.383	15.1668	15.1354	15.0378	14.9315	14.7865	14.6247	14.5563	14.4146	14.305	14.1507	13.9491	13.867	13.7881	13.6193	13.3918	13.3786	13.3672	13.2043	12.9253	12.6196	12.729	12.3831	12.5251	12.5327
	1964.61	20.0527	19.5088	19.2337	18.8763	18.6276	18.3844	18.1829	17.9495	17.722	17.4932	17.2858	17.1715	16.904	16.6826	16.585	16.5475	16.3473	16.1016	15.9761	15.9136	15.7396	15.616	15.5479	15.3828	15.1668	15.1354	15.0374	14.9313	14.7861	14.6235	14.5565	14.4147	14.3053	14.1497	13.9491	13.8659	13.7889	13.6178	13.3914	13.3796	13.3662	13.2018	12.9248	12.6211	12.7306	12.3825	12.5246	12.5319
	1959.47	20.0534	19.5094	19.234	18.877	18.6266	18.3841	18.1833	17.9486	17.722	17.4928	17.2861	17.1722	16.9036	16.6823	16.5837	16.5475	16.347	16.1012	15.9762	15.9136	15.7399	15.6164	15.547	15.3836	15.1663	15.1364	15.0368	14.932	14.7866	14.6232	14.5576	14.4149	14.3053	14.1504	13.9477	13.866	13.7886	13.6185	13.3918	13.3789	13.3664	13.2033	12.9243	12.6206	12.7298	12.3833	12.5243	12.534
	1954.32	20.054	19.5081	19.234	18.876	18.6273	18.3841	18.1823	17.9486	17.7214	17.4925	17.2852	17.1722	16.9033	16.6839	16.5837	16.5475	16.3473	16.1019	15.9759	15.9136	15.7399	15.6152	15.5477	15.3831	15.1675	15.1359	15.0358	14.93	14.7852	14.6217	14.5566	14.4146	14.3047	14.1491	13.9489	13.8659	13.7874	13.6178	13.3914	13.3779	13.3664	13.2035	12.9251	12.6211	12.7295	12.3833	12.5239	12.5322
	1949.18	20.0534	19.5075	19.2344	18.8766	18.6263	18.3848	18.1839	17.9489	17.7223	17.4919	17.2848	17.1729	16.9033	16.6826	16.585	16.5469	16.3464	16.1019	15.9771	15.9129	15.7393	15.6157	15.5472	15.3835	15.1683	15.1359	15.0368	14.9312	14.7843	14.6226	14.5578	14.4144	14.3055	14.1497	13.9489	13.8646	13.7878	13.618	13.3916	13.38	13.3664	13.2028	12.925	12.6206	12.729	12.3838	12.5244	12.5321
	1944.04	20.0537	19.5088	19.2337	18.876	18.626	18.3844	18.1833	17.9492	17.7214	17.4928	17.2845	17.1722	16.9027	16.6833	16.5837	16.5472	16.3464	16.1009	15.9757	15.9129	15.7396	15.6159	15.548	15.383	15.167	15.1356	15.0371	14.9297	14.7852	14.6232	14.5584	14.4149	14.3044	14.1497	13.9487	13.8654	13.7866	13.6178	13.3924	13.3797	13.3665	13.2036	12.9245	12.6209	12.7295	12.3833	12.5246	12.5316
	1938.9	20.0524	19.5085	19.2344	18.8763	18.6263	18.3848	18.1826	17.9482	17.722	17.4922	17.2852	17.1729	16.9033	16.6829	16.584	16.5462	16.347	16.1012	15.9762	15.9131	15.7397	15.6154	15.5472	15.3836	15.1665	15.1354	15.0368	14.9297	14.7852	14.6229	14.5586	14.4149	14.305	14.1501	13.9486	13.8648	13.7871	13.6172	13.3926	13.3791	13.3674	13.2028	12.9245	12.6209	12.7293	12.3833	12.5234	12.5327
	1933.75	20.0521	19.5088	19.2334	18.877	18.626	18.3844	18.1836	17.9495	17.7214	17.4925	17.2848	17.1722	16.9043	16.6833	16.5837	16.5475	16.3467	16.1019	15.9764	15.9132	15.7394	15.6156	15.5477	15.383	15.166	15.1354	15.0363	14.9294	14.7842	14.6229	14.5584	14.4139	14.304	14.1504	13.9484	13.8654	13.7871	13.6182	13.3929	13.3789	13.3669	13.2023	12.9251	12.6213	12.7295	12.3822	12.5241	12.5312
	1928.61	20.0531	19.5088	19.2347	18.8763	18.6263	18.3851	18.1826	17.9492	17.7217	17.4925	17.2852	17.1725	16.904	16.6823	16.5833	16.5475	16.3467	16.1016	15.9762	15.9131	15.7401	15.6162	15.5475	15.3836	15.1672	15.1359	15.0369	14.9299	14.7847	14.6237	14.5579	14.4142	14.3049	14.1491	13.9479	13.8656	13.7868	13.6185	13.3924	13.3779	13.3665	13.2028	12.9245	12.6204	12.73	12.3823	12.5246	12.5326
	1923.47	20.0537	19.5085	19.235	18.877	18.6273	18.3851	18.1826	17.9482	17.7214	17.4928	17.2848	17.1722	16.904	16.682	16.5843	16.5472	16.3464	16.1009	15.9753	15.9134	15.7397	15.6157	15.5475	15.3846	15.167	15.1343	15.0361	14.929	14.783	14.6247	14.5583	14.4144	14.3047	14.1496	13.9487	13.8652	13.7861	13.6183	13.3913	13.3792	13.3675	13.2028	12.9245	12.6216	12.73	12.3831	12.5239	12.5314
	1918.32	20.0524	19.5081	19.234	18.8763	18.6266	18.3841	18.1829	17.9482	17.7223	17.4922	17.2848	17.1725	16.903	16.6829	16.584	16.5472	16.3464	16.1009	15.9759	15.9132	15.7386	15.6152	15.5477	15.3831	15.1665	15.1356	15.0373	14.9284	14.7834	14.6245	14.5584	14.4149	14.3042	14.1491	13.9486	13.8649	13.7866	13.6193	13.3918	13.3792	13.3664	13.2033	12.9242	12.6204	12.7285	12.3822	12.5241	12.5317
	1913.18	20.0534	19.5085	19.2334	18.8763	18.6276	18.3848	18.1829	17.9482	17.7227	17.4928	17.2845	17.1729	16.9043	16.6826	16.5837	16.5469	16.347	16.1006	15.9766	15.9131	15.7393	15.6147	15.547	15.3835	15.1665	15.1348	15.0366	14.9276	14.7842	14.6247	14.5584	14.4146	14.3052	14.1494	13.9487	13.8659	13.7866	13.6187	13.391	13.3781	13.3669	13.2018	12.9248	12.62	12.73	12.382	12.5233	12.5326
	1908.04	20.0531	19.5078	19.2337	18.8763	18.6266	18.3848	18.1836	17.9489	17.722	17.4932	17.2848	17.1725	16.904	16.6829	16.5843	16.5469	16.347	16.1006	15.9762	15.9126	15.7389	15.6162	15.5475	15.3841	15.1668	15.1348	15.0365	14.9281	14.7843	14.625	14.5589	14.4147	14.3052	14.1501	13.9482	13.8656	13.7866	13.6185	13.3931	13.3794	13.3659	13.2017	12.9248	12.6208	12.7293	12.383	12.5226	12.5308
	1902.9	20.0524	19.5085	19.2344	18.8763	18.6263	18.3848	18.1826	17.9489	17.723	17.4928	17.2852	17.1715	16.9027	16.6833	16.584	16.5472	16.348	16.1012	15.9751	15.9131	15.7396	15.6151	15.5474	15.3846	15.1668	15.1348	15.0356	14.9281	14.7845	14.624	14.5584	14.4152	14.305	14.1502	13.9484	13.8651	13.786	13.6183	13.3918	13.3796	13.366	13.2025	12.9251	12.6216	12.7298	12.3831	12.5234	12.5321
	1897.75	20.0531	19.5091	19.2337	18.8766	18.6276	18.3844	18.1829	17.9492	17.722	17.4925	17.2845	17.1715	16.904	16.6829	16.584	16.5475	16.3477	16.1012	15.9766	15.9129	15.7396	15.6146	15.5479	15.3836	15.1665	15.1361	15.036	14.9279	14.7853	14.6258	14.5592	14.4152	14.3047	14.1494	13.9479	13.8646	13.7868	13.6185	13.3918	13.3796	13.3665	13.203	12.9255	12.6211	12.729	12.3825	12.5226	12.5314
	1892.61	20.0527	19.5078	19.2334	18.8763	18.6263	18.3848	18.182	17.9489	17.7214	17.4919	17.2845	17.1722	16.9043	16.6836	16.584	16.5465	16.347	16.1009	15.9759	15.9124	15.7402	15.6149	15.5467	15.3849	15.167	15.134	15.0352	14.9282	14.7855	14.6237	14.5586	14.4154	14.3045	14.1506	13.9487	13.8643	13.7866	13.6182	13.3911	13.3786	13.3669	13.2033	12.9248	12.6211	12.7305	12.3831	12.5241	12.5314
	1887.47	20.0531	19.5078	19.2337	18.8763	18.627	18.3844	18.1833	17.9486	17.7214	17.4922	17.2852	17.1725	16.9043	16.6842	16.584	16.5469	16.3467	16.1012	15.9756	15.9134	15.7398	15.6149	15.5472	15.3831	15.1667	15.1351	15.0352	14.9279	14.7852	14.6253	14.5589	14.4144	14.3055	14.1499	13.9494	13.8643	13.7874	13.6187	13.3914	13.3791	13.3674	13.2033	12.9243	12.6208	12.7288	12.384	12.5231	12.5308
	1882.32	20.0524	19.5085	19.2347	18.8757	18.6263	18.3851	18.1839	17.9486	17.723	17.4919	17.2848	17.1719	16.9033	16.6836	16.5837	16.5475	16.3467	16.1009	15.9759	15.9132	15.7397	15.6149	15.5477	15.3831	15.1668	15.1335	15.0347	14.9282	14.7848	14.6242	14.5586	14.4137	14.3045	14.1491	13.9484	13.8649	13.7868	13.619	13.391	13.3787	13.3669	13.2007	12.9246	12.6206	12.7297	12.3828	12.5236	12.5319
	1877.18	20.0524	19.5081	19.2344	18.8763	18.6256	18.3851	18.1823	17.9486	17.7223	17.4925	17.2839	17.1719	16.9033	16.6826	16.584	16.5469	16.3483	16.1003	15.9766	15.9132	15.7394	15.6149	15.5479	15.3841	15.1668	15.1338	15.0345	14.93	14.7863	14.624	14.5584	14.4137	14.305	14.1493	13.9487	13.8649	13.7869	13.6196	13.3914	13.3792	13.3667	13.2013	12.9235	12.6206	12.7297	12.3835	12.5239	12.5316
	1872.04	20.0527	19.5081	19.2337	18.876	18.6273	18.3848	18.1829	17.9489	17.7214	17.4915	17.2835	17.1725	16.9033	16.6833	16.5837	16.5475	16.3473	16.1019	15.9761	15.9136	15.7386	15.6141	15.5475	15.3826	15.1667	15.1331	15.0343	14.9295	14.7861	14.6232	14.5583	14.4137	14.3042	14.1507	13.9495	13.8641	13.7863	13.6191	13.3921	13.3789	13.367	13.2012	12.9242	12.6195	12.7298	12.381	12.5231	12.5309
	1866.89	20.0534	19.5075	19.234	18.8763	18.6276	18.3844	18.1839	17.9486	17.721	17.4919	17.2848	17.1725	16.903	16.6842	16.584	16.5465	16.3473	16.1009	15.9757	15.9134	15.7381	15.6156	15.5479	15.3841	15.1647	15.1335	15.0342	14.9295	14.7866	14.6245	14.5581	14.415	14.3047	14.1489	13.9494	13.8643	13.7866	13.618	13.3913	13.3783	13.3659	13.2018	12.9235	12.6198	12.7292	12.3818	12.5221	12.5317
	1861.75	20.0534	19.5094	19.2347	18.8763	18.6266	18.3848	18.1833	17.9479	17.7227	17.4919	17.2845	17.1719	16.9036	16.6836	16.5843	16.5472	16.347	16.1012	15.9759	15.9132	15.738	15.6149	15.5465	15.3831	15.1655	15.1331	15.0339	14.929	14.7863	14.6247	14.5596	14.4131	14.3044	14.1489	13.9484	13.8639	13.7876	13.6183	13.3919	13.3789	13.3665	13.2008	12.925	12.6208	12.729	12.3812	12.5244	12.5316
	1856.61	20.0527	19.5088	19.2337	18.8753	18.6256	18.3841	18.1833	17.9482	17.7223	17.4922	17.2852	17.1722	16.9036	16.6836	16.5843	16.5475	16.346	16.1012	15.9762	15.9131	15.7391	15.6147	15.5475	15.3836	15.1668	15.133	15.034	14.9303	14.7866	14.6245	14.5581	14.415	14.3039	14.1484	13.9491	13.8647	13.7869	13.6172	13.3913	13.3774	13.3665	13.2008	12.924	12.6191	12.7298	12.3828	12.5231	12.5311
	1851.47	20.0534	19.5088	19.234	18.876	18.627	18.3848	18.1823	17.9495	17.7223	17.4928	17.2852	17.1722	16.9036	16.682	16.584	16.5469	16.348	16.1009	15.9754	15.9136	15.7389	15.6157	15.547	15.3843	15.1668	15.1325	15.0347	14.929	14.7866	14.6234	14.5586	14.4139	14.3049	14.1496	13.9479	13.8643	13.7876	13.6187	13.3918	13.3786	13.3667	13.201	12.9242	12.6201	12.7285	12.3815	12.5244	12.5314
	1846.32	20.0531	19.5088	19.2344	18.876	18.6263	18.3848	18.1836	17.9486	17.7217	17.4928	17.2861	17.1719	16.904	16.6839	16.585	16.5482	16.3473	16.1012	15.9756	15.9128	15.7378	15.6156	15.5472	15.3838	15.1649	15.1326	15.0353	14.93	14.7863	14.6239	14.5584	14.4149	14.3042	14.1481	13.9489	13.8649	13.786	13.6178	13.3916	13.3773	13.3664	13.202	12.9246	12.6201	12.728	12.3809	12.5216	12.5316
	1841.18	20.0521	19.5088	19.235	18.876	18.6263	18.3851	18.1842	17.9486	17.7217	17.4925	17.2858	17.1715	16.9033	16.6836	16.5843	16.5479	16.3464	16.1009	15.9757	15.9121	15.7384	15.6144	15.5469	15.3833	15.1647	15.132	15.0345	14.9292	14.7865	14.6229	14.5573	14.4142	14.3042	14.1483	13.9481	13.8641	13.7868	13.6183	13.3924	13.3791	13.3665	13.2012	12.9246	12.6201	12.729	12.381	12.5228	12.5322
	1836.04	20.0527	19.5091	19.235	18.8763	18.6266	18.3844	18.1833	17.9479	17.7207	17.4928	17.2855	17.1715	16.903	16.6836	16.5837	16.5465	16.346	16.1003	15.9756	15.9134	15.7384	15.6157	15.5477	15.3833	15.1644	15.1312	15.0356	14.9295	14.7865	14.6232	14.5588	14.4149	14.3037	14.1484	13.9489	13.8633	13.7868	13.6188	13.3926	13.3781	13.3665	13.2	12.9243	12.6198	12.7292	12.382	12.5225	12.5295
	1830.89	20.0537	19.5091	19.2344	18.8763	18.6263	18.3851	18.1839	17.9489	17.7227	17.4922	17.2861	17.1719	16.903	16.6826	16.5846	16.5475	16.348	16.1009	15.9764	15.9128	15.7383	15.6149	15.547	15.3828	15.1649	15.1325	15.0355	14.93	14.7874	14.6237	14.5588	14.4139	14.304	14.1483	13.9484	13.8641	13.7878	13.6187	13.3921	13.3787	13.3664	13.2004	12.9246	12.6193	12.729	12.3812	12.5231	12.5326
	1825.75	20.0524	19.5081	19.2337	18.876	18.626	18.3841	18.1842	17.9492	17.7214	17.4919	17.2848	17.1725	16.9049	16.6826	16.583	16.5475	16.346	16.1006	15.9757	15.9132	15.7389	15.6156	15.5467	15.3835	15.1634	15.1328	15.036	14.9294	14.7874	14.6232	14.5596	14.4144	14.3039	14.1486	13.9482	13.8636	13.7874	13.6182	13.3919	13.3784	13.3654	13.2012	12.924	12.6193	12.7277	12.3804	12.5238	12.5314
	1820.61	20.0527	19.5091	19.234	18.8757	18.6256	18.3851	18.1833	17.9492	17.7204	17.4932	17.2855	17.1729	16.9036	16.6823	16.5846	16.5472	16.3467	16.1012	15.9754	15.9132	15.7388	15.6154	15.5467	15.3818	15.1629	15.134	15.0355	14.9302	14.7856	14.6237	14.5581	14.4141	14.3042	14.1494	13.9482	13.8643	13.7878	13.6183	13.3913	13.3787	13.366	13.1989	12.9242	12.6196	12.7288	12.3822	12.5223	12.5312
	1815.46	20.0531	19.5091	19.2344	18.8757	18.6276	18.3844	18.1829	17.9486	17.721	17.4922	17.2855	17.1722	16.9036	16.6826	16.584	16.5472	16.347	16.1009	15.9749	15.9124	15.7384	15.6147	15.5469	15.3812	15.1631	15.1328	15.0366	14.931	14.7871	14.6247	14.5579	14.4159	14.3034	14.1486	13.9481	13.8639	13.7874	13.6185	13.3919	13.3781	13.3665	13.1999	12.9242	12.6185	12.7272	12.3817	12.5233	12.5312
	1810.32	20.0524	19.5088	19.2331	18.8763	18.6266	18.3848	18.1836	17.9489	17.7207	17.4925	17.2855	17.1715	16.9033	16.6823	16.584	16.5472	16.3464	16.1006	15.9767	15.9129	15.7399	15.6151	15.5472	15.3813	15.1626	15.1351	15.0365	14.9297	14.7874	14.6247	14.5591	14.4141	14.3044	14.1502	13.9469	13.8634	13.7878	13.6187	13.3911	13.3784	13.3656	13.2002	12.9237	12.6203	12.7303	12.3817	12.5243	12.5321
	1805.18	20.0537	19.5088	19.2334	18.8757	18.6279	18.3848	18.1823	17.9482	17.722	17.4919	17.2868	17.1722	16.9027	16.6823	16.5837	16.5472	16.347	16.1012	15.9756	15.9137	15.7391	15.6154	15.5459	15.3818	15.1644	15.1346	15.036	14.9303	14.7865	14.624	14.5591	14.4144	14.3039	14.1497	13.9478	13.8641	13.7873	13.618	13.3916	13.3786	13.3649	13.2013	12.9237	12.6196	12.7272	12.381	12.5223	12.5309
	1800.04	20.0531	19.5088	19.2347	18.8757	18.6266	18.3848	18.1823	17.9482	17.722	17.4919	17.2858	17.1719	16.904	16.6833	16.5833	16.5472	16.348	16.1016	15.9746	15.9132	15.7383	15.6143	15.5457	15.381	15.1647	15.1348	15.035	14.9305	14.7861	14.6243	14.5588	14.4137	14.3044	14.1491	13.9481	13.863	13.7876	13.6178	13.3916	13.3773	13.3656	13.2015	12.9233	12.6203	12.7288	12.3797	12.5233	12.5304
	1794.89	20.0531	19.5085	19.234	18.8757	18.6263	18.3844	18.1829	17.9486	17.722	17.4928	17.2855	17.1722	16.9023	16.6839	16.585	16.5472	16.3467	16.1006	15.9751	15.9129	15.7384	15.6144	15.5461	15.3807	15.165	15.1348	15.0371	14.9294	14.7873	14.6239	14.5586	14.4147	14.3031	14.1483	13.9474	13.8631	13.7876	13.618	13.3906	13.3778	13.3657	13.2023	12.9242	12.6185	12.729	12.3809	12.5236	12.5314
	1789.75	20.0534	19.5081	19.2327	18.8757	18.6273	18.3851	18.1823	17.9489	17.722	17.4922	17.2845	17.1719	16.9023	16.6826	16.5824	16.5479	16.3467	16.1012	15.9764	15.9126	15.7389	15.6149	15.5457	15.38	15.1646	15.1343	15.0365	14.9303	14.7874	14.625	14.5596	14.4144	14.3044	14.1491	13.9468	13.8634	13.7876	13.6165	13.3916	13.3779	13.3657	13.1994	12.9238	12.6195	12.7288	12.3825	12.5231	12.5304
	1784.61	20.0521	19.5085	19.2331	18.8753	18.627	18.3844	18.1833	17.9482	17.721	17.4928	17.2861	17.1722	16.9027	16.6833	16.583	16.5479	16.3467	16.1009	15.9749	15.9129	15.7384	15.6147	15.5459	15.3792	15.166	15.1351	15.0368	14.9302	14.7866	14.6234	14.5596	14.4152	14.3045	14.1491	13.9486	13.8633	13.7878	13.6175	13.3913	13.3779	13.3652	13.2005	12.9245	12.619	12.7275	12.381	12.5223	12.5308
	1779.46	20.0524	19.5088	19.2337	18.876	18.6266	18.3841	18.1829	17.9492	17.722	17.4928	17.2855	17.1719	16.9033	16.6826	16.584	16.5472	16.346	16.1016	15.9756	15.9119	15.7381	15.6138	15.5443	15.3813	15.1657	15.1349	15.0347	14.93	14.7869	14.6245	14.5594	14.4149	14.3044	14.1483	13.9476	13.8628	13.7878	13.6178	13.3908	13.3789	13.3649	13.2008	12.9235	12.6195	12.7284	12.3812	12.5228	12.5303
	1774.32	20.0527	19.5088	19.2337	18.8763	18.6276	18.3851	18.1842	17.9482	17.7214	17.4925	17.2858	17.1725	16.9033	16.682	16.5846	16.5479	16.3467	16.1006	15.9762	15.9129	15.7396	15.6143	15.5439	15.3805	15.1657	15.1341	15.036	14.9307	14.7865	14.6239	14.5597	14.4141	14.3039	14.1494	13.9474	13.8626	13.7882	13.6169	13.3913	13.3779	13.3649	13.2004	12.9227	12.6187	12.7284	12.3822	12.5215	12.5295
	1769.18	20.0537	19.5085	19.235	18.8763	18.627	18.3844	18.1833	17.9486	17.723	17.4922	17.2852	17.1719	16.9036	16.6829	16.5846	16.5465	16.3464	16.0999	15.9757	15.9126	15.7383	15.6139	15.5431	15.382	15.1663	15.1344	15.0361	14.9294	14.7869	14.6253	14.5594	14.4141	14.3044	14.1481	13.9473	13.8623	13.7878	13.6185	13.3908	13.3774	13.3644	13.1991	12.924	12.6193	12.7279	12.3822	12.5226	12.5308
	1764.04	20.0531	19.5085	19.2347	18.8763	18.626	18.3848	18.1833	17.9489	17.7217	17.4932	17.2861	17.1719	16.9023	16.682	16.5853	16.5475	16.3464	16.1009	15.9762	15.9129	15.7383	15.6136	15.5428	15.382	15.1655	15.1346	15.0352	14.9302	14.786	14.624	14.5579	14.4146	14.3035	14.1476	13.9476	13.8628	13.7869	13.6183	13.391	13.3781	13.3659	13.1999	12.9237	12.6196	12.7275	12.3807	12.522	12.5306
	1758.89	20.0531	19.5088	19.2337	18.8757	18.6263	18.3844	18.1823	17.9492	17.721	17.4922	17.2861	17.1719	16.9027	16.6816	16.5846	16.5469	16.3464	16.1012	15.9762	15.9123	15.7389	15.6131	15.5436	15.3817	15.1654	15.1362	15.0361	14.9295	14.7861	14.624	14.5583	14.4155	14.3044	14.1488	13.9466	13.8634	13.7866	13.6182	13.3921	13.3773	13.3657	13.1992	12.924	12.6196	12.7277	12.381	12.5223	12.5298
	1753.75	20.0524	19.5078	19.234	18.8753	18.626	18.3851	18.182	17.9492	17.7214	17.4928	17.2861	17.1728	16.9027	16.6826	16.5843	16.5475	16.347	16.1012	15.9754	15.9123	15.7383	15.6131	15.5439	15.3813	15.166	15.1343	15.0353	14.9303	14.7853	14.6232	14.5586	14.4141	14.3045	14.1486	13.9476	13.8638	13.7861	13.6175	13.3906	13.3786	13.3654	13.1994	12.9229	12.6188	12.728	12.3809	12.5216	12.5304
	1748.61	20.0531	19.5078	19.2347	18.8753	18.6266	18.3848	18.1836	17.9482	17.7214	17.4928	17.2855	17.1715	16.903	16.6826	16.583	16.5475	16.3464	16.1009	15.9761	15.9121	15.7376	15.6121	15.5448	15.3817	15.1662	15.1341	15.0352	14.9294	14.7863	14.6239	14.5591	14.4146	14.3037	14.1486	13.946	13.863	13.7858	13.6174	13.3913	13.3786	13.3648	13.1999	12.9232	12.618	12.7277	12.3809	12.5213	12.5304
	1743.46	20.0527	19.5094	19.234	18.8763	18.6266	18.3841	18.1839	17.9492	17.721	17.4925	17.2848	17.1722	16.9027	16.6833	16.584	16.5469	16.3467	16.1003	15.9757	15.9119	15.7376	15.6115	15.5452	15.382	15.1665	15.1351	15.036	14.9294	14.7847	14.624	14.5586	14.4132	14.3031	14.1496	13.9471	13.8623	13.7863	13.6164	13.3913	13.3781	13.3654	13.1999	12.9214	12.6193	12.7275	12.3797	12.5212	12.5303
	1738.32	20.0527	19.5085	19.2327	18.8766	18.6263	18.3851	18.1829	17.9489	17.7217	17.4925	17.2852	17.1722	16.9027	16.6833	16.5827	16.5469	16.3464	16.1009	15.9748	15.9123	15.7384	15.6108	15.5449	15.3823	15.166	15.1346	15.0358	14.9299	14.7866	14.625	14.5578	14.4147	14.304	14.1481	13.9473	13.8641	13.7865	13.6164	13.3918	13.3784	13.3657	13.1999	12.9214	12.6193	12.727	12.3817	12.521	12.5309
	1733.18	20.0531	19.5088	19.2344	18.8766	18.6273	18.3848	18.1823	17.9489	17.722	17.4919	17.2861	17.1719	16.902	16.6829	16.5833	16.5465	16.3464	16.1009	15.9749	15.9119	15.7376	15.611	15.5461	15.382	15.1657	15.1351	15.036	14.9297	14.786	14.6235	14.5594	14.4139	14.3035	14.1481	13.9473	13.8634	13.7863	13.6164	13.391	13.3771	13.3647	13.2007	12.922	12.6182	12.7267	12.3797	12.5216	12.5288
	1728.03	20.0527	19.5091	19.235	18.8766	18.626	18.3844	18.1826	17.9486	17.7214	17.4922	17.2858	17.1722	16.9023	16.6829	16.583	16.5469	16.3467	16.1009	15.9746	15.9116	15.7352	15.6121	15.5467	15.3836	15.1667	15.1351	15.0356	14.9292	14.7855	14.6242	14.5594	14.4132	14.3039	14.1493	13.9471	13.8634	13.7868	13.616	13.391	13.3778	13.3644	13.2004	12.9222	12.6191	12.7274	12.3813	12.5218	12.5293
	1722.89	20.0534	19.5081	19.234	18.8766	18.627	18.3851	18.1833	17.9482	17.7214	17.4912	17.2858	17.1722	16.9023	16.6829	16.5843	16.5469	16.347	16.1009	15.9748	15.9115	15.7357	15.6123	15.5457	15.3833	15.1662	15.1349	15.0348	14.9297	14.7853	14.6237	14.5571	14.4137	14.3035	14.1481	13.9474	13.8628	13.7863	13.6177	13.3908	13.3781	13.3644	13.1982	12.9212	12.619	12.7271	12.3818	12.52	12.5291
	1717.75	20.0524	19.5091	19.234	18.8766	18.6276	18.3844	18.1826	17.9492	17.7217	17.4922	17.2855	17.1715	16.9027	16.6836	16.5837	16.5475	16.3467	16.1006	15.9756	15.9105	15.7347	15.6133	15.5462	15.3825	15.1663	15.1344	15.036	14.9297	14.7863	14.624	14.5588	14.4139	14.3044	14.1476	13.9474	13.8638	13.7858	13.6174	13.3901	13.3766	13.3651	13.1982	12.9224	12.6195	12.7271	12.3815	12.5221	12.5296
	1712.61	20.0531	19.5088	19.2334	18.8757	18.627	18.3848	18.1826	17.9492	17.7214	17.4919	17.2852	17.1725	16.903	16.6829	16.5843	16.5475	16.3454	16.1006	15.9744	15.9102	15.7345	15.6128	15.5467	15.3826	15.1667	15.1349	15.0356	14.9308	14.7861	14.6247	14.5591	14.4136	14.3039	14.1468	13.9474	13.8644	13.7866	13.6172	13.3903	13.3776	13.3646	13.1995	12.9216	12.6188	12.7271	12.3817	12.5212	12.5291
	1707.46	20.0534	19.5091	19.2334	18.8753	18.6279	18.3848	18.182	17.9482	17.7214	17.4922	17.2852	17.1719	16.9023	16.6826	16.584	16.5472	16.346	16.1006	15.9738	15.9095	15.7341	15.6136	15.5462	15.3843	15.166	15.1353	15.0366	14.9292	14.786	14.6235	14.5586	14.4142	14.3034	14.1484	13.9469	13.8639	13.7865	13.6178	13.3905	13.3779	13.3652	13.2005	12.9222	12.6203	12.7269	12.3809	12.5213	12.5312
	1702.32	20.0527	19.5098	19.2337	18.875	18.6266	18.3848	18.1839	17.9486	17.7214	17.4925	17.2858	17.1719	16.903	16.6826	16.5843	16.5465	16.3467	16.0996	15.9751	15.909	15.7339	15.6134	15.5469	15.3828	15.167	15.134	15.0352	14.9289	14.7856	14.6239	14.5576	14.4142	14.3045	14.1491	13.9473	13.8625	13.7865	13.6174	13.39	13.3778	13.3644	13.1991	12.9222	12.6198	12.728	12.3799	12.5215	12.5293
	1697.18	20.0537	19.5085	19.2331	18.876	18.6279	18.3851	18.182	17.9489	17.722	17.4915	17.2855	17.1725	16.9017	16.6823	16.584	16.5472	16.3464	16.0999	15.9743	15.9084	15.7342	15.6126	15.5474	15.3835	15.1665	15.1338	15.036	14.9297	14.786	14.6229	14.5591	14.4139	14.3042	14.1475	13.9466	13.8633	13.7863	13.6172	13.3895	13.3783	13.3651	13.2004	12.922	12.6195	12.7272	12.3799	12.5218	12.5291
	1692.03	20.0537	19.5088	19.2347	18.8757	18.6273	18.3851	18.1829	17.9486	17.721	17.4919	17.2852	17.1725	16.903	16.6816	16.5846	16.5479	16.346	16.1003	15.974	15.9069	15.7362	15.6134	15.5475	15.3833	15.1659	15.1351	15.0353	14.9297	14.7863	14.623	14.5586	14.4146	14.3037	14.1486	13.9466	13.8639	13.7856	13.6177	13.3896	13.3776	13.3657	13.2	12.9217	12.6196	12.7269	12.3792	12.521	12.5282
	1686.89	20.0521	19.5085	19.2347	18.876	18.6256	18.3844	18.1826	17.9486	17.7214	17.4919	17.2852	17.1725	16.9033	16.6829	16.5837	16.5465	16.3464	16.1003	15.9743	15.9067	15.737	15.6139	15.5461	15.3836	15.167	15.1333	15.0353	14.9303	14.7855	14.6234	14.5581	14.4141	14.3039	14.1481	13.946	13.8633	13.7853	13.617	13.39	13.3774	13.3649	13.2	12.9217	12.6185	12.7266	12.3789	12.5216	12.5298
	1681.75	20.0524	19.5098	19.2337	18.876	18.627	18.3848	18.1833	17.9489	17.722	17.4919	17.2858	17.1722	16.9027	16.6833	16.5843	16.5472	16.3457	16.1006	15.9735	15.9076	15.7373	15.6138	15.5467	15.3823	15.167	15.1346	15.0356	14.9297	14.7861	14.6245	14.5591	14.4129	14.3031	14.1483	13.9474	13.8633	13.785	13.6169	13.3895	13.3783	13.3651	13.1995	12.9224	12.6206	12.7272	12.3804	12.5215	12.5288
	1676.6	20.0527	19.5085	19.234	18.8753	18.627	18.3838	18.1826	17.9489	17.7214	17.4915	17.2855	17.1729	16.9023	16.6826	16.5846	16.5465	16.3467	16.0993	15.9723	15.9082	15.7373	15.6143	15.5462	15.3825	15.166	15.1348	15.0343	14.9292	14.7856	14.6239	14.5586	14.4136	14.3024	14.1483	13.9473	13.863	13.7853	13.6162	13.3903	13.377	13.3649	13.1995	12.922	12.6191	12.7271	12.3797	12.5221	12.529
	1671.46	20.0527	19.5088	19.2344	18.875	18.627	18.3844	18.1829	17.9486	17.7223	17.4915	17.2855	17.1719	16.9017	16.6833	16.584	16.5482	16.3454	16.1003	15.9715	15.9093	15.7373	15.6144	15.5475	15.383	15.1662	15.1338	15.0352	14.9302	14.7855	14.624	14.5588	14.4132	14.3029	14.1488	13.9465	13.8636	13.7858	13.6162	13.389	13.3778	13.366	13.2002	12.9219	12.6196	12.7272	12.3799	12.5205	12.5291
	1666.32	20.0527	19.5091	19.2344	18.875	18.6273	18.3844	18.1833	17.9495	17.7204	17.4925	17.2861	17.1719	16.9023	16.6836	16.5827	16.5469	16.3444	16.099	15.9699	15.9102	15.7368	15.6144	15.5472	15.384	15.167	15.1346	15.036	14.93	14.7858	14.6247	14.5573	14.4131	14.3035	14.1481	13.9473	13.8633	13.786	13.6165	13.3901	13.3773	13.3649	13.1994	12.9212	12.6187	12.7266	12.3784	12.521	12.5295
	1661.18	20.0524	19.5088	19.2344	18.8753	18.627	18.3841	18.1816	17.9492	17.7204	17.4922	17.2858	17.1722	16.902	16.682	16.5843	16.5475	16.3451	16.099	15.9692	15.9103	15.7378	15.6133	15.5467	15.383	15.1659	15.1349	15.0356	14.9305	14.7866	14.625	14.5579	14.4139	14.3035	14.1476	13.9469	13.8638	13.7855	13.6165	13.3903	13.3766	13.3652	13.1997	12.9214	12.6182	12.7264	12.3799	12.5205	12.5295
	1656.03	20.0537	19.5085	19.2337	18.8757	18.626	18.3844	18.1823	17.9489	17.722	17.4915	17.2852	17.1722	16.9027	16.682	16.5833	16.5469	16.3464	16.0983	15.9694	15.911	15.7381	15.6144	15.5461	15.3822	15.1659	15.1344	15.0345	14.9302	14.7866	14.6232	14.5581	14.4142	14.3027	14.1484	13.9463	13.8633	13.7856	13.6165	13.39	13.377	13.3652	13.2015	12.9219	12.6183	12.7267	12.3792	12.5213	12.5293
	1650.89	20.0534	19.5085	19.234	18.8757	18.6256	18.3851	18.1833	17.9492	17.721	17.4922	17.2848	17.1722	16.902	16.6833	16.5833	16.5482	16.3454	16.097	15.9702	15.911	15.7371	15.6133	15.5465	15.3817	15.1665	15.1346	15.0368	14.929	14.786	14.6235	14.5584	14.4123	14.3032	14.1473	13.9463	13.8639	13.7856	13.6167	13.3896	13.3763	13.3651	13.1995	12.9211	12.6183	12.7271	12.3789	12.5202	12.5273
	1645.75	20.0531	19.5091	19.235	18.8753	18.626	18.3844	18.1823	17.9482	17.7217	17.4935	17.2861	17.1712	16.9033	16.6823	16.5843	16.5472	16.3444	16.0954	15.9722	15.9113	15.7373	15.6152	15.5465	15.3822	15.166	15.1349	15.0356	14.9299	14.7855	14.6232	14.5573	14.4132	14.3026	14.1473	13.9468	13.8631	13.786	13.6154	13.3906	13.3757	13.3659	13.1984	12.9211	12.6185	12.7274	12.3786	12.5195	12.5288
	1640.6	20.0534	19.5088	19.2334	18.876	18.6266	18.3844	18.1829	17.9492	17.721	17.4922	17.2852	17.1732	16.9027	16.6833	16.583	16.5459	16.3434	16.0944	15.9722	15.9118	15.7371	15.6134	15.5475	15.3823	15.1657	15.1341	15.0358	14.93	14.7868	14.6243	14.5586	14.4136	14.3035	14.1483	13.9458	13.8621	13.7855	13.6165	13.3896	13.377	13.3654	13.2002	12.9222	12.6182	12.7264	12.3784	12.5212	12.5269
	1635.46	20.0534	19.5085	19.2344	18.8747	18.6273	18.3841	18.1836	17.9486	17.7217	17.4928	17.2855	17.1715	16.9036	16.6829	16.584	16.5462	16.3434	16.0934	15.9727	15.9121	15.7383	15.6146	15.5461	15.3825	15.1654	15.134	15.035	14.9295	14.7856	14.6237	14.5576	14.4139	14.3032	14.1473	13.9461	13.8623	13.7853	13.616	13.3898	13.3766	13.3662	13.1987	12.922	12.6174	12.7251	12.3786	12.5195	12.529
	1630.32	20.0534	19.5088	19.234	18.8757	18.626	18.3844	18.1839	17.9492	17.7214	17.4922	17.2845	17.1719	16.9033	16.6833	16.5837	16.5462	16.3418	16.0944	15.9727	15.9121	15.7373	15.6139	15.5467	15.3813	15.1654	15.1335	15.036	14.9297	14.7863	14.6235	14.5584	14.4137	14.3039	14.147	13.9453	13.863	13.7852	13.616	13.39	13.3771	13.3646	13.1999	12.9219	12.6174	12.7259	12.3799	12.5207	12.528
	1625.18	20.0521	19.5085	19.2337	18.876	18.6276	18.3841	18.1826	17.9482	17.722	17.4932	17.2848	17.1722	16.9027	16.6823	16.584	16.5456	16.3411	16.0967	15.9741	15.9123	15.7383	15.6136	15.5472	15.3833	15.1663	15.1346	15.0361	14.9295	14.786	14.6243	14.5579	14.4128	14.3024	14.1473	13.9458	13.8628	13.7853	13.6156	13.3895	13.3774	13.3646	13.1997	12.9207	12.6175	12.7257	12.3797	12.5205	12.5293
	1620.03	20.0534	19.5088	19.2337	18.876	18.6273	18.3844	18.1833	17.9492	17.7217	17.4932	17.2858	17.1722	16.9017	16.6833	16.583	16.5456	16.3392	16.0973	15.9738	15.9113	15.7367	15.6141	15.5472	15.3831	15.1657	15.134	15.0356	14.9289	14.7868	14.6239	14.5584	14.4136	14.3035	14.1478	13.946	13.8636	13.7853	13.6147	13.3893	13.3758	13.3649	13.1991	12.9216	12.6177	12.7267	12.3779	12.5207	12.5288
	1614.89	20.0531	19.5085	19.2337	18.876	18.627	18.3848	18.1833	17.9486	17.722	17.4925	17.2848	17.1722	16.9036	16.6823	16.5824	16.5449	16.3369	16.098	15.9741	15.9118	15.7381	15.6138	15.5459	15.3828	15.1654	15.1351	15.0352	14.9289	14.7853	14.6243	14.5575	14.4121	14.3034	14.1471	13.9455	13.8641	13.7858	13.6156	13.3903	13.3761	13.3649	13.2004	12.9211	12.6177	12.7256	12.3799	12.5192	12.5288
	1609.75	20.0524	19.5091	19.2337	18.8753	18.6273	18.3848	18.1829	17.9486	17.7223	17.4919	17.2858	17.1719	16.903	16.6826	16.5843	16.5439	16.3363	16.099	15.974	15.9113	15.7373	15.6147	15.5456	15.3818	15.1652	15.1343	15.0353	14.9289	14.7858	14.6237	14.5576	14.4126	14.3034	14.147	13.9456	13.8621	13.7858	13.6164	13.3892	13.3757	13.3643	13.1991	12.9207	12.6182	12.7254	12.3796	12.5199	12.5288
	1604.6	20.0527	19.5088	19.234	18.8757	18.6273	18.3848	18.1833	17.9492	17.721	17.4922	17.2855	17.1709	16.9023	16.6823	16.5833	16.5426	16.3379	16.0977	15.9748	15.9124	15.7383	15.6146	15.5465	15.3836	15.1652	15.1343	15.0358	14.9287	14.7863	14.6242	14.5579	14.4134	14.3014	14.1471	13.946	13.863	13.7855	13.6152	13.3888	13.3761	13.3651	13.1989	12.9214	12.6191	12.7251	12.3792	12.5192	12.5277
	1599.46	20.0527	19.5085	19.2327	18.8757	18.627	18.3844	18.1829	17.9482	17.7217	17.4919	17.2861	17.1719	16.9014	16.6823	16.5837	16.5413	16.3395	16.0983	15.9744	15.9108	15.7378	15.6147	15.5461	15.3822	15.1647	15.1353	15.036	14.9302	14.785	14.6235	14.5575	14.4129	14.3031	14.1478	13.9471	13.863	13.7858	13.6167	13.3893	13.3761	13.3647	13.1997	12.9202	12.6174	12.7264	12.3786	12.5195	12.5278
	1594.32	20.0534	19.5091	19.2331	18.875	18.6263	18.3844	18.1829	17.9486	17.7227	17.4925	17.2848	17.1715	16.902	16.6823	16.5824	16.5384	16.3411	16.0986	15.9748	15.9123	15.7384	15.6143	15.5464	15.3831	15.165	15.1343	15.036	14.9299	14.7855	14.6247	14.5571	14.4129	14.3021	14.1462	13.9461	13.8628	13.7845	13.6162	13.3896	13.3765	13.3639	13.2007	12.9202	12.6169	12.7257	12.3796	12.521	12.5282
	1589.17	20.0534	19.5094	19.2337	18.8757	18.627	18.3848	18.1833	17.9486	17.7214	17.4925	17.2848	17.1715	16.902	16.6829	16.582	16.5358	16.3418	16.0996	15.9748	15.9124	15.7375	15.6139	15.5454	15.3826	15.1646	15.1344	15.0353	14.9287	14.784	14.624	14.5575	14.4123	14.3026	14.1476	13.9456	13.8631	13.7856	13.6156	13.3893	13.3758	13.3648	13.1984	12.9207	12.6159	12.7254	12.3786	12.52	12.5286
	1584.03	20.0518	19.5091	19.234	18.875	18.6273	18.3844	18.1829	17.9489	17.7223	17.4925	17.2848	17.1725	16.9023	16.6829	16.5811	16.5316	16.3434	16.0996	15.9744	15.9119	15.7376	15.6141	15.5464	15.3826	15.1659	15.1338	15.0356	14.9292	14.7856	14.6237	14.5578	14.4134	14.3029	14.1473	13.9461	13.862	13.7853	13.6147	13.3885	13.3766	13.3659	13.1999	12.9209	12.6169	12.7264	12.3796	12.5197	12.528
	1578.89	20.0534	19.5081	19.2347	18.875	18.6266	18.3848	18.1826	17.9486	17.7223	17.4915	17.2852	17.1722	16.9023	16.682	16.5807	16.5306	16.3438	16.0993	15.9749	15.9116	15.737	15.6138	15.5461	15.3828	15.166	15.1348	15.0355	14.9292	14.7858	14.6237	14.5571	14.4124	14.3029	14.1471	13.945	13.8643	13.785	13.6159	13.3895	13.3761	13.3644	13.1997	12.9202	12.6165	12.7264	12.3794	12.5197	12.5273
	1573.75	20.0527	19.5078	19.2347	18.8757	18.6263	18.3848	18.1839	17.9489	17.7214	17.4922	17.2861	17.1715	16.902	16.6829	16.5798	16.5352	16.3441	16.0993	15.9741	15.9119	15.7378	15.613	15.5472	15.3818	15.1662	15.1333	15.035	14.9289	14.7856	14.6232	14.5579	14.4121	14.3029	14.1475	13.9458	13.8626	13.7843	13.6154	13.3888	13.3757	13.3646	13.1995	12.9206	12.6175	12.7244	12.3799	12.5194	12.5278
	1568.6	20.0531	19.5085	19.234	18.8753	18.6266	18.3848	18.1826	17.9482	17.7214	17.4922	17.2858	17.1719	16.902	16.6816	16.5785	16.5378	16.3438	16.0999	15.9746	15.9123	15.7368	15.6133	15.547	15.3823	15.1654	15.1343	15.035	14.9282	14.7847	14.6229	14.5571	14.4119	14.3032	14.1473	13.9458	13.8628	13.7856	13.616	13.3892	13.3763	13.3633	13.2013	12.9201	12.6177	12.7261	12.3789	12.5199	12.5278
	1563.46	20.0534	19.5085	19.2334	18.8753	18.626	18.3844	18.1826	17.9489	17.721	17.4919	17.2848	17.1719	16.9014	16.682	16.5742	16.5391	16.3441	16.0996	15.9741	15.9121	15.7378	15.6136	15.5454	15.3825	15.1642	15.1333	15.035	14.9281	14.7847	14.6234	14.5571	14.4129	14.3026	14.1468	13.9453	13.8626	13.7847	13.6151	13.3887	13.377	13.3649	13.2002	12.9199	12.6164	12.7249	12.3783	12.5197	12.528
	1558.32	20.0534	19.5091	19.2344	18.877	18.6256	18.3838	18.1833	17.9482	17.7223	17.4925	17.2852	17.1729	16.9014	16.6816	16.571	16.5404	16.3438	16.0996	15.9743	15.9113	15.7371	15.6141	15.5464	15.3813	15.1652	15.1338	15.0352	14.9285	14.7845	14.6234	14.5571	14.4129	14.3024	14.1468	13.9451	13.8623	13.7845	13.6156	13.3887	13.3753	13.3636	13.2017	12.9201	12.617	12.7254	12.3792	12.5199	12.5288
	1553.17	20.0537	19.5081	19.234	18.876	18.627	18.3838	18.1836	17.9495	17.7214	17.4919	17.2848	17.1722	16.9017	16.6813	16.5661	16.5413	16.3438	16.0996	15.9744	15.9116	15.7368	15.6146	15.5464	15.3817	15.165	15.1341	15.0352	14.9282	14.7853	14.6227	14.5571	14.4123	14.3023	14.1484	13.9456	13.8623	13.785	13.6156	13.3887	13.3765	13.3644	13.1991	12.9204	12.6172	12.7249	12.3779	12.5187	12.5286
	1548.03	20.0531	19.5081	19.2327	18.875	18.627	18.3841	18.1836	17.9489	17.7217	17.4919	17.2848	17.1715	16.902	16.6816	16.5625	16.5423	16.3438	16.099	15.9749	15.9118	15.7368	15.6138	15.5464	15.3828	15.165	15.1341	15.0347	14.9282	14.7852	14.6227	14.5573	14.4131	14.3022	14.1473	13.9458	13.8618	13.785	13.6149	13.39	13.376	13.3639	13.2002	12.9199	12.6172	12.7256	12.3783	12.5181	12.5282
	1542.89	20.0524	19.5085	19.2334	18.8747	18.626	18.3838	18.1842	17.9489	17.7214	17.4922	17.2845	17.1715	16.9023	16.68	16.5641	16.542	16.3438	16.0986	15.9736	15.9116	15.7368	15.6139	15.5459	15.3826	15.1652	15.133	15.0356	14.9287	14.7861	14.623	14.5573	14.411	14.3016	14.1473	13.9458	13.8636	13.7852	13.6149	13.3885	13.3753	13.3639	13.1981	12.9198	12.6167	12.7246	12.3796	12.519	12.5275
	1537.75	20.0527	19.5078	19.2337	18.8753	18.627	18.3841	18.1826	17.9489	17.7214	17.4919	17.2848	17.1719	16.9023	16.679	16.5667	16.5423	16.3438	16.1003	15.9743	15.9123	15.738	15.6133	15.5449	15.3826	15.1654	15.133	15.0358	14.9289	14.7848	14.6224	14.5568	14.4123	14.3024	14.1475	13.9456	13.8631	13.785	13.6151	13.3885	13.3766	13.3646	13.1984	12.9194	12.6174	12.7246	12.3776	12.5189	12.5275
	1532.6	20.0531	19.5081	19.234	18.8757	18.6266	18.3844	18.1833	17.9495	17.7214	17.4919	17.2852	17.1712	16.901	16.6768	16.569	16.542	16.3441	16.0993	15.9731	15.9116	15.7375	15.6141	15.5467	15.3817	15.1644	15.1331	15.0358	14.9284	14.7852	14.6234	14.5575	14.4118	14.3021	14.1476	13.9468	13.8625	13.785	13.6143	13.3892	13.3757	13.3639	13.1997	12.9193	12.6162	12.7249	12.3787	12.5187	12.526
	1527.46	20.0521	19.5081	19.234	18.8757	18.6263	18.3844	18.1839	17.9495	17.7204	17.4922	17.2848	17.1719	16.901	16.6764	16.5713	16.5423	16.3431	16.099	15.9743	15.9124	15.7375	15.6131	15.5461	15.3807	15.1642	15.1336	15.0356	14.9281	14.7861	14.6234	14.557	14.4131	14.3022	14.1479	13.946	13.8623	13.7845	13.6157	13.3885	13.3752	13.3644	13.1991	12.9196	12.6165	12.7256	12.3786	12.5187	12.528
	1522.32	20.0527	19.5081	19.2334	18.8753	18.6263	18.3841	18.1829	17.9489	17.722	17.4922	17.2855	17.1712	16.9017	16.6738	16.5703	16.542	16.3431	16.0993	15.9741	15.9121	15.7375	15.6139	15.5462	15.3812	15.1657	15.1338	15.0352	14.9281	14.7858	14.6232	14.5571	14.4115	14.3026	14.1471	13.9453	13.8633	13.7847	13.6144	13.388	13.3752	13.3646	13.2002	12.9194	12.6167	12.7244	12.3781	12.5177	12.5264
	1517.17	20.0527	19.5085	19.2344	18.8757	18.6266	18.3844	18.1836	17.9486	17.7217	17.4922	17.2855	17.1712	16.901	16.6715	16.5726	16.5423	16.3441	16.099	15.9741	15.9113	15.7368	15.6143	15.5452	15.3825	15.165	15.1326	15.0347	14.9276	14.7856	14.6224	14.5566	14.4124	14.3018	14.1471	13.9453	13.8638	13.7848	13.6157	13.3888	13.3752	13.3644	13.1989	12.9198	12.617	12.7257	12.3783	12.5189	12.526
	1512.03	20.0527	19.5085	19.234	18.8757	18.625	18.3838	18.1839	17.9482	17.7223	17.4919	17.2861	17.1706	16.9001	16.6712	16.5723	16.5407	16.3438	16.099	15.9736	15.9113	15.7355	15.6146	15.5464	15.3807	15.1654	15.1336	15.0356	14.9285	14.7848	14.6234	14.5558	14.4116	14.3021	14.1465	13.9451	13.862	13.7839	13.6141	13.3887	13.3753	13.3646	13.2	12.9185	12.617	12.7246	12.3792	12.5173	12.5251
	1506.89	20.0527	19.5085	19.2344	18.8757	18.6266	18.3841	18.1836	17.9489	17.7223	17.4922	17.2852	17.1712	16.9007	16.6706	16.5719	16.5413	16.3431	16.099	15.9733	15.9123	15.7362	15.6139	15.5461	15.3817	15.165	15.1323	15.0356	14.9282	14.7865	14.6226	14.5562	14.4116	14.3022	14.1465	13.945	13.8621	13.7845	13.6144	13.3888	13.3763	13.3639	13.2007	12.9196	12.6172	12.7241	12.3763	12.5184	12.5269
	1501.74	20.0524	19.5075	19.235	18.8753	18.6263	18.3844	18.1826	17.9495	17.7217	17.4925	17.2858	17.1706	16.8994	16.6686	16.5729	16.5404	16.3421	16.0983	15.9738	15.9115	15.7388	15.6126	15.5461	15.3828	15.1652	15.1341	15.0343	14.9279	14.7853	14.6226	14.5571	14.4116	14.3014	14.1463	13.9455	13.8623	13.784	13.6147	13.3872	13.3757	13.3646	13.1995	12.9194	12.6156	12.7249	12.3799	12.5173	12.5265
	1496.6	20.0518	19.5085	19.2347	18.8757	18.6266	18.3838	18.1829	17.9486	17.7217	17.4922	17.2855	17.1702	16.8988	16.6696	16.5713	16.54	16.3424	16.0983	15.9731	15.9111	15.7368	15.6126	15.5461	15.3818	15.1649	15.1336	15.035	14.9284	14.7852	14.6226	14.5571	14.4116	14.3014	14.1468	13.9443	13.8625	13.784	13.6141	13.389	13.3745	13.3641	13.1999	12.9186	12.6159	12.7244	12.3768	12.5195	12.5262
	1491.46	20.0527	19.5085	19.2337	18.8763	18.6276	18.3838	18.1839	17.9486	17.721	17.4925	17.2848	17.1712	16.8978	16.6693	16.5706	16.5381	16.3424	16.0973	15.9728	15.9108	15.7371	15.6128	15.5462	15.3817	15.1657	15.1325	15.0353	14.9271	14.7848	14.6237	14.5576	14.4121	14.3018	14.1473	13.9451	13.863	13.7842	13.6134	13.3888	13.375	13.3639	13.1989	12.9188	12.6159	12.7238	12.3784	12.5173	12.526
	1486.32	20.0527	19.5088	19.2347	18.876	18.627	18.3838	18.1829	17.9482	17.7214	17.4922	17.2858	17.1702	16.8981	16.6712	16.5684	16.5384	16.3415	16.0977	15.9728	15.9102	15.737	15.6128	15.5459	15.3818	15.165	15.133	15.0343	14.9287	14.7848	14.6232	14.5568	14.4123	14.3016	14.1465	13.9453	13.862	13.784	13.6146	13.3882	13.3737	13.3643	13.1986	12.9193	12.617	12.7241	12.3776	12.5179	12.527
	1481.17	20.0531	19.5088	19.234	18.8757	18.6273	18.3841	18.1829	17.9486	17.722	17.4919	17.2852	17.1702	16.8978	16.6712	16.5677	16.5371	16.3408	16.0973	15.9731	15.9105	15.7363	15.6121	15.5459	15.3823	15.165	15.1335	15.034	14.9269	14.7853	14.6219	14.5566	14.4129	14.3018	14.1473	13.9445	13.8633	13.7845	13.6139	13.3872	13.3745	13.3646	13.1982	12.9186	12.6157	12.7248	12.3773	12.5176	12.5256
	1476.03	20.0527	19.5081	19.2347	18.8757	18.6256	18.3848	18.1826	17.9492	17.7217	17.4919	17.2852	17.1696	16.8984	16.6712	16.568	16.5371	16.3392	16.0977	15.9723	15.9108	15.7355	15.613	15.5439	15.3817	15.1657	15.133	15.0352	14.9284	14.785	14.6232	14.5563	14.4121	14.3018	14.1483	13.9448	13.863	13.784	13.6151	13.3885	13.3739	13.3634	13.1978	12.9193	12.6164	12.724	12.3781	12.5179	12.5259
	1470.89	20.0524	19.5085	19.2327	18.8753	18.626	18.3838	18.1833	17.9489	17.7214	17.4919	17.2852	17.1702	16.8981	16.6722	16.5645	16.5365	16.3385	16.0957	15.9725	15.9098	15.737	15.6121	15.5449	15.3828	15.1647	15.1333	15.035	14.9276	14.7852	14.6234	14.5568	14.4124	14.3021	14.1465	13.9443	13.8638	13.7832	13.6144	13.3885	13.375	13.3643	13.1981	12.9186	12.6154	12.7254	12.3765	12.5179	12.5252
	1465.74	20.0524	19.5081	19.234	18.8753	18.627	18.3844	18.1826	17.9489	17.7217	17.4922	17.2845	17.1702	16.8975	16.6725	16.5625	16.5352	16.3376	16.0954	15.9723	15.9103	15.736	15.6121	15.5454	15.382	15.1646	15.1336	15.0348	14.9272	14.7852	14.623	14.5576	14.4126	14.3018	14.147	13.9453	13.862	13.783	13.6144	13.3883	13.3757	13.363	13.1982	12.9191	12.617	12.7251	12.3778	12.5169	12.5262
	1460.6	20.0521	19.5094	19.2344	18.875	18.627	18.3841	18.1829	17.9492	17.7214	17.4915	17.2842	17.1696	16.8978	16.6719	16.5641	16.5332	16.3366	16.0951	15.9707	15.91	15.7358	15.6118	15.5449	15.382	15.1644	15.133	15.0358	14.9284	14.7848	14.6226	14.5573	14.4115	14.3009	14.147	13.9451	13.8626	13.7847	13.6149	13.3887	13.375	13.3649	13.1986	12.9191	12.6157	12.7243	12.3771	12.516	12.5251
	1455.46	20.0518	19.5085	19.2331	18.8753	18.6253	18.3838	18.1842	17.9492	17.7223	17.4922	17.2845	17.1699	16.8991	16.6742	16.5651	16.5316	16.3356	16.0938	15.9701	15.9095	15.7367	15.6115	15.5452	15.3815	15.1654	15.1336	15.0345	14.9263	14.7843	14.6224	14.5563	14.4119	14.3014	14.1471	13.9438	13.8623	13.7842	13.6143	13.3885	13.3748	13.3636	13.1977	12.9185	12.617	12.7233	12.3755	12.5169	12.5259
	1450.31	20.0531	19.5085	19.2337	18.8743	18.6256	18.3841	18.182	17.9495	17.7204	17.4915	17.2848	17.1696	16.8994	16.6748	16.5635	16.5299	16.3343	16.0924	15.9702	15.9098	15.7354	15.612	15.5456	15.382	15.1636	15.1323	15.0348	14.9272	14.7853	14.6229	14.5573	14.4123	14.3018	14.1468	13.9443	13.862	13.784	13.6121	13.3877	13.3743	13.3641	13.1989	12.9189	12.6164	12.7246	12.3755	12.5158	12.5254
	1445.17	20.0531	19.5085	19.2344	18.875	18.627	18.3841	18.1833	17.9495	17.7207	17.4922	17.2848	17.1693	16.8994	16.6758	16.5654	16.5283	16.3346	16.0908	15.9692	15.9089	15.7355	15.612	15.5451	15.382	15.1639	15.1325	15.0343	14.929	14.7839	14.623	14.5573	14.4124	14.3014	14.1475	13.9438	13.8613	13.7829	13.6139	13.3882	13.3755	13.3628	13.1974	12.9191	12.6175	12.7244	12.377	12.5174	12.5264
	1440.03	20.0521	19.5088	19.2334	18.8743	18.6256	18.3838	18.1813	17.9495	17.7223	17.4912	17.2845	17.1702	16.8988	16.6771	16.5671	16.5218	16.332	16.0902	15.9678	15.9084	15.7349	15.611	15.5441	15.3823	15.1647	15.1328	15.0348	14.9282	14.7842	14.6217	14.5575	14.4123	14.3014	14.1473	13.9438	13.8613	13.7835	13.6141	13.3869	13.3753	13.363	13.1973	12.9188	12.6159	12.7235	12.3765	12.5163	12.5251
	1434.89	20.0531	19.5075	19.2337	18.8743	18.6266	18.3835	18.1829	17.9479	17.7204	17.4912	17.2842	17.1699	16.8994	16.6771	16.5684	16.5231	16.3304	16.0885	15.9661	15.9074	15.7336	15.6112	15.5441	15.3813	15.1642	15.1323	15.0358	14.9279	14.7842	14.6226	14.5568	14.4124	14.3008	14.1466	13.9437	13.8612	13.7829	13.6146	13.3877	13.3758	13.3628	13.1963	12.9178	12.6177	12.7249	12.3768	12.516	12.5249
	1429.74	20.0527	19.5081	19.2331	18.875	18.6256	18.3841	18.1833	17.9489	17.7217	17.4919	17.2855	17.1709	16.8997	16.6768	16.57	16.5231	16.3275	16.0866	15.9658	15.9074	15.7344	15.6105	15.5444	15.38	15.1636	15.1328	15.0343	14.9279	14.7842	14.6229	14.5568	14.411	14.3014	14.1463	13.9429	13.8625	13.7837	13.6126	13.388	13.3747	13.3623	13.1973	12.9178	12.6151	12.7254	12.3763	12.5166	12.5254
	1424.6	20.0527	19.5088	19.2344	18.875	18.6253	18.3835	18.1829	17.9492	17.722	17.4922	17.2852	17.1699	16.9004	16.6777	16.5742	16.5215	16.3255	16.0859	15.9632	15.9054	15.7331	15.611	15.5444	15.3813	15.1641	15.1326	15.0355	14.9282	14.7839	14.6217	14.5568	14.4124	14.3019	14.1458	13.9435	13.8615	13.7837	13.6147	13.3882	13.374	13.363	13.1978	12.9186	12.6156	12.7238	12.3747	12.5164	12.5246
	1419.46	20.0527	19.5088	19.234	18.875	18.627	18.3844	18.1836	17.9492	17.7214	17.4919	17.2852	17.1702	16.9001	16.6784	16.5749	16.5241	16.3184	16.084	15.9616	15.9046	15.7336	15.6099	15.5439	15.3804	15.1631	15.1326	15.0339	14.9274	14.7845	14.6219	14.5571	14.4119	14.3011	14.146	13.9435	13.861	13.7839	13.6138	13.3882	13.3757	13.3633	13.1982	12.9188	12.6152	12.7253	12.3765	12.5158	12.5243
	1414.31	20.0514	19.5094	19.2334	18.8743	18.6266	18.3841	18.182	17.9492	17.7207	17.4922	17.2845	17.1696	16.9007	16.6794	16.5755	16.5283	16.3187	16.0811	15.9595	15.9025	15.7326	15.6102	15.5438	15.3797	15.1631	15.132	15.0345	14.9277	14.7839	14.6219	14.5565	14.411	14.3014	14.1471	13.9434	13.8613	13.7839	13.6138	13.3875	13.3753	13.3623	13.1978	12.918	12.6162	12.7238	12.376	12.5164	12.5249
	1409.17	20.0527	19.5085	19.2337	18.8743	18.626	18.3841	18.1823	17.9489	17.721	17.4912	17.2852	17.1709	16.9004	16.6794	16.5745	16.5303	16.3174	16.0775	15.9575	15.9009	15.731	15.6073	15.5435	15.3792	15.1632	15.1318	15.0339	14.9276	14.7842	14.6221	14.5575	14.4115	14.3013	14.1455	13.9438	13.8604	13.7839	13.6131	13.3875	13.375	13.3625	13.1986	12.9176	12.6159	12.7243	12.3766	12.5169	12.5252
	1404.03	20.0531	19.5081	19.2337	18.8747	18.6253	18.3838	18.1823	17.9482	17.7214	17.4928	17.2848	17.1706	16.9007	16.6803	16.5768	16.5322	16.3161	16.0739	15.9559	15.8989	15.7308	15.6077	15.5436	15.38	15.1629	15.1315	15.0348	14.9274	14.7847	14.6224	14.5566	14.4123	14.3011	14.1453	13.9438	13.8615	13.7835	13.6141	13.3874	13.3734	13.3623	13.1979	12.9186	12.6147	12.7241	12.3757	12.5168	12.5243
	1398.89	20.0521	19.5094	19.234	18.875	18.6263	18.3841	18.1826	17.9486	17.7223	17.4912	17.2855	17.1699	16.9007	16.6803	16.5778	16.5352	16.3206	16.0648	15.9539	15.8963	15.7285	15.6064	15.5428	15.3796	15.1628	15.1315	15.0329	14.9276	14.7834	14.6219	14.5573	14.4115	14.3008	14.1466	13.9437	13.861	13.7837	13.6139	13.3875	13.3747	13.363	13.1981	12.9175	12.6141	12.7244	12.3763	12.5156	12.5247
	1393.74	20.0524	19.5088	19.2337	18.8753	18.627	18.3841	18.1829	17.9486	17.7207	17.4915	17.2852	17.1709	16.9017	16.6807	16.5794	16.5365	16.3252	16.0677	15.95	15.8942	15.7277	15.6051	15.5425	15.3797	15.1626	15.1315	15.034	14.9259	14.7839	14.6214	14.5565	14.4115	14.3006	14.146	13.9445	13.8608	13.7834	13.6138	13.3867	13.3742	13.362	13.1968	12.917	12.6164	12.724	12.3752	12.5173	12.5236
	1388.6	20.0537	19.5091	19.2344	18.875	18.6253	18.3841	18.182	17.9495	17.721	17.4922	17.2852	17.1719	16.901	16.681	16.5798	16.5371	16.3291	16.0648	15.9447	15.8906	15.7241	15.6042	15.542	15.3792	15.1616	15.1307	15.0334	14.9264	14.7829	14.6217	14.5571	14.411	14.3014	14.1466	13.9453	13.8615	13.7829	13.6143	13.3877	13.3739	13.3623	13.1982	12.9173	12.6149	12.7228	12.3752	12.5161	12.5247
	1383.46	20.0518	19.5091	19.234	18.8753	18.6266	18.3835	18.1833	17.9486	17.7214	17.4915	17.2858	17.1715	16.9017	16.6807	16.5798	16.5381	16.3324	16.0706	15.9382	15.8887	15.7223	15.6025	15.541	15.3787	15.1611	15.13	15.0334	14.9271	14.7843	14.6208	14.5557	14.4111	14.3005	14.1462	13.9443	13.8612	13.783	13.6136	13.3882	13.3732	13.3621	13.1963	12.9176	12.6149	12.7223	12.374	12.5155	12.5244
	1378.31	20.0527	19.5091	19.235	18.8753	18.626	18.3835	18.1829	17.9492	17.7217	17.4919	17.2861	17.1712	16.902	16.6803	16.5804	16.5394	16.3333	16.0755	15.9287	15.8851	15.7188	15.5998	15.5397	15.3781	15.161	15.1307	15.0327	14.9256	14.7834	14.6208	14.557	14.411	14.3008	14.1458	13.9445	13.8607	13.7837	13.6144	13.3872	13.3737	13.3618	13.1981	12.917	12.6147	12.7233	12.3758	12.5166	12.5241
	1373.17	20.0521	19.5091	19.2337	18.875	18.6263	18.3838	18.1826	17.9489	17.7207	17.4922	17.2852	17.1706	16.9017	16.6816	16.5804	16.5397	16.334	16.0794	15.9316	15.8797	15.7155	15.5975	15.5389	15.377	15.1613	15.1299	15.0326	14.9271	14.7843	14.6219	14.5563	14.4118	14.3003	14.1458	13.9438	13.8608	13.7832	13.6138	13.387	13.3739	13.3621	13.1971	12.9165	12.6159	12.7223	12.3742	12.5171	12.5243
	1368.03	20.0524	19.5094	19.2337	18.8757	18.626	18.3835	18.1836	17.9486	17.7207	17.4919	17.2865	17.1709	16.904	16.682	16.5814	16.5407	16.3363	16.0837	15.9281	15.8724	15.7132	15.5946	15.5378	15.3768	15.1605	15.1292	15.0322	14.9271	14.783	14.6211	14.5565	14.4111	14.3009	14.146	13.944	13.8608	13.7822	13.6134	13.3885	13.3735	13.3617	13.196	12.917	12.6143	12.7235	12.3768	12.5158	12.5239
	1362.88	20.0531	19.5088	19.2334	18.8757	18.6263	18.3838	18.1826	17.9492	17.7214	17.4922	17.2858	17.1712	16.9027	16.6823	16.5804	16.541	16.3376	16.0856	15.939	15.8579	15.7109	15.5916	15.5363	15.3755	15.1602	15.1305	15.0322	14.9297	14.7826	14.6216	14.5562	14.4113	14.3005	14.146	13.9438	13.8605	13.783	13.6144	13.3877	13.3734	13.3625	13.1955	12.9176	12.6159	12.7233	12.3752	12.5164	12.5241
	1357.74	20.0531	19.5091	19.2331	18.8747	18.6256	18.3835	18.1823	17.9499	17.7214	17.4925	17.2852	17.1719	16.9023	16.6836	16.5814	16.541	16.3379	16.0872	15.9465	15.8579	15.7048	15.5874	15.5342	15.3747	15.1598	15.1294	15.0319	14.9272	14.783	14.6219	14.5571	14.4106	14.3014	14.1455	13.9437	13.8605	13.7835	13.6123	13.3874	13.374	13.3625	13.1971	12.9176	12.6151	12.7235	12.3747	12.5156	12.5223
	1352.6	20.0527	19.5088	19.2331	18.875	18.6256	18.3838	18.1833	17.9486	17.7217	17.4922	17.2852	17.1719	16.901	16.6823	16.583	16.5423	16.3385	16.0898	15.9525	15.853	15.6987	15.5846	15.5324	15.3737	15.1582	15.1279	15.0327	14.9268	14.785	14.6208	14.5562	14.4115	14.3005	14.1471	13.945	13.8605	13.7829	13.6149	13.3862	13.3747	13.3623	13.1965	12.9176	12.6164	12.7228	12.3743	12.515	12.5241
	1347.46	20.0518	19.5088	19.2344	18.8757	18.6263	18.3844	18.1826	17.9492	17.7214	17.4919	17.2852	17.1719	16.901	16.6833	16.583	16.5439	16.3402	16.0908	15.9564	15.8604	15.6924	15.5806	15.5295	15.3711	15.1574	15.1287	15.0324	14.9271	14.7824	14.6208	14.5557	14.4111	14.3013	14.1457	13.9442	13.8597	13.7834	13.6136	13.3869	13.373	13.3628	13.1973	12.9173	12.6156	12.7227	12.3757	12.5158	12.5246
	1342.31	20.0531	19.5088	19.2331	18.875	18.626	18.3835	18.1829	17.9495	17.7217	17.4922	17.2848	17.1725	16.9023	16.6826	16.584	16.5446	16.3408	16.0918	15.957	15.8704	15.6761	15.5767	15.5259	15.3704	15.1571	15.1279	15.0322	14.9274	14.783	14.6219	14.5563	14.4111	14.3	14.1449	13.9435	13.8612	13.7829	13.6134	13.3872	13.3753	13.3621	13.1961	12.9175	12.618	12.7222	12.3752	12.5169	12.5226
	1337.17	20.0527	19.5088	19.234	18.8753	18.6263	18.3844	18.1829	17.9486	17.7201	17.4922	17.2848	17.1719	16.903	16.6826	16.5833	16.5452	16.3421	16.0921	15.9601	15.8799	15.6764	15.569	15.5213	15.3683	15.1549	15.1273	15.0308	14.9258	14.7835	14.6208	14.5553	14.4111	14.3008	14.1458	13.9448	13.8602	13.7832	13.6136	13.3872	13.3737	13.3623	13.1963	12.917	12.6162	12.7231	12.3745	12.5148	12.5225
	1332.03	20.0524	19.5091	19.2337	18.8753	18.6266	18.3838	18.1833	17.9486	17.7207	17.4919	17.2855	17.1722	16.9027	16.6833	16.5843	16.5449	16.3434	16.0938	15.9639	15.8862	15.6724	15.5599	15.5174	15.3656	15.1532	15.1273	15.0301	14.9266	14.7834	14.6209	14.5549	14.4108	14.3011	14.1452	13.9438	13.8602	13.783	13.6133	13.3874	13.3743	13.3625	13.1976	12.9175	12.6165	12.7228	12.3737	12.515	12.5239
	1326.88	20.0531	19.5085	19.235	18.8747	18.6256	18.3841	18.1826	17.9499	17.7197	17.4915	17.2855	17.1719	16.902	16.6836	16.5837	16.5452	16.3438	16.0951	15.964	15.8885	15.6851	15.5386	15.5119	15.3618	15.1522	15.1253	15.0306	14.9256	14.7827	14.6195	14.5558	14.411	14.3013	14.145	13.9437	13.8597	13.7829	13.6144	13.3883	13.3745	13.3623	13.1968	12.9167	12.6149	12.7233	12.3743	12.515	12.5238
	1321.74	20.0527	19.5085	19.234	18.875	18.627	18.3841	18.1826	17.9489	17.7214	17.4919	17.2839	17.1706	16.9027	16.6833	16.5833	16.5462	16.3441	16.096	15.9644	15.8919	15.6951	15.5343	15.5076	15.3594	15.1509	15.1243	15.0291	14.9253	14.7826	14.6208	14.5552	14.411	14.3008	14.1442	13.9442	13.8616	13.7829	13.6128	13.3874	13.3737	13.3618	13.1965	12.9168	12.6162	12.723	12.3734	12.5153	12.5229
	1316.6	20.0531	19.5088	19.2337	18.8753	18.6266	18.3838	18.1823	17.9489	17.7214	17.4915	17.2855	17.1719	16.902	16.6833	16.583	16.5465	16.3451	16.0983	15.9655	15.8945	15.7038	15.5293	15.498	15.353	15.1489	15.1232	15.0277	14.9259	14.7806	14.6198	14.5552	14.4102	14.3008	14.1444	13.9445	13.8612	13.7822	13.6133	13.3882	13.3729	13.3612	13.1966	12.9163	12.6147	12.7227	12.373	12.5153	12.5226
	1311.45	20.0518	19.5081	19.234	18.8743	18.626	18.3841	18.182	17.9486	17.7214	17.4919	17.2848	17.1719	16.9027	16.6829	16.5833	16.5462	16.3457	16.0993	15.9683	15.896	15.71	15.5423	15.4881	15.3488	15.145	15.1216	15.027	14.925	14.7809	14.6201	14.5568	14.4116	14.3011	14.145	13.9434	13.8612	13.7827	13.6136	13.3869	13.373	13.362	13.1963	12.9167	12.617	12.7222	12.3735	12.5145	12.5229
	1306.31	20.0521	19.5088	19.2334	18.875	18.626	18.3841	18.1823	17.9479	17.7207	17.4919	17.2855	17.1722	16.902	16.6836	16.5837	16.5469	16.3457	16.099	15.9701	15.8973	15.714	15.5602	15.465	15.3449	15.141	15.1203	15.0269	14.9242	14.7811	14.6191	14.5557	14.4118	14.3003	14.145	13.9438	13.8613	13.7826	13.6128	13.3879	13.3734	13.3623	13.1961	12.9157	12.6157	12.7215	12.3726	12.5148	12.5226
	1301.17	20.0527	19.5085	19.2337	18.8753	18.6263	18.3841	18.182	17.9492	17.7214	17.4915	17.2848	17.1719	16.902	16.6826	16.584	16.5465	16.3451	16.0999	15.9727	15.8981	15.7176	15.5708	15.4538	15.3385	15.1362	15.1191	15.0259	14.923	14.7819	14.6188	14.5555	14.4108	14.3	14.1453	13.9429	13.8605	13.7837	13.6136	13.387	13.373	13.3626	13.1969	12.9165	12.6151	12.7235	12.3727	12.5151	12.5225
	1296.03	20.0527	19.5085	19.234	18.875	18.6256	18.3841	18.1826	17.9495	17.7207	17.4919	17.2848	17.1715	16.9027	16.6833	16.5837	16.5465	16.3464	16.0996	15.9741	15.9017	15.7192	15.5755	15.4471	15.3314	15.1312	15.1164	15.0249	14.9233	14.7803	14.6195	14.5549	14.4098	14.3011	14.145	13.9434	13.8625	13.7829	13.6138	13.3882	13.3734	13.362	13.1966	12.9167	12.6149	12.7223	12.3722	12.5143	12.5233
	1290.88	20.0527	19.5085	19.2331	18.8757	18.625	18.3838	18.1839	17.9492	17.7207	17.4919	17.2842	17.1715	16.9023	16.6833	16.584	16.5472	16.3467	16.0999	15.9746	15.9046	15.722	15.5809	15.4609	15.3216	15.126	15.1123	15.0216	14.9232	14.7806	14.619	14.5547	14.4098	14.3005	14.1452	13.9417	13.861	13.7829	13.6139	13.3879	13.3737	13.3621	13.1953	12.917	12.6162	12.7223	12.3717	12.5156	12.5239
	1285.74	20.0521	19.5085	19.2331	18.8747	18.6256	18.3838	18.1833	17.9479	17.721	17.4922	17.2852	17.1715	16.902	16.6833	16.5846	16.5465	16.3454	16.1003	15.9754	15.9069	15.7209	15.5863	15.4798	15.3032	15.1216	15.1094	15.0202	14.9215	14.7786	14.6188	14.5549	14.411	14.3008	14.1453	13.9424	13.8616	13.7824	13.6136	13.3879	13.3735	13.3628	13.1965	12.9155	12.6152	12.7227	12.3727	12.5148	12.522
	1280.6	20.0524	19.5088	19.2334	18.8753	18.6253	18.3841	18.1823	17.9482	17.721	17.4915	17.2855	17.1729	16.902	16.6826	16.5837	16.5475	16.3457	16.1003	15.9761	15.9079	15.7264	15.5897	15.4937	15.2808	15.1139	15.1043	15.0179	14.9202	14.7783	14.6177	14.5549	14.41	14.3005	14.1462	13.9427	13.862	13.7819	13.6138	13.3862	13.3735	13.3617	13.1966	12.915	12.6151	12.7218	12.3724	12.5155	12.5236
	1275.45	20.0524	19.5088	19.2327	18.875	18.625	18.3831	18.1823	17.9489	17.7207	17.4919	17.2852	17.1725	16.9023	16.6829	16.583	16.5479	16.3473	16.1009	15.9754	15.9084	15.7308	15.5907	15.4987	15.2778	15.104	15.0991	15.0155	14.9201	14.779	14.6167	14.5544	14.4119	14.3014	14.1453	13.9432	13.8615	13.7824	13.6138	13.388	13.3745	13.3617	13.196	12.9162	12.6139	12.7218	12.373	12.5145	12.5231
	1270.31	20.0527	19.5085	19.2331	18.8753	18.6256	18.3841	18.1829	17.9492	17.7204	17.4922	17.2855	17.1722	16.9017	16.6823	16.5837	16.5465	16.346	16.1003	15.9753	15.9092	15.7323	15.5939	15.506	15.2856	15.0918	15.0921	15.0104	14.9183	14.7773	14.6165	14.5545	14.4103	14.3001	14.144	13.9427	13.8618	13.7826	13.6143	13.3877	13.3734	13.3617	13.1955	12.9157	12.616	12.7223	12.3717	12.5153	12.5226
	1265.17	20.0527	19.5088	19.235	18.875	18.626	18.3831	18.1833	17.9482	17.7204	17.4922	17.2845	17.1709	16.902	16.6833	16.5843	16.5475	16.3464	16.1012	15.9774	15.9095	15.7326	15.5993	15.5112	15.3057	15.0692	15.0877	15.0068	14.9176	14.7765	14.6146	14.5545	14.4108	14.3005	14.1445	13.9434	13.8617	13.7816	13.6139	13.387	13.3743	13.3615	13.1968	12.9159	12.6134	12.722	12.3719	12.5148	12.5239
	1260.03	20.0524	19.5085	19.2347	18.8747	18.6263	18.3841	18.1833	17.9486	17.721	17.4922	17.2848	17.1712	16.9027	16.6826	16.5843	16.5475	16.346	16.1016	15.9761	15.9108	15.735	15.604	15.5143	15.3213	15.0423	15.0794	15.0029	14.9147	14.776	14.6144	14.5544	14.4106	14.3001	14.1457	13.943	13.8612	13.7826	13.6134	13.3879	13.3742	13.3625	13.1961	12.916	12.6154	12.7215	12.3722	12.5161	12.5221
	1254.88	20.0524	19.5078	19.2344	18.8743	18.6247	18.3844	18.1829	17.9492	17.721	17.4922	17.2855	17.1722	16.902	16.6836	16.5846	16.5472	16.3464	16.1009	15.9767	15.9113	15.7355	15.6066	15.5158	15.3317	15.0384	15.0685	14.9951	14.9126	14.7749	14.6141	14.5539	14.4108	14.3003	14.1449	13.9435	13.8599	13.7817	13.6139	13.3882	13.3748	13.361	13.1966	12.9149	12.6152	12.7215	12.3717	12.5138	12.5228
	1249.74	20.0521	19.5091	19.2344	18.875	18.6266	18.3838	18.1826	17.9492	17.7207	17.4928	17.2855	17.1725	16.903	16.6829	16.5837	16.5472	16.3457	16.1012	15.9762	15.9108	15.7368	15.6076	15.5199	15.3405	15.048	15.0566	14.9889	14.9087	14.7741	14.6149	14.5544	14.4095	14.3	14.1447	13.9429	13.8608	13.7827	13.6133	13.3872	13.374	13.3615	13.1951	12.9163	12.6147	12.7218	12.3708	12.5156	12.521
	1244.6	20.0527	19.5081	19.2344	18.8743	18.626	18.3838	18.181	17.9482	17.721	17.4925	17.2848	17.1719	16.9023	16.6829	16.5846	16.5472	16.3464	16.1012	15.9767	15.9115	15.7363	15.6087	15.5283	15.3464	15.0716	15.0363	14.9826	14.9054	14.7726	14.6128	14.5532	14.409	14.3005	14.1442	13.9437	13.8607	13.7819	13.6134	13.3882	13.3742	13.3612	13.1951	12.9162	12.6136	12.7223	12.3727	12.5129	12.5203
	1239.45	20.0527	19.5085	19.235	18.8747	18.626	18.3838	18.1826	17.9492	17.7207	17.4925	17.2852	17.1712	16.9023	16.6833	16.5827	16.5465	16.3464	16.1012	15.9772	15.9118	15.7368	15.6102	15.5308	15.3486	15.0905	15.0047	14.972	14.8984	14.7702	14.6121	14.5534	14.4105	14.3	14.1436	13.9443	13.8608	13.7819	13.6133	13.3874	13.3726	13.3617	13.1956	12.9175	12.6146	12.7235	12.3709	12.5158	12.521
	1234.31	20.0527	19.5091	19.2334	18.875	18.6243	18.3835	18.1826	17.9479	17.7204	17.4919	17.2848	17.1719	16.902	16.6836	16.583	16.5469	16.346	16.1009	15.9767	15.9119	15.7371	15.6105	15.5345	15.3507	15.1042	14.9943	14.96	14.8931	14.7682	14.6102	14.5519	14.41	14.2993	14.1439	13.9434	13.8608	13.7821	13.6134	13.3872	13.3735	13.3618	13.195	12.9155	12.6146	12.7225	12.3727	12.5145	12.5208
	1229.17	20.0534	19.5085	19.234	18.875	18.626	18.3851	18.1826	17.9489	17.7207	17.4925	17.2855	17.1719	16.903	16.6826	16.5833	16.5462	16.3464	16.1003	15.9771	15.9121	15.7381	15.6108	15.5363	15.3574	15.1131	14.999	14.9448	14.8854	14.7656	14.6104	14.5539	14.4089	14.3003	14.1434	13.9432	13.8602	13.7817	13.6143	13.3879	13.3739	13.361	13.1955	12.916	12.6139	12.7225	12.3709	12.5151	12.5197
	1224.02	20.0521	19.5085	19.2344	18.8743	18.627	18.3838	18.1823	17.9486	17.721	17.4922	17.2852	17.1715	16.902	16.6829	16.584	16.5469	16.3467	16.1012	15.9762	15.9119	15.7378	15.6115	15.5382	15.3654	15.1198	15.0218	14.9134	14.8778	14.7627	14.6081	14.5513	14.409	14.2996	14.1439	13.9434	13.8605	13.7824	13.6136	13.3872	13.3734	13.3617	13.1956	12.9154	12.6156	12.7214	12.3704	12.5133	12.5203
	1218.88	20.0521	19.5088	19.234	18.8747	18.6253	18.3841	18.1842	17.9486	17.7214	17.4922	17.2848	17.1712	16.903	16.6833	16.5843	16.5469	16.346	16.1006	15.9764	15.9119	15.7368	15.6123	15.5382	15.3691	15.1222	15.042	14.8818	14.869	14.7581	14.6069	14.5508	14.4077	14.2998	14.1435	13.9438	13.8605	13.7812	13.6144	13.3877	13.3732	13.362	13.1942	12.916	12.6146	12.722	12.3722	12.514	12.5203
	1213.74	20.0527	19.5091	19.2337	18.875	18.6253	18.3841	18.1826	17.9486	17.7204	17.4925	17.2858	17.1725	16.9027	16.6826	16.5846	16.5462	16.3464	16.1009	15.9764	15.9121	15.7373	15.6126	15.5399	15.3713	15.1266	15.0565	14.875	14.8577	14.7531	14.6048	14.5508	14.4084	14.2996	14.1444	13.9429	13.861	13.7822	13.6125	13.3869	13.3734	13.361	13.1943	12.9157	12.6139	12.7212	12.3717	12.5143	12.519
	1208.6	20.0521	19.5088	19.2337	18.8747	18.627	18.3844	18.1823	17.9489	17.7214	17.4915	17.2858	17.1722	16.902	16.6833	16.5837	16.5462	16.3464	16.1012	15.9761	15.9115	15.7386	15.6128	15.5413	15.3742	15.1356	15.0692	14.881	14.8447	14.7467	14.6014	14.5503	14.4074	14.2992	14.1427	13.9434	13.8604	13.7809	13.6131	13.3869	13.3722	13.3602	13.1948	12.916	12.6138	12.7215	12.3701	12.5145	12.5199
	1203.45	20.0521	19.5088	19.2331	18.8753	18.6253	18.3841	18.1823	17.9482	17.7201	17.4922	17.2848	17.1715	16.902	16.6823	16.5843	16.5465	16.3464	16.1012	15.9761	15.9113	15.7393	15.613	15.5412	15.3758	15.1455	15.0771	14.9028	14.8262	14.7409	14.5985	14.5487	14.408	14.2985	14.1434	13.9424	13.8599	13.7819	13.6143	13.3872	13.373	13.3615	13.1945	12.9154	12.6134	12.721	12.3711	12.5133	12.5194
	1198.31	20.0534	19.5088	19.2337	18.8743	18.6256	18.3841	18.1833	17.9482	17.7214	17.4922	17.2852	17.1709	16.903	16.6833	16.583	16.5465	16.3464	16.1006	15.9761	15.9124	15.738	15.6133	15.5417	15.3761	15.1502	15.0807	14.9266	14.77	14.7345	14.5941	14.5483	14.4062	14.2988	14.1424	13.9425	13.8595	13.7811	13.6128	13.3874	13.3724	13.3605	13.195	12.916	12.6139	12.7218	12.3717	12.512	12.5186
	1193.17	20.0531	19.5088	19.2334	18.8753	18.6266	18.3844	18.1833	17.9489	17.7201	17.4919	17.2858	17.1722	16.9023	16.6829	16.5827	16.5462	16.347	16.1006	15.9769	15.9118	15.7381	15.6133	15.541	15.3771	15.1538	15.0889	14.9463	14.7257	14.7259	14.5903	14.5457	14.4066	14.2977	14.1427	13.943	13.8595	13.7811	13.6141	13.3864	13.3744	13.3605	13.1945	12.9162	12.6136	12.7199	12.3709	12.5119	12.5187
	1188.02	20.0518	19.5088	19.234	18.8747	18.626	18.3841	18.1816	17.9492	17.7204	17.4915	17.2861	17.1722	16.9027	16.6829	16.583	16.5462	16.3457	16.1009	15.9771	15.9121	15.738	15.6134	15.5426	15.3783	15.1582	15.1009	14.9608	14.7199	14.7116	14.585	14.5449	14.4045	14.2975	14.1418	13.9425	13.8615	13.7806	13.6133	13.3877	13.3742	13.3613	13.1948	12.916	12.6125	12.7207	12.3713	12.5119	12.5173
	1182.88	20.0524	19.5094	19.2347	18.8753	18.626	18.3844	18.1836	17.9486	17.721	17.4915	17.2845	17.1719	16.902	16.6823	16.584	16.5465	16.3467	16.1009	15.9762	15.9131	15.7394	15.6133	15.5425	15.3779	15.1589	15.1108	14.9691	14.7331	14.6999	14.5776	14.5423	14.4053	14.2982	14.1419	13.9429	13.8605	13.7816	13.6131	13.3875	13.3732	13.361	13.1948	12.9152	12.6144	12.7207	12.3703	12.5112	12.5166
	1177.74	20.0518	19.5088	19.234	18.875	18.625	18.3844	18.1823	17.9486	17.7207	17.4919	17.2848	17.1722	16.9017	16.6829	16.584	16.5465	16.3457	16.1009	15.9775	15.9134	15.7384	15.6143	15.5423	15.3768	15.1608	15.1172	14.9722	14.7702	14.6854	14.5713	14.5412	14.4046	14.2974	14.1414	13.9425	13.861	13.7806	13.6128	13.3875	13.3727	13.3617	13.195	12.916	12.6138	12.721	12.3687	12.5116	12.5155
	1172.59	20.0531	19.5088	19.2334	18.8753	18.627	18.3835	18.1816	17.9486	17.7217	17.4919	17.2852	17.1719	16.9027	16.6826	16.5827	16.5479	16.3464	16.1019	15.9762	15.9136	15.7384	15.6138	15.5431	15.3773	15.1618	15.1204	14.9821	14.7969	14.6493	14.5632	14.5368	14.4035	14.2969	14.1424	13.9417	13.8605	13.7812	13.6139	13.3866	13.373	13.3613	13.1945	12.9159	12.6133	12.7199	12.3704	12.5098	12.5155
	1167.45	20.0524	19.5088	19.2344	18.8753	18.6266	18.3838	18.1826	17.9486	17.722	17.4915	17.2848	17.1712	16.903	16.6836	16.5837	16.5465	16.346	16.1009	15.9761	15.9132	15.7388	15.6133	15.543	15.3787	15.1624	15.1247	14.9984	14.8215	14.5636	14.5496	14.5332	14.4022	14.2966	14.1403	13.9425	13.8594	13.7801	13.613	13.3882	13.3726	13.3608	13.1942	12.9157	12.6125	12.7205	12.3696	12.5096	12.5135
	1162.31	20.0527	19.5094	19.235	18.875	18.6263	18.3838	18.1833	17.9492	17.721	17.4919	17.2842	17.1722	16.9027	16.6829	16.5827	16.5469	16.3467	16.1006	15.9767	15.9121	15.7401	15.6136	15.5444	15.3786	15.1631	15.127	15.008	14.8359	14.5589	14.5348	14.5277	14.3999	14.2952	14.1406	13.9421	13.8594	13.7799	13.6141	13.3872	13.3721	13.3615	13.1942	12.915	12.6136	12.7196	12.3693	12.5086	12.512
	1157.17	20.0524	19.5094	19.2337	18.8757	18.6253	18.3844	18.1826	17.9489	17.7207	17.4915	17.2855	17.1715	16.901	16.6823	16.5833	16.5465	16.3451	16.1009	15.9769	15.9121	15.7389	15.6134	15.5433	15.3786	15.1629	15.1294	15.0138	14.8387	14.5662	14.5197	14.5226	14.3978	14.2949	14.1411	13.9434	13.861	13.7801	13.6138	13.3874	13.3735	13.3608	13.1937	12.9163	12.6128	12.7196	12.3691	12.508	12.512
	1152.02	20.0524	19.5094	19.2337	18.8747	18.6266	18.3841	18.1836	17.9492	17.7217	17.4912	17.2855	17.1715	16.9017	16.6829	16.5837	16.5465	16.3467	16.1012	15.9761	15.9136	15.7389	15.6133	15.5444	15.3794	15.1629	15.1297	15.0197	14.8457	14.6086	14.5007	14.5171	14.3955	14.2941	14.1406	13.9411	13.8607	13.7801	13.6136	13.387	13.3727	13.3613	13.1947	12.9152	12.6128	12.7183	12.3691	12.5086	12.5096
	1146.88	20.0531	19.5091	19.2324	18.875	18.6256	18.3848	18.1826	17.9482	17.721	17.4915	17.2839	17.1712	16.9023	16.6829	16.583	16.5459	16.3451	16.0999	15.9771	15.9123	15.7393	15.6134	15.5439	15.3802	15.1641	15.1292	15.022	14.8623	14.6419	14.4585	14.5098	14.3926	14.293	14.1396	13.9411	13.8599	13.7799	13.6133	13.3867	13.3726	13.361	13.1948	12.9154	12.6133	12.7194	12.3672	12.5073	12.5098
	1141.74	20.0524	19.5085	19.234	18.8747	18.6266	18.3838	18.1823	17.9492	17.7217	17.4909	17.2845	17.1719	16.9027	16.6826	16.5827	16.5462	16.3464	16.1006	15.9762	15.9124	15.7394	15.6146	15.5443	15.3794	15.1634	15.1299	15.0244	14.8786	14.6711	14.3722	14.4989	14.3896	14.2912	14.1388	13.9414	13.8602	13.7804	13.6128	13.387	13.3727	13.36	13.1943	12.9146	12.613	12.7184	12.3675	12.5072	12.5044
	1136.59	20.0531	19.5088	19.2337	18.8753	18.626	18.3838	18.1829	17.9486	17.7207	17.4909	17.2845	17.1715	16.9023	16.6823	16.5833	16.5462	16.3447	16.0999	15.9759	15.9121	15.7388	15.6133	15.5443	15.3791	15.1639	15.1302	15.0272	14.8885	14.6867	14.3276	14.484	14.3862	14.2909	14.139	13.9416	13.8612	13.7796	13.6136	13.3869	13.3727	13.3595	13.1947	12.9155	12.6125	12.7194	12.3687	12.5067	12.5016
	1131.45	20.0531	19.5088	19.2334	18.8753	18.627	18.3848	18.1826	17.9479	17.721	17.4909	17.2845	17.1722	16.9014	16.6823	16.5837	16.5459	16.3464	16.1009	15.9766	15.9118	15.7383	15.6143	15.5452	15.3805	15.1624	15.13	15.0291	14.8965	14.6912	14.3457	14.4688	14.38	14.2881	14.1375	13.9401	13.86	13.7801	13.6139	13.3864	13.3729	13.3594	13.1938	12.9144	12.6115	12.7179	12.3664	12.5034	12.4976
	1126.31	20.0534	19.5091	19.2344	18.8757	18.625	18.3838	18.1823	17.9482	17.721	17.4915	17.2842	17.1709	16.9033	16.682	16.5824	16.5462	16.3454	16.0996	15.9761	15.9118	15.7383	15.6143	15.5443	15.3802	15.1642	15.1313	15.0291	14.9015	14.702	14.381	14.4548	14.3778	14.2865	14.1369	13.9404	13.8599	13.7798	13.6131	13.3879	13.3722	13.3595	13.1947	12.9141	12.6125	12.7178	12.3664	12.5034	12.4935
	1121.17	20.0521	19.5091	19.2334	18.875	18.627	18.3835	18.1829	17.9479	17.7204	17.4915	17.2845	17.1709	16.9014	16.6823	16.5833	16.5465	16.3467	16.0999	15.9764	15.9113	15.7375	15.6141	15.5459	15.3805	15.1637	15.1313	15.0306	14.9056	14.7218	14.4229	14.4328	14.373	14.2843	14.1366	13.9398	13.86	13.7793	13.6141	13.3874	13.3732	13.3599	13.1945	12.9141	12.6115	12.7173	12.3656	12.5015	12.4883
	1116.02	20.0534	19.5085	19.2344	18.876	18.6266	18.3838	18.1823	17.9482	17.7214	17.4915	17.2852	17.1715	16.9023	16.682	16.5827	16.5456	16.3464	16.1003	15.9761	15.9118	15.7376	15.6146	15.5448	15.3813	15.1642	15.131	15.0306	14.91	14.7406	14.4717	14.3691	14.3667	14.2809	14.1356	13.9388	13.8595	13.7788	13.6146	13.3874	13.3726	13.3604	13.1945	12.9146	12.6113	12.7166	12.3633	12.4987	12.4821
	1110.88	20.0537	19.5091	19.2334	18.8753	18.6256	18.3831	18.182	17.9476	17.7207	17.4912	17.2845	17.1715	16.9027	16.6816	16.5824	16.5459	16.3464	16.0999	15.9761	15.9116	15.7388	15.6152	15.5449	15.3804	15.1636	15.1304	15.0299	14.9121	14.7502	14.4992	14.2697	14.3537	14.2775	14.1341	13.9393	13.8612	13.7788	13.6139	13.387	13.373	13.3595	13.1934	12.9137	12.6117	12.7161	12.3623	12.4954	12.4761
	1105.74	20.0534	19.5088	19.234	18.875	18.6263	18.3841	18.1829	17.9479	17.721	17.4915	17.2842	17.1719	16.9017	16.6829	16.583	16.5459	16.3464	16.1003	15.9748	15.9115	15.738	15.6143	15.5444	15.3809	15.1629	15.1302	15.0308	14.9132	14.7583	14.5024	14.2078	14.3407	14.2739	14.1326	13.9383	13.8605	13.7795	13.6141	13.3877	13.3729	13.3587	13.193	12.9141	12.609	12.7157	12.3623	12.4922	12.4653
	1100.59	20.0527	19.5085	19.2337	18.8753	18.6256	18.3838	18.1833	17.9486	17.721	17.4909	17.2839	17.1719	16.9017	16.6829	16.5833	16.5465	16.3464	16.0999	15.9759	15.9123	15.7378	15.6151	15.5457	15.3812	15.1639	15.1309	15.0303	14.9154	14.7656	14.52	14.2272	14.3258	14.271	14.13	13.9386	13.8605	13.7785	13.6131	13.3867	13.3727	13.3599	13.1942	12.9141	12.6095	12.7158	12.3607	12.4876	12.4535
	1095.45	20.0524	19.5088	19.234	18.8753	18.6253	18.3828	18.1836	17.9486	17.7217	17.4915	17.2845	17.1719	16.9017	16.682	16.5837	16.5462	16.3467	16.1003	15.9748	15.9119	15.7376	15.6147	15.5452	15.3812	15.1641	15.132	15.0308	14.9152	14.7687	14.5454	14.2554	14.3109	14.2681	14.1281	13.9373	13.86	13.7788	13.6133	13.3872	13.3711	13.3602	13.1927	12.9137	12.6094	12.7152	12.3589	12.4834	12.4396
	1090.31	20.0524	19.5088	19.2344	18.875	18.626	18.3835	18.1833	17.9486	17.7217	17.4919	17.2845	17.1715	16.901	16.6823	16.584	16.5469	16.3457	16.1006	15.9762	15.9121	15.738	15.6143	15.5456	15.3817	15.1637	15.131	15.0308	14.9168	14.7731	14.5667	14.3008	14.2918	14.2625	14.1253	13.9367	13.8599	13.7791	13.613	13.3864	13.3721	13.3602	13.1934	12.9128	12.6094	12.714	12.3574	12.4774	12.4131
	1085.16	20.0531	19.5091	19.2344	18.8753	18.6263	18.3838	18.1826	17.9479	17.7207	17.4919	17.2842	17.1715	16.9017	16.6826	16.583	16.5456	16.3444	16.0999	15.9766	15.9132	15.7363	15.6146	15.5449	15.3818	15.1642	15.131	15.0321	14.9168	14.7756	14.5798	14.3587	14.2476	14.2549	14.1234	13.9354	13.8604	13.7786	13.613	13.387	13.373	13.3594	13.1938	12.9136	12.6073	12.7132	12.3543	12.4709	12.3774
	1080.02	20.0521	19.5091	19.2347	18.8753	18.6266	18.3841	18.1826	17.9486	17.7217	17.4919	17.2842	17.1715	16.902	16.6826	16.5833	16.5469	16.3454	16.0996	15.9762	15.9121	15.738	15.6139	15.5457	15.3823	15.1636	15.1325	15.0311	14.9186	14.7751	14.5911	14.3895	14.1595	14.2425	14.1203	13.9352	13.8602	13.7783	13.613	13.3874	13.3739	13.3597	13.1935	12.9124	12.6089	12.7126	12.3509	12.4614	12.3057
	1074.88	20.0527	19.5091	19.2337	18.874	18.6263	18.3844	18.1826	17.9476	17.7227	17.4915	17.2845	17.1712	16.9017	16.682	16.5833	16.5449	16.3457	16.1006	15.9749	15.9126	15.7383	15.6143	15.5443	15.3809	15.1646	15.1315	15.0314	14.9173	14.777	14.6006	14.3965	14.0431	14.2284	14.1174	13.9352	13.86	13.7786	13.6138	13.3872	13.3726	13.359	13.1934	12.9126	12.6066	12.7114	12.3473	12.4486	12.2026
	1069.74	20.0521	19.5088	19.2324	18.875	18.6266	18.3831	18.1823	17.9486	17.7214	17.4915	17.2839	17.1719	16.9014	16.6816	16.5833	16.5446	16.346	16.1006	15.9751	15.9118	15.7378	15.6143	15.5456	15.382	15.1642	15.1304	15.0312	14.9191	14.7765	14.6063	14.4212	14.0381	14.215	14.1126	13.9334	13.8605	13.778	13.6138	13.3867	13.373	13.3595	13.1938	12.9123	12.6066	12.7091	12.3423	12.4349	12.1501
	1064.59	20.0521	19.5098	19.2331	18.8747	18.626	18.3835	18.1813	17.9486	17.7204	17.4922	17.2845	17.1722	16.901	16.682	16.5837	16.5465	16.3454	16.1003	15.9761	15.9116	15.7386	15.6138	15.5452	15.3812	15.1639	15.1305	15.0317	14.9183	14.7796	14.6105	14.4499	14.069	14.1999	14.1086	13.9303	13.8595	13.7791	13.6144	13.3857	13.3729	13.3597	13.1937	12.9129	12.606	12.7075	12.3372	12.4102	12.1336
	1059.45	20.0527	19.5081	19.234	18.8757	18.6256	18.3841	18.1833	17.9482	17.7217	17.4915	17.2842	17.1712	16.9014	16.6823	16.5827	16.5459	16.3457	16.1009	15.9743	15.9128	15.7378	15.6143	15.5454	15.382	15.1652	15.1312	15.0321	14.9189	14.779	14.613	14.4744	14.1066	14.1782	14.1047	13.9302	13.8595	13.7788	13.6136	13.3872	13.3729	13.3587	13.1927	12.911	12.6025	12.7052	12.3306	12.3748	12.2228
	1054.31	20.0531	19.5088	19.2337	18.875	18.6263	18.3841	18.1829	17.9476	17.721	17.4912	17.2845	17.1715	16.901	16.6823	16.5827	16.5456	16.3457	16.0996	15.9751	15.9124	15.7388	15.6138	15.5441	15.3823	15.165	15.1317	15.0316	14.9189	14.7786	14.616	14.4937	14.1719	14.1265	14.1003	13.9287	13.8594	13.7786	13.6133	13.3867	13.3732	13.3595	13.1935	12.91	12.6035	12.7017	12.3236	12.3027	12.3504
	1049.16	20.0534	19.5088	19.2337	18.8743	18.626	18.3838	18.1823	17.9479	17.722	17.4915	17.2845	17.1719	16.9007	16.6826	16.5827	16.5459	16.3451	16.1003	15.9757	15.9118	15.7376	15.6146	15.5448	15.3813	15.1646	15.1328	15.0308	14.9175	14.7791	14.6172	14.5093	14.2065	14.0379	14.0921	13.9256	13.8589	13.7775	13.6138	13.3856	13.3729	13.3584	13.1935	12.9095	12.6014	12.6973	12.312	12.1976	12.401
	1044.02	20.0534	19.5091	19.2344	18.8747	18.6266	18.3841	18.1829	17.9486	17.7214	17.4912	17.2842	17.1719	16.9014	16.6816	16.5833	16.5452	16.346	16.1003	15.9754	15.9115	15.7383	15.6131	15.5448	15.382	15.1646	15.1331	15.0306	14.9198	14.779	14.6182	14.5212	14.2251	13.9102	14.0809	13.9232	13.8577	13.7775	13.612	13.3872	13.3722	13.3581	13.193	12.909	12.5986	12.6937	12.299	12.1317	12.4536
	1038.88	20.0524	19.5091	19.2347	18.8747	18.626	18.3844	18.1823	17.9486	17.7214	17.4922	17.2848	17.1709	16.902	16.6829	16.5833	16.5452	16.3454	16.1003	15.9751	15.9119	15.738	15.6144	15.5452	15.3807	15.1642	15.131	15.0314	14.9189	14.7791	14.6172	14.5272	14.265	13.8729	14.0692	13.9219	13.8576	13.7764	13.612	13.3869	13.3717	13.3582	13.1937	12.9084	12.5968	12.688	12.2806	12.1123	12.4816
	1033.73	20.0524	19.5085	19.2344	18.8743	18.626	18.3844	18.182	17.9476	17.7204	17.4919	17.2839	17.1712	16.9017	16.6816	16.583	16.5456	16.3457	16.0996	15.9754	15.9128	15.7384	15.6136	15.5449	15.3825	15.1652	15.132	15.0312	14.9188	14.7796	14.6185	14.5322	14.2928	13.9098	14.057	13.9178	13.8569	13.777	13.6136	13.3859	13.3711	13.3582	13.1932	12.9079	12.5939	12.6839	12.2536	12.1948	12.5016
	1028.59	20.0524	19.5088	19.2331	18.875	18.626	18.3835	18.1829	17.9479	17.721	17.4912	17.2842	17.1712	16.9014	16.6813	16.583	16.5459	16.3457	16.0999	15.9748	15.9116	15.7373	15.6141	15.5441	15.3809	15.1646	15.1318	15.0321	14.9188	14.7799	14.6187	14.536	14.3197	13.9382	14.0407	13.9142	13.8561	13.777	13.6128	13.3869	13.3714	13.3591	13.1917	12.9066	12.5907	12.675	12.1995	12.3213	12.5158
	1023.45	20.0521	19.5088	19.2331	18.8747	18.626	18.3838	18.1829	17.9482	17.7204	17.4912	17.2845	17.1712	16.9017	16.681	16.583	16.5452	16.346	16.1006	15.9754	15.9124	15.7381	15.6146	15.5441	15.3817	15.1654	15.1318	15.0326	14.9198	14.7801	14.6211	14.5386	14.3384	13.987	14.0177	13.9103	13.855	13.7767	13.6131	13.3867	13.3711	13.3579	13.1929	12.9051	12.5869	12.6647	12.1104	12.3789	12.5226
	1018.31	20.0527	19.5091	19.2327	18.875	18.6263	18.3848	18.1823	17.9482	17.7204	17.4915	17.2835	17.1709	16.9017	16.6816	16.583	16.5459	16.3447	16.1003	15.9759	15.9118	15.7386	15.6151	15.5441	15.3807	15.1649	15.132	15.0324	14.9185	14.7801	14.6195	14.54	14.3535	14.0345	13.9761	13.9077	13.8534	13.7764	13.6138	13.3864	13.3714	13.3577	13.193	12.9035	12.5814	12.6525	12.0226	12.4352	12.5256
	1013.16	20.0524	19.5094	19.234	18.8747	18.6263	18.3844	18.1833	17.9476	17.7204	17.4912	17.2842	17.1712	16.9017	16.6816	16.5827	16.5459	16.3457	16.1003	15.9756	15.9124	15.7389	15.6138	15.5439	15.3807	15.1654	15.1331	15.0326	14.9186	14.7804	14.6209	14.5413	14.3659	14.0602	13.9163	13.9023	13.8535	13.7744	13.6133	13.3869	13.3722	13.3577	13.1919	12.9019	12.5734	12.6361	11.9735	12.464	12.5282
	1008.02	20.0518	19.5085	19.2337	18.875	18.6253	18.3848	18.1829	17.9482	17.7207	17.4912	17.2845	17.1702	16.9004	16.6816	16.582	16.5456	16.3451	16.1003	15.9751	15.9118	15.738	15.6141	15.5451	15.3813	15.1654	15.1323	15.0316	14.9196	14.7799	14.6201	14.5415	14.3758	14.103	13.8397	13.8952	13.8494	13.7729	13.613	13.3869	13.3719	13.3579	13.1921	12.8999	12.5682	12.6108	11.9718	12.4858	12.5312
	1002.88	20.0521	19.5085	19.2334	18.8757	18.626	18.3848	18.1823	17.9476	17.7214	17.4909	17.2835	17.1712	16.901	16.682	16.5827	16.5456	16.3457	16.1003	15.9753	15.9123	15.7389	15.6138	15.5448	15.3809	15.1636	15.1336	15.0321	14.9194	14.7809	14.6203	14.5431	14.3818	14.1463	13.7059	13.8857	13.8501	13.7728	13.6134	13.3866	13.3717	13.3579	13.1906	12.8968	12.5609	12.5698	12.1053	12.4987	12.5316
	997.734	20.0524	19.5094	19.234	18.875	18.6266	18.3841	18.1813	17.9489	17.7197	17.4915	17.2842	17.1709	16.901	16.6816	16.5837	16.5462	16.3451	16.1003	15.9754	15.9119	15.7383	15.6136	15.5454	15.3815	15.1644	15.1326	15.0327	14.9181	14.7796	14.6195	14.5451	14.3875	14.1792	13.6257	13.8758	13.8472	13.7721	13.6131	13.3869	13.3713	13.3579	13.1895	12.8936	12.5506	12.4972	12.2018	12.5037	12.5339
	992.591	20.0524	19.5085	19.2334	18.875	18.626	18.3848	18.182	17.9482	17.7201	17.4912	17.2835	17.1699	16.9014	16.682	16.583	16.5459	16.3451	16.0999	15.9743	15.9116	15.7391	15.6141	15.5452	15.3809	15.1646	15.1327	15.0329	14.9196	14.7801	14.6216	14.5457	14.3882	14.2054	13.6619	13.8656	13.8465	13.7707	13.6126	13.3875	13.3711	13.3569	13.1899	12.8885	12.5366	12.4154	12.258	12.5065	12.5335
	987.448	20.0514	19.5075	19.2337	18.875	18.6263	18.3844	18.1829	17.9492	17.7204	17.4912	17.2839	17.1709	16.9014	16.6816	16.5824	16.5456	16.3444	16.0999	15.9757	15.9123	15.738	15.6143	15.5441	15.3802	15.1646	15.1331	15.0334	14.9183	14.7791	14.6201	14.547	14.3911	14.2282	13.7051	13.8538	13.8449	13.77	13.6131	13.3864	13.3711	13.3573	13.1906	12.8831	12.5223	12.3602	12.3058	12.5106	12.5339
	982.305	20.0521	19.5081	19.2344	18.875	18.626	18.3851	18.1816	17.9479	17.7214	17.4915	17.2839	17.1706	16.9014	16.681	16.583	16.5452	16.3444	16.1009	15.9746	15.9121	15.7386	15.6144	15.5446	15.3815	15.1647	15.1326	15.0329	14.9202	14.7796	14.6216	14.5459	14.3918	14.2433	13.743	13.8361	13.8424	13.7694	13.6136	13.3872	13.3698	13.3563	13.1886	12.8748	12.499	12.3343	12.3356	12.5142	12.5345
	977.162	20.0518	19.5085	19.2334	18.875	18.6256	18.3848	18.1816	17.9492	17.7214	17.4922	17.2845	17.1709	16.9017	16.6823	16.5837	16.5456	16.3457	16.0999	15.9754	15.9115	15.7386	15.6143	15.5449	15.3807	15.1649	15.1331	15.033	14.9188	14.7796	14.6208	14.5472	14.3939	14.2547	13.7979	13.8065	13.8413	13.7673	13.6125	13.3857	13.3714	13.3564	13.1877	12.8669	12.4655	12.3906	12.3548	12.5176	12.5339
	972.019	20.0518	19.5081	19.2344	18.8747	18.6273	18.3844	18.1823	17.9482	17.721	17.4909	17.2842	17.1719	16.9017	16.6823	16.583	16.5449	16.3454	16.0996	15.9756	15.9121	15.7381	15.6134	15.5449	15.381	15.165	15.133	15.0335	14.9202	14.7788	14.6213	14.5477	14.3952	14.2622	13.8509	13.7677	13.8371	13.766	13.6141	13.3872	13.3704	13.356	13.1872	12.8571	12.4144	12.4967	12.3604	12.5174	12.533
	966.876	20.0511	19.5088	19.2337	18.875	18.6273	18.3848	18.1839	17.9486	17.7207	17.4919	17.2852	17.1709	16.9017	16.6816	16.584	16.5459	16.3444	16.1003	15.9744	15.9118	15.7383	15.6146	15.5454	15.3805	15.1642	15.1328	15.0337	14.9175	14.7778	14.6221	14.5474	14.397	14.2666	13.9033	13.7139	13.8363	13.7655	13.6121	13.3867	13.3695	13.3556	13.1842	12.8446	12.3424	12.5765	12.3628	12.5189	12.534
	961.734	20.0521	19.5091	19.2337	18.8747	18.627	18.3851	18.1816	17.9476	17.7214	17.4922	17.2842	17.1699	16.9017	16.6813	16.583	16.5449	16.3447	16.1006	15.9756	15.9129	15.738	15.6146	15.5444	15.3804	15.1655	15.1325	15.0335	14.9188	14.7793	14.6216	14.5487	14.3968	14.27	13.9445	13.6445	13.8341	13.7642	13.6123	13.3862	13.37	13.3547	13.1833	12.8302	12.2804	12.6317	12.3667	12.519	12.5334
	956.591	20.0524	19.5085	19.235	18.8743	18.6263	18.3844	18.1826	17.9482	17.7214	17.4919	17.2845	17.1702	16.9014	16.682	16.5827	16.5456	16.3451	16.0993	15.974	15.9116	15.7383	15.6144	15.5441	15.38	15.1644	15.1336	15.0324	14.9189	14.7799	14.6201	14.5487	14.3978	14.2729	13.9819	13.5575	13.8327	13.7625	13.6112	13.3864	13.3695	13.3545	13.18	12.8117	12.2508	12.6676	12.3698	12.5187	12.5326
	951.448	20.0527	19.5085	19.2331	18.8743	18.6256	18.3848	18.1833	17.9476	17.7207	17.4912	17.2848	17.1712	16.9014	16.681	16.5817	16.5452	16.3444	16.0996	15.9741	15.9118	15.7391	15.6136	15.544	15.3809	15.1641	15.1322	15.0342	14.9198	14.7793	14.6208	14.5483	14.3984	14.2747	14.0143	13.4696	13.8281	13.7614	13.613	13.3862	13.3695	13.3538	13.1733	12.7853	12.2461	12.6885	12.373	12.5182	12.5321
	946.305	20.0518	19.5088	19.2334	18.874	18.626	18.3848	18.182	17.9479	17.7197	17.4912	17.2842	17.1712	16.9017	16.682	16.5824	16.5456	16.3451	16.0999	15.974	15.9131	15.7378	15.6144	15.5435	15.3804	15.1637	15.1331	15.0332	14.9198	14.7799	14.6201	14.5493	14.3999	14.2765	14.0399	13.3704	13.8241	13.7591	13.6113	13.3866	13.37	13.3543	13.1693	12.7493	12.284	12.6992	12.3743	12.5187	12.534
	941.162	20.0514	19.5091	19.235	18.8737	18.625	18.3848	18.1826	17.9479	17.7207	17.4912	17.2848	17.1709	16.9007	16.6816	16.5827	16.5446	16.3451	16.0993	15.9744	15.9119	15.7376	15.6138	15.5435	15.381	15.1649	15.1325	15.0335	14.9199	14.7786	14.6196	14.5488	14.4004	14.2778	14.0625	13.3275	13.8184	13.758	13.6117	13.3866	13.37	13.3527	13.1623	12.6882	12.3766	12.7057	12.3761	12.5176	12.5316
	936.019	20.0537	19.5088	19.2337	18.8737	18.6263	18.3844	18.1836	17.9479	17.7207	17.4909	17.2842	17.1715	16.9007	16.6823	16.5817	16.5452	16.3441	16.1003	15.9749	15.9119	15.7384	15.6136	15.5438	15.3805	15.1642	15.1325	15.0334	14.9217	14.7798	14.62	14.5492	14.3999	14.2801	14.0775	13.3319	13.8136	13.7567	13.6115	13.3844	13.368	13.3514	13.1558	12.5926	12.4604	12.7087	12.3765	12.5179	12.5322
	930.876	20.0524	19.5091	19.2331	18.8743	18.6263	18.3848	18.1816	17.9489	17.7207	17.4912	17.2848	17.1715	16.9017	16.682	16.5827	16.5459	16.3444	16.0996	15.9749	15.9123	15.7381	15.6136	15.5431	15.3813	15.1644	15.1335	15.0334	14.9191	14.7788	14.619	14.5492	14.4009	14.2799	14.0882	13.3464	13.8055	13.7546	13.6112	13.3849	13.368	13.3501	13.1468	12.4946	12.5244	12.7134	12.3755	12.5179	12.5327
	925.733	20.0518	19.5094	19.2347	18.8743	18.626	18.3835	18.182	17.9479	17.7201	17.4912	17.2835	17.1699	16.9004	16.6826	16.5827	16.5452	16.3434	16.1003	15.9744	15.9111	15.7365	15.6139	15.5441	15.382	15.1646	15.132	15.0337	14.9188	14.7786	14.6198	14.5493	14.4007	14.2827	14.0959	13.3643	13.7987	13.7546	13.6125	13.3851	13.3659	13.3478	13.1369	12.438	12.5654	12.7166	12.3773	12.5179	12.5322
	920.59	20.0527	19.5091	19.2344	18.8737	18.6263	18.3841	18.1826	17.9482	17.7201	17.4912	17.2842	17.1715	16.9014	16.6833	16.5817	16.5452	16.3447	16.099	15.9751	15.9111	15.7388	15.6134	15.5441	15.3809	15.1637	15.1335	15.0324	14.9212	14.779	14.6198	14.5492	14.4014	14.2827	14.1009	13.3866	13.7886	13.752	13.6117	13.3836	13.3665	13.3449	13.124	12.4191	12.5861	12.7183	12.3765	12.5164	12.5319
	915.447	20.0521	19.5088	19.234	18.874	18.6256	18.3831	18.1813	17.9476	17.7204	17.4915	17.2842	17.1709	16.901	16.682	16.5827	16.5456	16.3444	16.0996	15.9754	15.9105	15.7383	15.6139	15.5438	15.3805	15.1644	15.1318	15.0329	14.9202	14.779	14.6196	14.5498	14.4004	14.2827	14.1055	13.4237	13.7778	13.7498	13.6113	13.3844	13.3664	13.3407	13.1055	12.4242	12.5957	12.7207	12.3765	12.5189	12.5324
	910.304	20.0524	19.5085	19.2344	18.874	18.626	18.3831	18.1829	17.9469	17.7204	17.4912	17.2842	17.1712	16.9014	16.6823	16.5817	16.5452	16.3447	16.0999	15.9759	15.9108	15.7378	15.6134	15.5443	15.381	15.1639	15.1325	15.0326	14.9204	14.7791	14.6196	14.55	14.4007	14.2843	14.1071	13.4683	13.7676	13.7502	13.6108	13.3826	13.366	13.3366	13.0765	12.4771	12.6038	12.7222	12.377	12.5177	12.5319
	905.161	20.0531	19.5078	19.234	18.8734	18.625	18.3841	18.1829	17.9482	17.7207	17.4909	17.2848	17.1712	16.901	16.682	16.5833	16.5452	16.3441	16.099	15.9756	15.9118	15.7375	15.6133	15.5438	15.3807	15.1652	15.1331	15.0334	14.9181	14.7786	14.6195	14.5488	14.4019	14.2847	14.111	13.4935	13.7557	13.7492	13.611	13.3833	13.3647	13.3324	13.0358	12.5734	12.6069	12.7225	12.3763	12.5168	12.5306
	900.018	20.0524	19.5085	19.234	18.8737	18.6253	18.3841	18.1829	17.9486	17.7204	17.4915	17.2842	17.1712	16.9017	16.6813	16.582	16.5452	16.3441	16.0993	15.9744	15.9118	15.7371	15.6131	15.5448	15.3815	15.1642	15.1325	15.0324	14.9201	14.7782	14.6183	14.5496	14.4027	14.285	14.112	13.5138	13.7435	13.7497	13.6108	13.3831	13.3639	13.3265	12.9738	12.6667	12.6094	12.724	12.3752	12.5176	12.5326
	894.875	20.0521	19.5091	19.2334	18.874	18.625	18.3838	18.1833	17.9473	17.7204	17.4909	17.2845	17.1712	16.9004	16.6829	16.583	16.5456	16.3454	16.0996	15.9746	15.911	15.7376	15.6136	15.5435	15.3791	15.1644	15.132	15.0334	14.9199	14.7785	14.6193	14.5506	14.4017	14.2855	14.1128	13.5314	13.7321	13.7487	13.6099	13.3823	13.3628	13.3211	12.8856	12.7301	12.6138	12.724	12.3757	12.5166	12.5293
	889.732	20.0521	19.5085	19.234	18.8747	18.627	18.3838	18.182	17.9479	17.7214	17.4915	17.2842	17.1709	16.901	16.6833	16.5824	16.5449	16.3441	16.0999	15.9757	15.9111	15.737	15.6138	15.5438	15.3815	15.1652	15.1315	15.0329	14.9193	14.7793	14.618	14.5493	14.4028	14.286	14.1128	13.5532	13.7212	13.749	13.6105	13.3817	13.3626	13.3136	12.7931	12.7804	12.6175	12.7241	12.3742	12.5168	12.5319
	884.589	20.0527	19.5085	19.2337	18.8737	18.625	18.3838	18.1823	17.9482	17.7191	17.4906	17.2826	17.1706	16.9007	16.6826	16.5824	16.5459	16.3447	16.0993	15.9749	15.9118	15.7376	15.6139	15.5436	15.3809	15.1644	15.1322	15.0327	14.9191	14.7778	14.6183	14.5492	14.402	14.2858	14.1112	13.5693	13.7122	13.7502	13.609	13.3813	13.361	13.3083	12.7391	12.8078	12.6177	12.724	12.376	12.5173	12.5301
	879.446	20.0527	19.5085	19.2331	18.8747	18.6256	18.3838	18.1823	17.9486	17.7201	17.4912	17.2839	17.1709	16.9004	16.6823	16.5827	16.5456	16.3434	16.0986	15.9751	15.9106	15.7375	15.6131	15.5436	15.3796	15.1649	15.1315	15.0324	14.9201	14.7785	14.6182	14.5495	14.4027	14.2855	14.1117	13.5851	13.7054	13.7505	13.6086	13.38	13.3594	13.2998	12.6968	12.8241	12.6193	12.7235	12.3752	12.5171	12.5304
	874.303	20.0514	19.5085	19.2327	18.8743	18.6253	18.3844	18.1829	17.9482	17.7197	17.4912	17.2842	17.1709	16.9007	16.682	16.5824	16.5456	16.3438	16.0996	15.9743	15.9111	15.7373	15.6136	15.5438	15.381	15.1649	15.1322	15.0337	14.9189	14.7798	14.6187	14.5496	14.4014	14.2853	14.1092	13.6014	13.7049	13.7541	13.609	13.3781	13.3589	13.2902	12.6611	12.8359	12.6221	12.7227	12.3753	12.5177	12.5303
	869.16	20.0521	19.5091	19.2334	18.8737	18.626	18.3825	18.1829	17.9476	17.7201	17.4909	17.2835	17.1706	16.901	16.6823	16.5827	16.5449	16.3447	16.0993	15.9748	15.9108	15.7371	15.613	15.5436	15.3796	15.1634	15.132	15.0326	14.9198	14.7793	14.6183	14.5492	14.4015	14.2863	14.1051	13.6152	13.7122	13.756	13.6089	13.3779	13.356	13.2822	12.6226	12.8444	12.6219	12.7231	12.3747	12.5168	12.5304
	864.017	20.0531	19.5081	19.2334	18.8737	18.6266	18.3828	18.1826	17.9486	17.7201	17.4909	17.2832	17.1709	16.9007	16.6826	16.583	16.5456	16.3447	16.1003	15.9748	15.9113	15.7365	15.6139	15.5438	15.3804	15.1632	15.133	15.0322	14.9194	14.7786	14.6175	14.5487	14.4017	14.2848	14.0996	13.6328	13.7201	13.7583	13.6086	13.3779	13.3537	13.2695	12.6014	12.8507	12.6227	12.7222	12.3747	12.5166	12.5312
	858.874	20.0534	19.5088	19.2331	18.8734	18.6253	18.3831	18.182	17.9482	17.7207	17.4909	17.2839	17.1706	16.902	16.6823	16.5824	16.5459	16.3447	16.099	15.9754	15.911	15.7376	15.6128	15.5441	15.3802	15.1631	15.1323	15.0334	14.9198	14.7773	14.6178	14.5492	14.4006	14.2847	14.0931	13.6473	13.728	13.7611	13.6082	13.3757	13.3532	13.2546	12.6016	12.8574	12.6222	12.7218	12.3747	12.5168	12.5314
	853.731	20.0527	19.5088	19.2331	18.8737	18.6243	18.3838	18.182	17.9479	17.7201	17.4906	17.2845	17.1709	16.901	16.6829	16.5817	16.5452	16.3444	16.099	15.9741	15.9108	15.737	15.613	15.5428	15.3786	15.1636	15.1323	15.0339	14.9193	14.7785	14.619	14.549	14.4009	14.285	14.084	13.6551	13.7401	13.7643	13.6079	13.3758	13.3499	13.2376	12.6268	12.8612	12.6247	12.7223	12.374	12.5174	12.5298
	848.588	20.0524	19.5085	19.2337	18.874	18.6253	18.3838	18.1833	17.9479	17.7204	17.4912	17.2842	17.1709	16.9014	16.6826	16.5824	16.5452	16.3441	16.0999	15.9749	15.911	15.7368	15.6138	15.5436	15.3802	15.1626	15.1323	15.0316	14.9196	14.7793	14.6174	14.5493	14.4017	14.2839	14.0726	13.6556	13.7549	13.7651	13.6082	13.3739	13.3483	13.221	12.6533	12.8643	12.6227	12.7222	12.3742	12.5163	12.5326
	843.445	20.0521	19.5094	19.2334	18.8743	18.6256	18.3838	18.1823	17.9476	17.7197	17.4909	17.2848	17.1709	16.901	16.6823	16.5827	16.5462	16.3441	16.0993	15.9756	15.9106	15.7381	15.613	15.5444	15.3791	15.1637	15.1323	15.0316	14.9193	14.7785	14.6182	14.5485	14.4012	14.2826	14.0632	13.6489	13.7694	13.7669	13.6079	13.3742	13.3451	13.2052	12.6662	12.8651	12.6235	12.7205	12.3747	12.516	12.5306
	838.302	20.0527	19.5085	19.2331	18.8743	18.6263	18.3838	18.182	17.9482	17.7197	17.4909	17.2839	17.1709	16.901	16.6816	16.5811	16.5452	16.3441	16.0993	15.9746	15.9106	15.7368	15.6125	15.5438	15.3787	15.1631	15.1315	15.0334	14.9189	14.7788	14.6167	14.5487	14.4009	14.2804	14.0508	13.6387	13.7876	13.7679	13.6068	13.3724	13.3431	13.1935	12.68	12.8677	12.6235	12.7201	12.3739	12.516	12.5312
	833.16	20.0527	19.5085	19.234	18.874	18.6256	18.3835	18.1839	17.9482	17.721	17.4915	17.2845	17.1706	16.9017	16.6816	16.5824	16.5452	16.3451	16.0999	15.9746	15.9105	15.7373	15.6123	15.5443	15.38	15.165	15.1312	15.033	14.9185	14.7785	14.6182	14.5483	14.4006	14.279	14.0413	13.6257	13.8039	13.7695	13.6069	13.3716	13.3421	13.1799	12.687	12.8651	12.6234	12.7192	12.376	12.5171	12.5275
	828.017	20.0521	19.5088	19.234	18.874	18.6256	18.3841	18.1839	17.9476	17.7201	17.4906	17.2839	17.1699	16.9007	16.6816	16.5827	16.5459	16.3451	16.0996	15.9741	15.9102	15.7376	15.6126	15.5439	15.3805	15.1626	15.1318	15.0319	14.9199	14.7783	14.6187	14.5485	14.4001	14.276	14.035	13.611	13.8171	13.7705	13.6055	13.3714	13.3408	13.1686	12.6872	12.8631	12.6234	12.7199	12.375	12.5173	12.5309
	822.874	20.0518	19.5085	19.2327	18.874	18.626	18.3838	18.1823	17.9473	17.7204	17.4906	17.2839	17.1706	16.9004	16.6823	16.582	16.5449	16.3441	16.099	15.9743	15.9111	15.737	15.6128	15.5436	15.3796	15.1631	15.1325	15.0326	14.9193	14.779	14.6178	14.5482	14.3991	14.2713	14.0291	13.6144	13.8289	13.7707	13.6048	13.3713	13.3397	13.1608	12.6821	12.8626	12.6242	12.7183	12.3745	12.5158	12.5285
	817.731	20.0527	19.5088	19.2337	18.874	18.6253	18.3841	18.182	17.9473	17.7204	17.4909	17.2842	17.1696	16.9007	16.6816	16.5827	16.5452	16.3447	16.0993	15.9736	15.9102	15.7376	15.6126	15.5431	15.3796	15.1626	15.1331	15.0329	14.9198	14.7783	14.6169	14.5485	14.3979	14.2658	14.021	13.6439	13.8382	13.772	13.6045	13.37	13.3398	13.1567	12.6632	12.8597	12.6227	12.7178	12.3729	12.516	12.5295
	812.588	20.0521	19.5085	19.2331	18.8743	18.6247	18.3841	18.1829	17.9482	17.7201	17.4909	17.2845	17.1702	16.9001	16.6826	16.5824	16.5449	16.3444	16.0996	15.974	15.911	15.7368	15.6125	15.5436	15.3805	15.1632	15.1317	15.033	14.9193	14.779	14.6185	14.5475	14.3986	14.2567	14.0067	13.6873	13.8442	13.7726	13.6045	13.369	13.3377	13.1574	12.6453	12.8573	12.6237	12.7189	12.3747	12.5168	12.5291
	807.445	20.0508	19.5088	19.2337	18.874	18.6256	18.3844	18.1813	17.9479	17.7194	17.4906	17.2842	17.1699	16.9014	16.682	16.582	16.5459	16.3441	16.0996	15.9753	15.91	15.7378	15.6134	15.5431	15.3802	15.1636	15.1312	15.0332	14.9194	14.7788	14.6174	14.5466	14.3963	14.2497	13.9816	13.7334	13.8483	13.7729	13.6037	13.3693	13.3403	13.1662	12.6309	12.8543	12.6226	12.7186	12.373	12.5163	12.529
	802.302	20.0531	19.5091	19.2337	18.8737	18.6263	18.3841	18.1823	17.9479	17.7194	17.4899	17.2835	17.1702	16.9014	16.682	16.5814	16.5456	16.3447	16.0993	15.9746	15.9115	15.7368	15.612	15.5423	15.3791	15.1629	15.1317	15.0329	14.9198	14.7783	14.6167	14.5462	14.3958	14.2384	13.9518	13.7842	13.8504	13.7729	13.6045	13.368	13.3377	13.1704	12.6112	12.8506	12.6243	12.7179	12.3726	12.5169	12.528
	797.159	20.0521	19.5091	19.2331	18.8743	18.6273	18.3844	18.1826	17.9476	17.7197	17.4899	17.2829	17.1702	16.901	16.6816	16.582	16.5449	16.3438	16.0996	15.9744	15.9115	15.7362	15.6128	15.543	15.3794	15.1626	15.1315	15.0319	14.9194	14.7783	14.6183	14.5462	14.3927	14.2319	13.9199	13.8311	13.8522	13.7734	13.6037	13.3674	13.3382	13.1766	12.5933	12.8468	12.6211	12.7173	12.3737	12.5173	12.5295
	792.016	20.0514	19.5091	19.2327	18.874	18.625	18.3844	18.1823	17.9482	17.7188	17.4902	17.2839	17.1712	16.8997	16.6807	16.5811	16.5452	16.3441	16.0996	15.9741	15.9106	15.7365	15.6125	15.5435	15.3789	15.1632	15.1322	15.0329	14.9194	14.777	14.6175	14.5461	14.39	14.2256	13.896	13.8639	13.8522	13.7734	13.603	13.368	13.3389	13.1893	12.5708	12.842	12.6211	12.7184	12.373	12.5169	12.5273
	786.873	20.0518	19.5088	19.234	18.8737	18.626	18.3841	18.1823	17.9469	17.7204	17.4906	17.2829	17.1712	16.9007	16.6813	16.5827	16.5452	16.3438	16.0999	15.9741	15.9106	15.737	15.613	15.5423	15.3784	15.1626	15.1315	15.0327	14.9201	14.7777	14.6169	14.5454	14.3849	14.2186	13.882	13.8887	13.8527	13.7733	13.6019	13.3665	13.3384	13.2008	12.5368	12.8356	12.6185	12.717	12.3722	12.5156	12.527
	781.73	20.0514	19.5088	19.2331	18.8743	18.6253	18.3838	18.1829	17.9476	17.7204	17.4912	17.2839	17.1706	16.9007	16.6813	16.5814	16.5456	16.3447	16.0996	15.9741	15.9105	15.7362	15.6139	15.5425	15.38	15.1634	15.1322	15.0329	14.9191	14.7775	14.6177	14.5446	14.3791	14.2078	13.8888	13.9064	13.8537	13.7731	13.6021	13.367	13.3397	13.2082	12.5129	12.8296	12.6183	12.7165	12.3714	12.5155	12.5288
	776.587	20.0524	19.5091	19.234	18.8743	18.625	18.3835	18.1816	17.9482	17.7191	17.4906	17.2835	17.1709	16.9004	16.6816	16.5824	16.5452	16.3441	16.0993	15.9744	15.9116	15.7365	15.6138	15.5426	15.3789	15.1634	15.1313	15.0327	14.9185	14.778	14.6157	14.5435	14.3704	14.1865	13.9268	13.9186	13.8542	13.7739	13.603	13.3659	13.3394	13.2181	12.4946	12.8223	12.6174	12.7168	12.3713	12.5164	12.5283
	771.444	20.0524	19.5088	19.2334	18.874	18.6256	18.3844	18.181	17.9479	17.721	17.4902	17.2832	17.1712	16.9004	16.6816	16.582	16.5452	16.3447	16.0993	15.9738	15.9113	15.738	15.6131	15.5423	15.3805	15.1632	15.1313	15.0326	14.9193	14.7773	14.6151	14.5418	14.3621	14.1512	13.9658	13.9258	13.8547	13.7739	13.6017	13.3662	13.341	13.2285	12.4922	12.812	12.6175	12.7165	12.3701	12.5168	12.5293
	766.301	20.0521	19.5091	19.2347	18.874	18.6247	18.3838	18.1816	17.9479	17.7201	17.4909	17.2832	17.1715	16.901	16.6813	16.5824	16.5452	16.3441	16.0999	15.9741	15.9106	15.7365	15.6131	15.5426	15.3791	15.1632	15.1312	15.0319	14.9185	14.7778	14.6172	14.5407	14.3563	14.1069	14.0192	13.9294	13.8545	13.7756	13.6011	13.3667	13.3392	13.2422	12.513	12.8014	12.6172	12.716	12.3703	12.5164	12.529
	761.158	20.0527	19.5088	19.2347	18.8743	18.6247	18.3841	18.1826	17.9482	17.7191	17.4906	17.2842	17.1719	16.9007	16.6816	16.582	16.5449	16.3438	16.0986	15.9743	15.9105	15.7362	15.6131	15.5422	15.3787	15.1628	15.1317	15.0324	14.9188	14.7765	14.6151	14.5379	14.349	14.0711	14.0573	13.9315	13.8537	13.7738	13.6014	13.3662	13.3418	13.2523	12.5718	12.7871	12.616	12.7157	12.3691	12.5156	12.5275
	756.015	20.0524	19.5088	19.2347	18.8747	18.6247	18.3838	18.1816	17.9476	17.7201	17.4909	17.2839	17.1712	16.8997	16.682	16.582	16.5446	16.3431	16.099	15.9744	15.9102	15.736	15.6131	15.5431	15.3784	15.1634	15.132	15.0322	14.9196	14.7764	14.617	14.534	14.3433	14.0625	14.0856	13.9334	13.8538	13.7741	13.6025	13.3656	13.3403	13.2627	12.6366	12.769	12.6162	12.7158	12.3701	12.5153	12.5285
	750.872	20.0521	19.5094	19.2334	18.874	18.625	18.3838	18.182	17.9482	17.7194	17.4899	17.2835	17.1709	16.901	16.6816	16.5827	16.5452	16.3444	16.099	15.9743	15.9103	15.7367	15.612	15.5441	15.3791	15.1628	15.1315	15.0324	14.9186	14.7756	14.6147	14.527	14.3311	14.0737	14.1068	13.9346	13.8527	13.7746	13.6016	13.3657	13.3439	13.2747	12.6729	12.7419	12.6138	12.7153	12.3706	12.5151	12.5264
	745.729	20.0527	19.5094	19.234	18.8743	18.625	18.3841	18.1823	17.9476	17.7201	17.4902	17.2839	17.1712	16.9017	16.682	16.5824	16.5443	16.3434	16.0993	15.9741	15.9105	15.7354	15.6136	15.543	15.3804	15.1637	15.131	15.0319	14.9173	14.7757	14.6149	14.5181	14.3101	14.1104	14.1201	13.9352	13.8537	13.7747	13.6019	13.3659	13.3447	13.2848	12.7127	12.7103	12.6112	12.7137	12.3693	12.5163	12.5278
	740.586	20.0521	19.5091	19.2327	18.874	18.625	18.3838	18.182	17.9479	17.7204	17.4902	17.2832	17.1709	16.9007	16.682	16.582	16.5446	16.3441	16.0996	15.9743	15.9097	15.7368	15.6138	15.5444	15.3796	15.1628	15.1305	15.0311	14.9176	14.776	14.6138	14.5106	14.27	14.1515	14.127	13.9347	13.8529	13.7746	13.6006	13.3664	13.3475	13.2957	12.7542	12.6745	12.6092	12.7145	12.369	12.5155	12.528
	735.443	20.0531	19.5088	19.2331	18.8743	18.6253	18.3831	18.182	17.9482	17.7191	17.4902	17.2835	17.1712	16.8997	16.6816	16.582	16.5449	16.3441	16.0993	15.974	15.9105	15.7363	15.6126	15.5438	15.3789	15.1637	15.1313	15.0298	14.9172	14.7749	14.612	14.5049	14.2186	14.2033	14.131	13.9362	13.8517	13.7739	13.6016	13.3656	13.3493	13.3022	12.7839	12.6372	12.6051	12.7122	12.3691	12.5146	12.5282
	730.3	20.0527	19.5091	19.2334	18.874	18.625	18.3835	18.182	17.9482	17.7194	17.4906	17.2842	17.1699	16.9007	16.6807	16.5827	16.5446	16.3441	16.0986	15.9736	15.9111	15.7363	15.6136	15.5426	15.38	15.1636	15.131	15.0309	14.9183	14.7741	14.6099	14.5003	14.1774	14.2363	14.133	13.9362	13.8514	13.7751	13.6012	13.3657	13.3504	13.3105	12.8213	12.5985	12.6007	12.7121	12.3675	12.5145	12.528
	725.157	20.0531	19.5094	19.2344	18.874	18.6256	18.3831	18.1816	17.9476	17.7191	17.4909	17.2829	17.1702	16.9007	16.682	16.5817	16.5446	16.3441	16.0986	15.974	15.911	15.7362	15.6131	15.5439	15.3802	15.1636	15.131	15.0303	14.9173	14.7747	14.6077	14.4927	14.1882	14.263	14.1343	13.9368	13.8534	13.7746	13.6012	13.3644	13.3496	13.3146	12.8516	12.5423	12.5949	12.7103	12.3677	12.515	12.5286
	720.014	20.0531	19.5091	19.2327	18.874	18.6253	18.3828	18.1829	17.9476	17.7197	17.4915	17.2839	17.1712	16.9004	16.6807	16.5817	16.5439	16.3441	16.099	15.9741	15.911	15.7355	15.6134	15.5441	15.3797	15.1636	15.1323	15.0308	14.916	14.7729	14.6014	14.4767	14.2106	14.2772	14.1362	13.9344	13.8537	13.7752	13.6006	13.366	13.3534	13.3206	12.8828	12.4731	12.5923	12.7078	12.369	12.5146	12.5283
	714.871	20.0521	19.5088	19.2344	18.874	18.6253	18.3825	18.1823	17.9476	17.7197	17.4912	17.2839	17.1712	16.901	16.6813	16.5817	16.5436	16.3441	16.0996	15.9733	15.91	15.736	15.6128	15.5428	15.3787	15.1628	15.1309	15.0312	14.9152	14.7721	14.5936	14.4497	14.2435	14.2832	14.1364	13.936	13.8507	13.7751	13.6006	13.3659	13.3514	13.3231	12.9194	12.3739	12.5889	12.707	12.3678	12.5145	12.528
	709.728	20.0524	19.5088	19.2334	18.874	18.626	18.3828	18.1829	17.9466	17.7201	17.4915	17.2819	17.1709	16.901	16.6813	16.5811	16.5439	16.3428	16.099	15.9744	15.9102	15.7365	15.6125	15.5426	15.3787	15.1629	15.1315	15.0308	14.9154	14.7713	14.5895	14.4001	14.299	14.2882	14.1372	13.9362	13.8514	13.7746	13.6011	13.3652	13.3524	13.3257	12.951	12.2425	12.5879	12.7074	12.3678	12.5143	12.5291
	704.586	20.0518	19.5085	19.2354	18.874	18.6247	18.3831	18.1823	17.9482	17.7197	17.4915	17.2835	17.1706	16.9004	16.6816	16.5824	16.5439	16.3441	16.099	15.9743	15.91	15.7357	15.6123	15.5423	15.3792	15.1624	15.1305	15.0312	14.915	14.7705	14.5845	14.3369	14.3358	14.2894	14.1377	13.9355	13.8521	13.7746	13.6003	13.3654	13.3529	13.327	12.9806	12.1302	12.5824	12.7038	12.3675	12.5132	12.5286
	699.443	20.0514	19.5088	19.234	18.874	18.625	18.3828	18.1816	17.9479	17.7191	17.4909	17.2852	17.1719	16.901	16.6813	16.582	16.5446	16.3444	16.099	15.9738	15.9105	15.7367	15.6121	15.5433	15.3792	15.1634	15.131	15.0311	14.9157	14.7676	14.5775	14.321	14.3667	14.2922	14.1382	13.9351	13.8512	13.7746	13.6014	13.3646	13.3521	13.3288	13.0259	12.0812	12.5778	12.7044	12.368	12.5143	12.529
	694.3	20.0534	19.5085	19.2334	18.874	18.626	18.3831	18.182	17.9476	17.7197	17.4902	17.2839	17.1706	16.9001	16.682	16.582	16.5443	16.3434	16.099	15.9743	15.9106	15.736	15.6121	15.5431	15.3787	15.1637	15.1312	15.0308	14.9134	14.7632	14.5693	14.3397	14.3835	14.2925	14.1379	13.9346	13.8512	13.7747	13.6001	13.3649	13.3527	13.3298	13.0461	12.0802	12.5703	12.7023	12.3667	12.5135	12.5283
	689.157	20.0521	19.5088	19.2334	18.874	18.6243	18.3828	18.1816	17.9469	17.7204	17.4912	17.2839	17.1709	16.8997	16.682	16.5807	16.5443	16.3447	16.0986	15.974	15.9097	15.7349	15.6131	15.5439	15.3794	15.1626	15.13	15.0308	14.9131	14.7581	14.5506	14.3742	14.3919	14.2939	14.1382	13.9352	13.8522	13.7744	13.5988	13.3652	13.3548	13.3314	13.0706	12.0916	12.5614	12.7013	12.3665	12.514	12.5285
	684.014	20.0518	19.5091	19.2337	18.874	18.625	18.3831	18.1813	17.9479	17.7188	17.4909	17.2832	17.1709	16.901	16.6816	16.5801	16.5439	16.3438	16.099	15.9741	15.9095	15.736	15.6131	15.5426	15.3789	15.1636	15.1304	15.0298	14.9089	14.7524	14.5156	14.4294	14.3978	14.2931	14.1383	13.9346	13.8512	13.7739	13.6001	13.366	13.3548	13.332	13.0915	12.1095	12.5501	12.6992	12.367	12.5135	12.5303
	678.871	20.0511	19.5088	19.234	18.8743	18.6263	18.3835	18.1823	17.9479	17.7191	17.4912	17.2832	17.1719	16.9001	16.6813	16.5817	16.5443	16.3434	16.1003	15.9751	15.9098	15.735	15.6125	15.5428	15.3787	15.1618	15.1307	15.0299	14.9067	14.7487	14.4551	14.4736	14.3994	14.2948	14.139	13.9347	13.8527	13.7739	13.5994	13.3667	13.3553	13.3345	13.1143	12.1551	12.5394	12.6974	12.3662	12.513	12.529
	673.728	20.0518	19.5091	19.2327	18.8747	18.6256	18.3828	18.1816	17.9476	17.7197	17.4912	17.2848	17.1715	16.9007	16.6813	16.5824	16.5446	16.3428	16.0993	15.9751	15.9108	15.7352	15.6131	15.5426	15.3787	15.1626	15.1307	15.0293	14.903	14.7438	14.4014	14.5093	14.4017	14.2941	14.1382	13.9338	13.8519	13.7744	13.6001	13.3682	13.3535	13.3348	13.1317	12.2005	12.5182	12.6953	12.3644	12.5142	12.5288
	668.585	20.0524	19.5091	19.2347	18.8743	18.626	18.3841	18.1816	17.9473	17.7184	17.4906	17.2835	17.1712	16.9001	16.681	16.5817	16.5436	16.3441	16.0999	15.9746	15.9098	15.7354	15.6118	15.543	15.3789	15.1631	15.1297	15.0288	14.8981	14.7388	14.4126	14.528	14.402	14.2944	14.1379	13.9347	13.8512	13.7746	13.6003	13.368	13.3556	13.3356	13.139	12.2637	12.4855	12.6921	12.3633	12.5133	12.5273
	663.442	20.0518	19.5088	19.234	18.874	18.626	18.3835	18.181	17.9482	17.7191	17.4912	17.2835	17.1709	16.9001	16.6816	16.5817	16.5446	16.3431	16.099	15.974	15.9105	15.7357	15.6118	15.5426	15.3799	15.1624	15.1305	15.0285	14.8923	14.7241	14.4339	14.5389	14.4035	14.2943	14.1379	13.9336	13.8514	13.7741	13.5996	13.3685	13.3555	13.3364	13.1504	12.3361	12.4396	12.6868	12.362	12.5125	12.528
	658.299	20.0524	19.5091	19.2331	18.8743	18.626	18.3841	18.182	17.9476	17.7184	17.4915	17.2842	17.1702	16.9004	16.6813	16.5814	16.5436	16.3434	16.099	15.9746	15.9105	15.7355	15.613	15.5433	15.3794	15.1634	15.1312	15.0282	14.8857	14.6981	14.4777	14.5436	14.4038	14.2951	14.138	13.9341	13.8512	13.7749	13.5999	13.3687	13.356	13.3377	13.1558	12.3979	12.3975	12.6821	12.36	12.5125	12.5288
	653.156	20.0508	19.5088	19.234	18.8737	18.6253	18.3835	18.182	17.9482	17.7191	17.4906	17.2835	17.1706	16.9014	16.6807	16.5817	16.5443	16.3438	16.0986	15.9743	15.9105	15.7357	15.6121	15.543	15.3786	15.1624	15.1305	15.0257	14.8831	14.6543	14.5267	14.5464	14.4046	14.2938	14.1385	13.9342	13.8509	13.7747	13.5991	13.3691	13.3574	13.3381	13.1608	12.4404	12.346	12.6743	12.3587	12.5125	12.528
	648.013	20.0527	19.5088	19.2334	18.8743	18.626	18.3835	18.1813	17.9463	17.7194	17.4906	17.2835	17.1715	16.9001	16.6816	16.5814	16.5433	16.3431	16.0993	15.9743	15.9103	15.7363	15.613	15.542	15.3789	15.1623	15.131	15.0236	14.88	14.5975	14.5635	14.5479	14.4038	14.2935	14.138	13.9339	13.8507	13.7739	13.598	13.3685	13.3573	13.3382	13.1649	12.4772	12.2881	12.6717	12.3577	12.5124	12.527
	642.87	20.0521	19.5088	19.2334	18.8747	18.625	18.3838	18.182	17.9463	17.7188	17.4909	17.2839	17.1706	16.9001	16.681	16.5807	16.5443	16.3438	16.0986	15.9744	15.9106	15.7367	15.6128	15.5417	15.3787	15.1634	15.1305	15.0212	14.8716	14.6022	14.5851	14.5496	14.404	14.2943	14.1379	13.9341	13.8499	13.7738	13.5994	13.3691	13.3566	13.3398	13.1654	12.5207	12.1702	12.6701	12.3579	12.513	12.5262
	637.727	20.0524	19.5088	19.2347	18.8743	18.6253	18.3838	18.182	17.9476	17.7191	17.4906	17.2842	17.1709	16.9014	16.681	16.5814	16.5446	16.3431	16.099	15.9731	15.9105	15.7367	15.6128	15.542	15.3781	15.1629	15.1291	15.0119	14.8581	14.6224	14.5963	14.549	14.4046	14.2938	14.1382	13.9347	13.8504	13.7743	13.5991	13.3691	13.3576	13.3395	13.1676	12.5771	11.9945	12.6678	12.3563	12.5119	12.5283
	632.584	20.0511	19.5085	19.2324	18.8737	18.6253	18.3825	18.181	17.9473	17.7191	17.4906	17.2839	17.1709	16.9001	16.6807	16.5817	16.5439	16.3434	16.0983	15.974	15.9102	15.7357	15.6125	15.5418	15.3791	15.1628	15.1291	15.005	14.8317	14.6602	14.6035	14.5508	14.404	14.293	14.1377	13.9344	13.8509	13.7729	13.5977	13.3693	13.3569	13.3413	13.1694	12.6287	11.8545	12.66	12.3548	12.5122	12.5256
	627.441	20.0511	19.5094	19.2337	18.8743	18.625	18.3835	18.182	17.9466	17.7194	17.4912	17.2835	17.1706	16.8991	16.68	16.5811	16.5436	16.3434	16.0983	15.9738	15.91	15.7357	15.6126	15.5417	15.3789	15.1621	15.1279	15.0007	14.7907	14.7013	14.6073	14.5508	14.4043	14.2941	14.1377	13.9341	13.8507	13.7726	13.5978	13.3698	13.3574	13.3415	13.1702	12.6742	11.7783	12.6538	12.353	12.5114	12.5265
	622.298	20.0521	19.5091	19.2337	18.8737	18.6243	18.3838	18.1807	17.9476	17.7194	17.4912	17.2835	17.1712	16.9007	16.681	16.5814	16.5439	16.3431	16.098	15.9731	15.9102	15.7368	15.612	15.5417	15.3786	15.1628	15.1261	14.9958	14.7308	14.7354	14.6092	14.5505	14.4036	14.2935	14.1388	13.9347	13.8501	13.7733	13.5977	13.3693	13.3571	13.342	13.1711	12.7091	11.7869	12.6457	12.3525	12.5117	12.527
	617.155	20.0531	19.5085	19.2331	18.8743	18.6253	18.3828	18.1816	17.9479	17.7191	17.4902	17.2845	17.1706	16.9017	16.6807	16.5811	16.5439	16.3441	16.0983	15.9751	15.9102	15.7365	15.6115	15.543	15.3792	15.1629	15.1226	14.9909	14.7383	14.7526	14.61	14.5505	14.4036	14.2943	14.1374	13.9347	13.8491	13.7738	13.598	13.369	13.3576	13.3428	13.1725	12.7422	11.8325	12.6385	12.3494	12.5104	12.5269
	612.012	20.0518	19.5078	19.2344	18.874	18.6253	18.3831	18.1816	17.9463	17.7201	17.4909	17.2829	17.1706	16.9001	16.6813	16.5817	16.5439	16.3444	16.0986	15.974	15.9098	15.7363	15.6117	15.5413	15.3792	15.1626	15.119	14.979	14.763	14.7625	14.6112	14.5506	14.4028	14.2935	14.1374	13.9351	13.8498	13.7733	13.598	13.3685	13.3587	13.3424	13.1729	12.7713	11.8817	12.6271	12.3462	12.5101	12.5273
	606.869	20.0514	19.5088	19.2327	18.874	18.6253	18.3831	18.1813	17.9469	17.7194	17.4906	17.2835	17.1709	16.9004	16.6803	16.5811	16.5436	16.3438	16.0986	15.9725	15.9105	15.7352	15.6118	15.5415	15.3787	15.1623	15.1087	14.9577	14.8076	14.7684	14.6112	14.5501	14.4033	14.2935	14.1372	13.9344	13.8494	13.7729	13.5985	13.3695	13.3569	13.3433	13.175	12.7951	11.9183	12.6139	12.3433	12.5091	12.5264
	601.726	20.0518	19.5085	19.2337	18.8743	18.6256	18.3831	18.1803	17.9473	17.7181	17.4899	17.2832	17.1712	16.8997	16.6807	16.5817	16.5443	16.3438	16.0986	15.9727	15.9106	15.7354	15.6123	15.5425	15.3786	15.1606	15.104	14.9227	14.8529	14.7702	14.6133	14.5501	14.4035	14.2931	14.1377	13.9349	13.8499	13.7731	13.5978	13.3693	13.3568	13.3434	13.1766	12.814	11.9448	12.5885	12.3395	12.5085	12.5273
	596.583	20.0527	19.5081	19.2337	18.874	18.625	18.3835	18.1803	17.9469	17.7194	17.4906	17.2835	17.1706	16.9004	16.6807	16.5827	16.5439	16.3434	16.0986	15.9743	15.9093	15.7347	15.6125	15.5425	15.3774	15.161	15.1014	14.8573	14.8866	14.7718	14.6131	14.5505	14.4038	14.2931	14.1367	13.9351	13.8501	13.7721	13.5993	13.3695	13.3574	13.3444	13.1755	12.8241	11.9798	12.5581	12.3376	12.5083	12.5275
	591.44	20.0514	19.5081	19.2331	18.8747	18.6247	18.3835	18.1803	17.9469	17.7197	17.4906	17.2835	17.1699	16.8994	16.68	16.5817	16.5439	16.3438	16.0986	15.9741	15.9103	15.735	15.6117	15.543	15.3778	15.1577	15.0954	14.8338	14.9041	14.7729	14.6134	14.5508	14.402	14.2933	14.1364	13.9346	13.8509	13.772	13.5983	13.3688	13.3586	13.3439	13.1771	12.8322	12.0347	12.5234	12.3314	12.5072	12.5254
	586.297	20.0524	19.5078	19.2321	18.8737	18.6256	18.3831	18.1823	17.9473	17.7191	17.4909	17.2829	17.1699	16.901	16.6803	16.5811	16.5439	16.3424	16.0986	15.9738	15.9097	15.7352	15.6118	15.5425	15.3789	15.1538	15.0894	14.8509	14.9115	14.7744	14.6138	14.55	14.4046	14.2931	14.1372	13.9344	13.8498	13.7726	13.5972	13.3696	13.3577	13.3439	13.1776	12.8397	12.0897	12.4767	12.3228	12.506	12.526
	581.154	20.0514	19.5081	19.2327	18.8737	18.6253	18.3828	18.181	17.9479	17.7191	17.4906	17.2835	17.1706	16.9004	16.6807	16.5811	16.5436	16.3424	16.099	15.9735	15.9102	15.7349	15.6121	15.5423	15.3778	15.1452	15.0698	14.8908	14.9162	14.7747	14.6151	14.5493	14.4032	14.293	14.1372	13.9346	13.8503	13.7725	13.5981	13.3703	13.3579	13.3447	13.1782	12.8459	12.1453	12.4305	12.319	12.5062	12.5256
	576.012	20.0521	19.5085	19.2324	18.8737	18.6256	18.3838	18.1807	17.9473	17.7197	17.4906	17.2832	17.1699	16.8997	16.6803	16.5801	16.5436	16.3421	16.098	15.9735	15.9097	15.7347	15.6115	15.5415	15.3779	15.14	15.04	14.9414	14.9189	14.7754	14.6141	14.5496	14.4023	14.2935	14.1374	13.9344	13.8504	13.7728	13.598	13.3696	13.3586	13.3441	13.1794	12.8517	12.2033	12.3447	12.3188	12.505	12.5265
	570.869	20.0514	19.5081	19.2331	18.8743	18.6247	18.3835	18.1813	17.9466	17.7178	17.4902	17.2822	17.1709	16.9007	16.6807	16.5814	16.5446	16.3434	16.0986	15.9736	15.91	15.735	15.612	15.5423	15.3766	15.1357	14.9878	14.9788	14.918	14.7749	14.6144	14.5492	14.4023	14.293	14.1377	13.9342	13.8503	13.7721	13.5967	13.3691	13.3568	13.3447	13.1797	12.8569	12.2549	12.2347	12.3161	12.5041	12.5257
	565.726	20.0518	19.5085	19.2327	18.8737	18.625	18.3838	18.181	17.9469	17.7191	17.4912	17.2829	17.1699	16.9023	16.681	16.5814	16.5436	16.3424	16.0986	15.9743	15.9092	15.7347	15.6118	15.5418	15.3737	15.132	14.958	15.0008	14.9181	14.7754	14.6144	14.5503	14.4022	14.2938	14.1364	13.9329	13.8504	13.7725	13.598	13.3703	13.3581	13.3454	13.1812	12.859	12.3107	12.1499	12.3112	12.5018	12.5272
	560.583	20.0518	19.5088	19.2321	18.8743	18.6257	18.3838	18.1807	17.9476	17.7191	17.4909	17.2832	17.1696	16.9004	16.6813	16.5807	16.5433	16.3428	16.0983	15.9744	15.909	15.7357	15.6118	15.5409	15.3711	15.1255	14.9668	15.0117	14.9186	14.7762	14.6143	14.55	14.4015	14.2928	14.138	13.9338	13.8494	13.7725	13.5975	13.3704	13.3584	13.3449	13.1815	12.8618	12.3698	12.0013	12.3071	12.5008	12.526
	555.44	20.0518	19.5085	19.2331	18.8743	18.625	18.3835	18.1816	17.9466	17.7188	17.4909	17.2826	17.1709	16.9007	16.681	16.5811	16.5436	16.3418	16.0983	15.9741	15.9093	15.7354	15.6118	15.5396	15.3646	15.1152	14.9954	15.0174	14.9191	14.7752	14.6149	14.5493	14.4035	14.2928	14.1374	13.9331	13.8496	13.7721	13.5985	13.3696	13.3574	13.3452	13.1805	12.8634	12.3991	11.8617	12.3009	12.5005	12.526
	550.297	20.0527	19.5081	19.2331	18.8743	18.625	18.3838	18.181	17.9469	17.7194	17.4899	17.2829	17.1706	16.9001	16.6807	16.5814	16.5436	16.3431	16.0973	15.9731	15.909	15.7355	15.611	15.5392	15.3571	15.0907	15.0413	15.0205	14.9186	14.7765	14.6147	14.5496	14.402	14.2923	14.1369	13.9338	13.8506	13.7726	13.598	13.37	13.3586	13.346	13.1818	12.8667	12.4351	11.8154	12.2931	12.4985	12.5267
	545.154	20.0521	19.5081	19.2327	18.873	18.6253	18.3831	18.181	17.9469	17.7201	17.4909	17.2835	17.1702	16.9004	16.6807	16.5817	16.543	16.3434	16.0983	15.9728	15.9092	15.7358	15.612	15.5382	15.3512	15.0513	15.0785	15.0226	14.9196	14.7756	14.6151	14.549	14.4017	14.2925	14.1374	13.9329	13.8496	13.7723	13.5994	13.3696	13.3584	13.3451	13.1818	12.8682	12.4583	11.8551	12.2837	12.4984	12.5259
	540.011	20.0521	19.5081	19.2344	18.8734	18.6253	18.3838	18.1807	17.9479	17.7197	17.4902	17.2832	17.1696	16.901	16.6807	16.5817	16.5436	16.3428	16.098	15.9731	15.9092	15.7363	15.6113	15.5366	15.3488	15.0081	15.0985	15.0239	14.9196	14.7759	14.6156	14.5488	14.4007	14.2922	14.1357	13.9333	13.8498	13.7726	13.5981	13.3706	13.3589	13.3455	13.1828	12.8698	12.478	11.9097	12.2715	12.4964	12.5265
	534.868	20.0527	19.5075	19.2334	18.874	18.626	18.3831	18.182	17.9476	17.7181	17.4896	17.2829	17.1696	16.9001	16.6813	16.5801	16.5436	16.3431	16.0983	15.9735	15.9085	15.735	15.6113	15.5329	15.3434	15.0109	15.1102	15.0256	14.9188	14.7751	14.6139	14.5485	14.4025	14.2913	14.1369	13.9323	13.8504	13.7721	13.5986	13.3703	13.3589	13.3459	13.1838	12.8711	12.4937	11.9681	12.2539	12.4953	12.5254
	529.725	20.0531	19.5085	19.2321	18.874	18.626	18.3828	18.182	17.9466	17.7188	17.4899	17.2832	17.1706	16.9001	16.6807	16.5817	16.5439	16.3424	16.0973	15.9733	15.909	15.7354	15.6118	15.5283	15.3359	15.0303	15.1162	15.0259	14.9191	14.7764	14.6146	14.5487	14.402	14.2917	14.1366	13.932	13.8499	13.7716	13.5991	13.3703	13.3584	13.3459	13.1829	12.8729	12.5052	12.0182	12.2314	12.4932	12.5249
	524.582	20.0521	19.5085	19.2327	18.8743	18.626	18.3835	18.182	17.9463	17.7194	17.4899	17.2842	17.1706	16.8997	16.6807	16.5811	16.5433	16.3428	16.0977	15.973	15.9102	15.7354	15.6115	15.5207	15.3169	15.0737	15.1187	15.0257	14.9194	14.7751	14.6149	14.5488	14.4019	14.2917	14.1374	13.9321	13.8503	13.7721	13.599	13.3706	13.3582	13.3464	13.1834	12.8742	12.5151	12.0522	12.2007	12.4902	12.5262
	519.439	20.0527	19.5085	19.2324	18.874	18.6256	18.3835	18.1807	17.9473	17.7191	17.4899	17.2835	17.1699	16.8991	16.6807	16.5804	16.5436	16.3421	16.0977	15.9738	15.9092	15.7355	15.6104	15.512	15.2894	15.1076	15.1209	15.026	14.9194	14.7756	14.6139	14.5482	14.401	14.2917	14.1366	13.9326	13.8503	13.7723	13.5996	13.3704	13.3589	13.346	13.1823	12.875	12.5238	12.0853	12.1608	12.4881	12.5239
	514.296	20.0518	19.5081	19.2337	18.8743	18.626	18.3831	18.181	17.9473	17.7194	17.4893	17.2829	17.1706	16.9007	16.6803	16.5824	16.543	16.3418	16.098	15.9727	15.9089	15.7354	15.6076	15.5077	15.2497	15.1297	15.1222	15.0273	14.9198	14.7743	14.6154	14.5487	14.4025	14.2913	14.1364	13.9323	13.8499	13.772	13.6006	13.3701	13.3594	13.3459	13.1831	12.877	12.5309	12.1248	12.1209	12.4829	12.5233
	509.153	20.0524	19.5081	19.2318	18.874	18.625	18.3838	18.181	17.9469	17.7191	17.4899	17.2845	17.1693	16.9001	16.6803	16.5811	16.5443	16.3421	16.0967	15.9731	15.9095	15.7345	15.6073	15.5054	15.2437	15.1396	15.1219	15.0272	14.9202	14.7743	14.6138	14.5485	14.4012	14.291	14.1367	13.9325	13.8494	13.7729	13.6001	13.37	13.3597	13.3459	13.1826	12.8765	12.535	12.1823	12.0827	12.4771	12.5212
	504.01	20.0518	19.5085	19.2324	18.873	18.6256	18.3828	18.182	17.9473	17.7188	17.4896	17.2813	17.1699	16.8991	16.6803	16.5804	16.5433	16.3424	16.0983	15.9735	15.9087	15.7336	15.6029	15.4976	15.2594	15.1466	15.1239	15.0272	14.9194	14.7757	14.6147	14.5488	14.4015	14.2912	14.1364	13.9329	13.8494	13.7723	13.5998	13.37	13.3584	13.3457	13.1825	12.8776	12.5399	12.2409	12.0132	12.4714	12.521
	498.867	20.0524	19.5085	19.2334	18.874	18.6253	18.3822	18.1813	17.9473	17.7184	17.4899	17.2826	17.1696	16.8997	16.681	16.5798	16.5436	16.3424	16.0977	15.9733	15.9097	15.7332	15.5968	15.4842	15.2957	15.1504	15.1234	15.0267	14.9206	14.7744	14.6143	14.5483	14.4017	14.2912	14.1375	13.9328	13.8499	13.7723	13.6001	13.3698	13.3584	13.3468	13.1839	12.8792	12.5425	12.3066	11.9113	12.4661	12.5187
	493.724	20.0524	19.5078	19.2334	18.8737	18.6253	18.3825	18.1813	17.9466	17.7188	17.4902	17.2832	17.1699	16.8984	16.68	16.5807	16.543	16.3424	16.097	15.9735	15.9085	15.7311	15.5892	15.4618	15.328	15.151	15.1248	15.0273	14.9194	14.7759	14.6143	14.548	14.4022	14.2907	14.1361	13.9318	13.8491	13.7716	13.6021	13.3709	13.3586	13.346	13.1833	12.8802	12.547	12.369	11.7931	12.4591	12.5187
	488.581	20.0511	19.5085	19.2327	18.8734	18.6243	18.3825	18.1807	17.9476	17.7194	17.4893	17.2839	17.1699	16.8997	16.6803	16.5817	16.5439	16.3415	16.0973	15.9733	15.908	15.7303	15.5828	15.4328	15.3477	15.153	15.1243	15.0273	14.9191	14.7752	14.6146	14.5485	14.4028	14.2907	14.137	13.932	13.8491	13.7715	13.6007	13.3711	13.36	13.3457	13.1847	12.8817	12.5503	12.4255	11.6204	12.4561	12.5158
	483.438	20.0527	19.5078	19.2318	18.8737	18.625	18.3831	18.1816	17.9463	17.7188	17.4896	17.2839	17.1696	16.8997	16.6803	16.5811	16.5433	16.3415	16.098	15.9723	15.9071	15.7293	15.5789	15.4085	15.3589	15.1548	15.1247	15.028	14.9193	14.7759	14.6146	14.5479	14.402	14.2912	14.137	13.9323	13.8506	13.7707	13.5998	13.3708	13.3599	13.346	13.186	12.8812	12.5521	12.4694	11.4818	12.4523	12.5156
	478.295	20.0531	19.5072	19.2327	18.8747	18.6263	18.3822	18.1816	17.946	17.7191	17.4896	17.2826	17.1693	16.8991	16.6803	16.5807	16.5439	16.3415	16.0977	15.973	15.9067	15.7274	15.5736	15.4142	15.3656	15.1549	15.1252	15.0275	14.9185	14.7756	14.6149	14.5479	14.4009	14.291	14.1366	13.9323	13.8504	13.7712	13.6006	13.3708	13.3586	13.347	13.1844	12.8835	12.554	12.5054	11.4053	12.4469	12.5135
	473.152	20.0518	19.5081	19.2331	18.874	18.625	18.3818	18.1807	17.946	17.7184	17.4893	17.2829	17.1693	16.9004	16.6797	16.5798	16.5439	16.3415	16.0983	15.9731	15.9064	15.7209	15.5632	15.4422	15.367	15.1564	15.125	15.0272	14.9194	14.7754	14.6152	14.5482	14.4015	14.2904	14.1359	13.9323	13.8493	13.7712	13.5996	13.3708	13.3586	13.3464	13.1857	12.8835	12.5568	12.5425	11.4071	12.4395	12.5138
	468.009	20.0508	19.5081	19.2334	18.874	18.6253	18.3822	18.1807	17.9453	17.7194	17.4899	17.2826	17.1689	16.8994	16.6794	16.5798	16.5433	16.3415	16.0973	15.9723	15.9049	15.7152	15.5488	15.4762	15.37	15.1556	15.1253	15.0273	14.9185	14.7756	14.6143	14.548	14.4012	14.2915	14.1364	13.9323	13.8491	13.7715	13.5999	13.3698	13.3586	13.3467	13.1842	12.8841	12.5591	12.5798	11.486	12.4303	12.5129
[truncated: 91 more rows]
[truncated: 42 more columns]

## Sheet: Theta = 30
	Field (Oe)
[truncated: 557 more rows]
[truncated: 42 more columns]

## Sheet: Theta = 45
	Field (Oe)
[truncated: 557 more rows]
[truncated: 42 more columns]
